# Supplementary material for: The cherry 6+9K SNP array: a cost-effective improvement to the cherry 6K SNP array for genetic studies
Source: Sci Rep. 2020 May 6;10:7613. doi: 10.1038/s41598-020-64438-x (PMC7203174; doi:10.1038/s41598-020-64438-x)
Supplement: Supplementary file 4 — Supplementary Dataset 1. [file 41598_2020_64438_MOESM4_ESM.zip]

Archive with 1 entries (1 files):
- RosBREED_Cherry_15k_15069617X343343_A1_Peach_v2.bpm
