# Supplementary material for: The cherry 6+9K SNP array: a cost-effective improvement to the cherry 6K SNP array for genetic studies
Source: Sci Rep. 2020 May 6;10:7613. doi: 10.1038/s41598-020-64438-x (PMC7203174; doi:10.1038/s41598-020-64438-x)
Supplement: Supplementary file 6 — Supplementary Table S1. [file 41598_2020_64438_MOESM6_ESM.xlsx]

## Sheet: Sheet1
Title: The cherry 6+9K SNP array: a cost-effective improvement to the cherry 6K SNP array for genetic studies
Authors: Stijn Vanderzande, Ping Zheng, Lichun Cai, Barac Goran, Ksenija Gasic, Dorrie Main, Amy Iezzoni, Cameron Peace
Supplementary Table S1: List of 9000 SNPs submitted to Illumina for inclusion on the +9K add-on. Polymorphic SNPs of the original cherry 6K SNP array [2] that contributed to focal points are also listed. The following details are listed for each SNP: SNP name (further explained in Supplementary File S2), source of the SNP, the step of array development during which the array was added, and focal …
SNP name	Source	Step	Focal point	On array	ASSIsT classification	Sour cherry classification	(Sub)genome target	Chromosome Peach WGS v2	Location Peach WGS v2	Chromosome Cherry WGS	Location Cherry WGS	Nucleotide polymorphism and flanking sequence
scaffold_1:43483	Source 3a	Step 4c - non-FP	-	1	ShiftedHomo	unresolved polymorphic	avium	1	43481	1	67267	TCTGTTTTAGCACAGAAGCTTCAATCAACAGATGTTCTTTCCTCCCACAGGATTTTTTTGACTCTCTTTCGAACTTTGAAGGAATTGTCCACTAAGCGACT[T/G]ATCTCAGACCAAAAGAACTTCGCAGAGGTATAGGCTACTGTACTATTTCCTCTATTTTTCTGCAACACAGGATGTCTTCCATTTTCTCGAATTATTGTATT
scaffold_1:52628	Source 3b	Step 4c - FP	LG01_Start01	1	Failed	unresolved polymorphic	avium	1	52626	unanchored	51670338	TTGAAAATAATTCTGTAATTAAAAAAAAACACAAAACTTCAGTAAAATCATCTTAAGACTGCCATCATGTCTCTCATGATGGTAGAGTAGTGATAATCCTT[A/G]AACTGCCCCGAAACCGAAGCCCAAAGAGATGCCCAAAATTTAATTCTATCCCATAATTCCTCAACCCTTACTCCTATCAATCATTTTCCATATTAGTTTTT
scaffold_1:53216	Source 3b	Step 4c - FP	LG01_Start01	1	Failed	unresolved polymorphic	avium	1	53214	unanchored	23111034	TTTAATGGGAATTAATATGGAGGAAGGTGTTAAATAACTTGCACGCTAGCTCTTGTTTTTTAATGTAACCAACGGCAATAGACTAAACTAGCAAATATTAG[A/G]AAACTTAGAAACACAAGAATTATACTGGTTCGGCAGAACTTTTGCTTTCGTCCAGTTGTGACTTCTCTAGATAGAGAAATCACCTCTCTTTTGATTAATAA
scaffold_1:53848	Source 3b	Step 4c - FP	LG01_Start01	1	Failed	unresolved polymorphic	avium	1	53846	unanchored	19326688	TGGCAATCTTCTTCTTGCCTCATTGCAGCTCAAGTGAGGAGGTGCTCCACTTTAATCAATCAACGAGATTGATCAAGTTCAAGCAATGCTTGAACTTCTTG[A/G]CCGACACTATCTTTGTAAGAAAATCTGCGGCATTGTCATCCGTACGAATCTTTTCAATCCAAATCTCCTTAGACTTCACTCAATTTCTGGTTCTGTGATAT
s7_8888122	Source 2c	Step 4c - FP	LG01_Start01	1	Monomorphic	Monomorphic B	avium	1	54619	unanchored	83554234	CTCCATTACTTGCTGCTCTTCCTCGGACTTAGGACACTGTTGTCCACTTAACTTGAAGTGAGCTGCCAAAGGAGTCGAGACTACCTTTGCTTCTTGCATGTTGAACTTCTCAAGTACATTCTGCATATACTTGGCTTGTGATATCCAGAT[T/C]CTTCCAGCGGTCCTATCTCTCTGAATTTCCATGCCAAGGATCTTTTGCGCTGCACCTAGATCCTTCATTCCGAACTCCTCGTGCAACATGTGTAAGTCTTGAATTCTAGACTTGTCTTGACAAGCGATTAGCATGTCATCCACATATAGC
scaffold_1:56263	Source 3b	Step 4c - FP	LG01_Start01	1	Monomorphic	Monomorphic B	avium	1	56261	unanchored	2317011	TGATGCCTTCCTACTTGCACTAATCGGTAAACTCATTATTTGTATATTCACCTCCATTGTCACTTCTCAGGTACTTGATCTTTCTTCCAGTTTGATTCTCG[A/G]TTTCTGTTTTCCATTTCTTGAACTGTGCAAAAACCTCATATTTCTGCTTCATGAAATAAATCCAAACCTTCTTAGAAAAATCATCCATGAAAGTAACAAAA
scaffold_1:57251	Source 3b	Step 4c - FP	LG01_Start01	1	Monomorphic	unresolved polymorphic	avium	1	57249	unanchored	83557342	GAACCACATTCGAAGCAACCTTCTTTTCCTTTTTCTTCTTGAATTTTGACCTACCTCTGTTGCCTGTTTTCTCTTCCTTTGTCTTTTCACGCCCCCTCTCC[T/G]TGCCTTTGGCATAAAGGCCTTGAGAGCTTTCAGTTATATCATCTAGTTTAGCATATGACTGAAGAGCTTGAATTATGTCTTCAAGCTTCAGGGACTCATTT
ss490545688	Original_6K	-	-	1	-	-	-	1	212923	1	252969	-
ss490545390	Original_6K	-	-	1	-	-	-	1	348728	1	395020	-
scaffold_1:425480	Source 3a	Step 4c - FP	LG01_Start02	1	Robust	Robust	avium	1	425479	-	-	AACGTGAGTGTGACTGTTTTGCCATGTTTTGGGTTATCTGAAGGAAGTAGCCCTACCGCTAAAGAAATGTGGGATAAAATGGTGCAGGTATTATTTTCAGT[A/G]CTTTGGTGTTCTAATGTTATGTATAATGTGTGTTTTTGGTTGCTTTATGTTATATCTCATCTTGCTCTGGCAATTAACTGAAATTCAATTGCTTGTCCTAA
scaffold_1:427005	Source 3a	Step 4c - FP	LG01_Start02	1	Robust	Robust	avium	1	427004	1	490855	GCTATTACTCGTTGCTGGTTTCTGTACTTAATACTTAATGCTGTGTACAATGTTTGCAGGTACAAGTTCACATTGTTCAATGAGCTCTACTTTCTGGTGGC[T/C]GGAGGAACAGTTTGGATTGGTATTCATCTATACTGATTTTCTTGATATTTCACATTTTGACCTAGCTTTAAGAATGATGTTGTGTGGGCACTAGCACTAGC
scaffold_1:427260	Source 3a	Step 4c - FP	LG01_Start02	1	Robust	unresolved polymorphic	avium	1	427259	1	491103	TTTTCTTGCAGATTCTCCCTTACCAGTAACAAACATTAATGAAAATCAACGTCAATTAACAAATGTTGAATATACAGACGTCAAGGTTACTGAAGCTGAAG[T/C]CAACAATAAACAAGGCACAGTTGTCGAGCATACTGCAACTGGTCATCATAGGAGTGTAAAGTTGGATCCACAAAATGACTACGAAGATGTTGGGAGGTTCC
scaffold_1:429080	Source 3a	Step 4c - FP	LG01_Start02	1	Robust	Robust	avium	1	429079	1	492933	TCCCCACTTACACTTGCTTCCCCTTAATGAGGATAGTAGTATGGACCTGCACTCACTTCTCTTTAAACCTTAACAATATGGTCTAAAATATTTGGCTAGTC[T/C]TAAGTTTCTCACATCAGTACTTGTGCATTTCTCCAGATCACCATTTTAGCATCATGTAACTTTTGTGGCGGGGAAATAATATCTTGAATTCTTTATCATAT
scaffold_1:433259	Source 3a	Step 4c - FP	LG01_Start02	0	-	-	avium	1	433258	1	497295	TTTTCTGTTAAAACAAAGAGGTCCCTTGTCATTAAAAATACAGCCAAAGAAGCCCTTTATCACCCCAGTTGGATGAATAGAGCTGATTTTTATAGCATTCA[A/G]CTGTCCTTCATTTGCAACTACTGCCTAAGTTTGATACATAACATGGTCGCTGCATTCAAATATGATTCTGTTTGTGCTATTATTGTTGTTTACACATATTC
scaffold_1:433354	Source 3a	Step 4c - FP	LG01_Start02	1	Robust	unresolved polymorphic	avium	1	433353	1	497390	CATTCAACTGTCCTTCATTTGCAACTACTGCCTAAGTTTGATACATAACATGGTCGCTGCATTCAAATATGATTCTGTTTGTGCTATTATTGTTGTTTACA[A/C]ATATTCTGTTTTCTTTCTAATTCATTTTAATTTCTTTTCTAGGAATTGGGTATATCATCTGATGAAGCATTGAGTTTGGAGGAGTTACCTAAACGTGTTGT
scaffold_1:435103	Source 3a	Step 4c - FP	LG01_Start02	0	-	-	avium	1	435102	-	-	GGAGGCAGGAAACTGTAGCAAATAGCTAGGTAGGTACCTTAGGAACTGAACTCCGGGAGAGCAAACCACAGGCCTCACCACTCGGCTAAACCCTCGGTGAT[A/G]GTCAGCCTGTCCCATTTGAACACTTTAATTATGTATTTACTCTTCTGTTGGTTCCGCTATGTTTTTAGCGATTCACATTGCATCATACACCTCGGTGATAG
ss490558959	Original_6K	-	-	1	-	-	-	1	450500	1	521250	-
scaffold_1:458881	Source 3a	Step 3 - FP	1	1	Monomorphic	unresolved polymorphic	avium	1	458879	1	552702	CATAAAGAGTGAAGTTAACATGGGCACTGCTCAGAGATCTTTGCCTATGGATTCTTCAATTTATGGGCAGGGCATGATGCAGTCAAAACCAGGAATGGGGA[A/G]TGCAGGTATGACTTCCTGGTTCTTAAAAGAATTTAAGAATCAAAATAGAGGCATAGAATTTTATGTTGTCTACCAGACAGGAGAAGGATTAAAAGCATCTT
scaffold_1:459954	Source 3a	Step 3 - FP	1	1	Robust	Robust	avium	1	459952	1	555133	TTTGACAGCAAAATTTTATCTCCAAAGTTCTCATTTCCCCACATATCCATTTTATTCTCCATGTATAAGTTATAAGTTATAACTATCTATACTTTTAACAT[T/C]GTGTCCAATTGGAGTGCTTGAGATTAATGGCTCCAATCTGTGTCTGCTACCTGATTTATCTAATGGGACCACTCTAGCAAATTGTGCTTGCTTCGAGACAG
scaffold_1:460045	Source 3a	Step 3 - FP	1	1	Failed	Failed	avium	1	460043	1	555224	CTTTTAACATTGTGTCCAATTGGAGTGCTTGAGATTAATGGCTCCAATCTGTGTCTGCTACCTGATTTATCTAATGGGACCACTCTAGCAAATTGTGCTTG[T/C]TTCGAGACAGATTTTCCCCACTAAATTTAAAAAGTCTTTGTTGAATCATTTTTTCAATTGCAGGATGACATTGAACAATTCGGAGATGTTGGCTCCTTAGA
scaffold_1:463206	Source 3a	Step 3 - FP	1	1	Robust	unresolved polymorphic	avium	1	463204	1	558305	TGATCGGTGTTATTTAAAGTGTAACATGAATGCTAAGAATGGATTTCACTTATTTGAACTTTCAAACATGATATGGTATATAAGATACTGTATATTTTACA[A/G]CATTGTCATTATAATCTACCTTCAGAGAGAGATATTTGACCTCTCTTTTGACTTCTGTTTTCATTATTTTATAGCTTCTACTTCGGTATATTTTGTATGTT
scaffold_1:466288	Source 3b	Step 3 - FP	1	1	ShiftedHomo	unresolved polymorphic	avium	1	466286	1	561437	CAACAGAGCAATGCATGATTGGGGCATACCCAATTCCCTCAAAAGCTCAATATTGGGGACCACATTCTTTCTGCGATTTTCCAGGAAAATCCATGAACTGC[T/G]CTTCAGAACAGAAACTACATTTTCCTCGGAAATCAGACTCCTGAGAAAATTATAAGCGGGTATAATCTGATTCTCCAAGCTTCTTAACAAAAGGTGGGGAT
scaffold_1:466682	Source 3b	Step 3 - FP	1	1	ShiftedHomo	unresolved polymorphic	avium	1	466680	1	561831	GATTGCAACTCTACCGATTTGGATGATAAAATTGCGCCTTCTGGGGACAACCCACATGAGTTTATGAGGTAAGCGACTGTGAAATTGTGTTGGTCTGCTGA[A/G]ATTTTTGAGGTGATGGATCTGTGAAGTAGATGATTTTGAAGAGAAATGTGTGAGGGTTTTAGGTCTCCAACAAGAAATCTTTTAGCTGTGGAAGCAAATGT
scaffold_1:492231	Source 3b	Step 3 - FP	2	1	Robust	Robust	avium	1	492229	1	541022	CGACGATCGTCCTTCTCTCATAGCCTCTGATCCAACAATTTCTTCTTCTCAGGTTGGTCCTGTCACTGCAATGCAGTTACAATTCAACAATCTCGCCAATT[A/G]TTTTTGATTTTTTGAAACCAGAAGTAAATTTTTCTTTTTTAAATTGCGATTATGTTCTTGGTAATGCAAATTTTGGATTTTGATTGCAAAGCTGAATTGGG
scaffold_1:492726	Source 3a	Step 3 - FP	2	1	Failed	Failed	avium	1	492724	1	551597	CACTAAACAATAGCAAAGAATTTATTTACTTCTTCTTTGTGCTTATTATTACTTTGGTAATACTATTCAACTTGTTGAATTGGGCTAGATTAGATCCGTTT[T/C]GAATGGTCCTATTGTTTATGCTGCTCGCTTCCAATCAATTTGAGTAGCAATTTATCACGCTTATTGACTTGGGACTCTAAGAGTACTGTCTTCACTTCAAG
scaffold_1:493317	Source 3a	Step 3 - FP	2	0	-	-	avium	1	493315	1	552185	GGAATGCTTGGGCAATCTACTGCTAGTGCACTGGCAGCAAAAATGTATGAGGAACGTGTGAAACACCCCAATCCAATTGACTCAGAGACATCCCAACCACT[T/C]CTTGATGCTAGAGTGGCCCTTCTGAAATCAACAAACCATCCTGGGTAAGCAACTGGAAGATCATATTTTCACAGTTTTCTGATATTTAGTTATTTTGGTAG
scaffold_1:493434	Source 3a	Step 3 - FP	2	0	-	-	avium	1	493432	1	552302	GCCCTTCTGAAATCAACAAACCATCCTGGGTAAGCAACTGGAAGATCATATTTTCACAGTTTTCTGATATTTAGTTATTTTGGTAGTTTATTTTTCTTGGT[T/C]ATTTGCTAATACAGTCAGATGGTTCAAGGAAACCCTGGTAGTGTTAATGCGGCATTACAACAAATCCAGGCTCGAAGTCAACAGACCACAGTAACTACTTA
scaffold_1:500181	Source 3a	Step 3 - FP	2	1	DistortedAndUnexpSegreg	Robust	avium	1	500179	1	559183	GATCGTAAAGCACGATGTTTTGAATCTCAGGGTCACACCACAGAGGTACACTCTCTTTGCTGGGATACAAATGGAGATTATTTGGCATCTGTCAGTCAAGA[A/G]TCTGTCAGGGTGTGGTCATTATCCTCTGGAGAGTGCATTCATGAACTCAGTCCCAGTGGAAACATGTTCCAGTCTTGTGTTTTCCATCCAAGCTACTCCAC
scaffold_1:500766	Source 3a	Step 3 - FP	2	1	Robust	Robust	avium	1	500764	1	559767	TGCTTGCAGTCATTGGAGCTCTGGAACATGGCTGAGAATAAGTGTATGACCATTCAAGCTCATGAGGGTGTAATATCAGCTTTAGCACAGTCACCAGTCAC[A/G]GGAATGGTCGCCTCTACTAGTCACGACAAATCTGTTAAAATATGGAAATAAAGTTTGCTGATTTTTGCTTCAAATCCCCAGTTTCAAGTCCGCTGGCTCTT
scaffold_1:520041	Source 3a	Step 3 - non-FP	-	1	Monomorphic	unresolved polymorphic	avium	1	520039	1	561649	GAATTCTTCCAAGGTCTTGCCTTGAAACTACAACAGAGCTGAAAAACTCAAGCTTGGGCAAAAGGGTTTTCTCAGGATCAGCTACAAGAATAGCAGGGCGT[A/G]ACCTGACAACCTTTGAGATCTGGGTTTTAGAGAGTCCATGGTTGCTCAAAAGGGCCAAAACAGAGTCTGCCCCTTGTGAGGATTGCAACTCTACCCATTTG
scaffold_1:520225	Source 3a	Step 3 - non-FP	-	1	Monomorphic	unresolved polymorphic	avium	1	520223	1	561833	TTGCAACTCTACCCATTTGGATGATGAAATTGCGTCTTCTGGGGACAACCCACATGAGTTTATGAGGTAAGCGACTGTGAAATTGTGTTGGTCTGCTGAGA[T/C]TTTTGAGGTGATGGGTCTGTGAAGTAAATGATTTTGAAGAGAAATATGCGAGGGTTTTAGATCTCCAACTAAAAATCTTTTAGTTGTGGAAGCAAATGTAC
scaffold_1:523751	Source 3b	Step 3 - non-FP	-	1	Monomorphic	Monomorphic A	avium	1	523749	1	18897486	AGCGAAAACAATGGAAAACAAAAAATATAACAAAAGGGATAGGTCTGGAATCACTCCAGGGGTTTGGCTTCACACCAAGTAGTCTCCAATCTCTGGAAAAT[T/G]AGCTTTTCTTTATATCTCAACAACTGAATTTTAAAGAACTACATGGGGGGTATATATAGCAAACTAAAACCTAGAGACAATAGGATAAAAATTCCTTACTA
scaffold_1:524507	Source 3a	Step 3 - non-FP	-	0	-	-	avium	1	524505	2	11212726	TATCCATGGTCTTCCCAAGAGAATATGACTCACATCCATATCCACCACATCACACCAAACATGATCTTTGTAAGATGAAAACTGTATAGGAACGTGACACC[A/G]TTGGGTAACAGGGATAGAAGATGTATTGTCAATCCATGCTACTTTGTATGGCACAGGATGCTTCTCGGGCGACAAACCAAGACGCGAAACAGTTAGCGTTG
scaffold_1:525350	Source 3a	Step 3 - non-FP	-	1	Monomorphic	unresolved polymorphic	avium	1	525348	2	11211922	CCTGATCTAAACCGAGAAATAGTCATCCTTCGATCTTCCCTTATGTCACATCGCAACATGAATTCCTCAAATTTTGCAATATATTCAGCAACTGGCATGTT[A/G]TCTTGACGAAGAGTTTGCCACTCGTCCAACAAACTCTGTTGATAGGATAATGGTAGATATTTCTGCTTCAACCTTTCTTTCATCTCACCCCAATGGATGAT
ss490545406	Original_6K	-	-	1	-	-	-	1	538003	1	589393	-
scaffold_1:561391	Source 3b	Step 3 - non-FP	-	0	-	-	avium	1	561389	1	611916	ACAAAAATGTGATTAATTGATAATTACATGGTAGTATCAAATATCTTTCCCCATATGTATATTTAAAATAGATACTGATGAAGCTGCTCACCCCCACATGC[T/G]CTCTCTCTGTTTCTATCTTGTGGGGAAGGAGAATAGTATCTGTTATGGCAGCAGAGGGAGTGTGGAGACAACTTCTGTCATACATGTTGTTGACTTTGATT
scaffold_1:563580	Source 3a	Step 3 - non-FP	-	1	Failed	unresolved polymorphic	avium	1	563578	1	614320	GCTTTATTTCACTTAATAGGGAATTTCTTTGTATAAATTATTTTGCAGTAATTTTGTACTTGTGTCTTTGGTTCGCAGAATGATTCCTCACAAGACCAAGC[A/G]TGGTGCAGCCGCACTTGCCCGTTTGAAGGCATACGAGGGTGTTCCACCTCCTTATGATAAGATAAAGAGGATGGTCATTCCTGATGCTCTCAAGTGAGCTT
scaffold_1:564562	Source 3a	Step 3 - non-FP	-	1	Monomorphic	Monomorphic A	avium	1	564560	1	615382	ACTTTGCTTCCCGACATCTACATTTAATTTTGTTGTGCGTTTTGAGCTTGAGGCATGTGGATTCTATTTGCTTCTTGGAATGAGTTTGTTGCCATTGATTC[A/C]TGTACTTACAAATAGTCACTAATGAATTTATCTGTGGCTGTGCAGGAGCTTGAGAACAAGAGGAAGGAGAGGGCCCAGCTTGCATATGAGAGGAAGAAACA
scaffold_1:567928	Source 3b	Step 3 - non-FP	-	1	DistortedAndUnexpSegreg	Robust	avium	1	567926	1	618051	TCATACTCTCTCTCTCTCTCTCTCTCTCTCTCTGCAATAATTTTCTTTAGGCTCAAAGATGTCATCATTTCTTCATCTTGATGCTCATTATTATTATTATT[A/G]TTCATGTGTAGCTCTAATCTTACTAGGCCTTGGATTATTAGGGCAAGCCAATGCCCAAATGTATAGAGTTGATAGCAATAATAAGAAGCTGGCTTATTACA
scaffold_1:567975	Source 3b	Step 3 - non-FP	-	1	DistortedAndUnexpSegreg	unresolved polymorphic	avium	1	567973	1	618098	TAGGCTCAAAGATGTCATCATTTCTTCATCTTGATGCTCATTATTATTATTATTATTCATGTGTAGCTCTAATCTTACTAGGCCTTGGATTATTAGGGCAA[A/G]CCAATGCCCAAATGTATAGAGTTGATAGCAATAATAAGAAGCTGGCTTATTACACCATCACTGTTGATCAATCTGGCCATGGCAATTTCACCTCCATTCAA
ss490545413	Original_6K	-	-	1	-	-	-	1	599677	1	652008	-
s1_652366	Source 2c	Step 4a - non-FP	-	1	Monomorphic	Monomorphic B	avium	1	652253	1	680048	TGATTTTTCCATCAGCTTGCCCCGGAAACTTTTGCTGGGTTTAACATCACTCTTCGCATCCATAACTGCCGTGTTAGTCTCATTCTGTACTGGCCATATTTTTCTCCTTGATCGACAACTCAGATATGTGGCATATCCATTATATGCAGC[A/G]ACTTGCTTGCCGGTTACCATTTTTGCTCTTGCCCAGTTGTCCCTCTACTATGATCTCATAAGGGTCATCTTCAGAAAGGTTCCACAGCGCAGCTACAAGGAATATAGACACTAATTAAGTAGGACTCGATCATCTATTCGACGCTATAAA
scaffold_1:661695	Source 3b	Step 4a - non-FP	-	1	Failed	unresolved polymorphic	avium	1	661613	1	677353	ATTCAATTTATACGTTGCTTTTTCGTCACCACAAGTCTAATATAATATAGTTTCTCCATTTCCAGCTAAATCATGGGGAAATAGGATATGTTCTTCTCTAA[A/G]TCTAGCTAAGAGAGGAAATAAAAAGGAAGATGCAGAGAATCCCCAACAAAAGAGCAGCTCAATGCAAGGTAAGTTGGGTAACCATAATGTCCTTTGAACTT
scaffold_1:670076	Source 3b	Step 3 - non-FP	-	1	Monomorphic	Monomorphic A	avium	1	669994	1	37044929	AATGATAAGTAGGATATAAGAGGTCATAGTATTCTTATGTTTTTACATCCTTGCCATCAGATTTCATATTTTATTTATAATTTATTCCATGCATTTCATTA[A/C]CTGCCATAATTGTAATTAAAACTCCCTATTAATAGCATATCAATCACCCCATTTCTTTTGGTTGCCATTCCCTCTAACATATGGCCCCTTAAAATTGCAAA
scaffold_1:670123	Source 3b	Step 3 - non-FP	-	1	Monomorphic	Monomorphic B	avium	1	670041	1	37044882	TCCTTGCCATCAGATTTCATATTTTATTTATAATTTATTCCATGCATTTCATTAACTGCCATAATTGTAATTAAAACTCCCTATTAATAGCATATCAATCA[T/C]CCCATTTCTTTTGGTTGCCATTCCCTCTAACATATGGCCCCTTAAAATTGCAAATAAAAAAAATATGTAAATTACATATCCAATAATGTACATATGAAAAA
scaffold_1:674253	Source 3a	Step 3 - non-FP	-	1	Robust	Robust	avium	1	674171	1	729784	AAATCTGCTTACGATGCTGAGGAAATGAACATTCTCAAAGAGATCTTAGTTAGGAGGGAGAGGGAAAAGCATTTCTTGGTGAAGGAAGTTGAAGAATTCAG[A/G]CAAATATTTTTTGGAGAAGATCAAGTGGATTTTGACATGCATGATGTGGCTACTACACAAGCACAAAAGCCTGCACTGCGTTCAAGTGAGGATCAGGTACC
scaffold_1:679073	Source 3a	Step 3 - non-FP	-	0	-	-	avium	1	678991	1	734796	GGGAAGAAAGTTCCATGCAGTACTGAAATGAAACAAAATCATAACACATCTAGTTTCCTACCAGTTCTGAAGTAAGTCAAAAGCATTCTCCTACAGAGTCC[A/G]TATAACTGAAGTGATTTCCTGTTTAAAGTATCCAAAGCTCATTCTCTACTAAGTAAATTAGAAAGAGGAATATGCAACAAAATCATTTCTTTCAATGCCAT
scaffold_1:681520	Source 3a	Step 4a - non-FP	-	1	DistortedAndUnexpSegreg	Robust	avium	1	681438	1	739221	TAGATGTGTGCCACATCGGCATTCCTATACCACATAAGTAGGCATCAAATTGGCAATAACATCAAGGCTGAGTTATTTCAAGGAATCATGAAAAGGAAAAT[A/G]CTGACTTAAATAATTGTCACAGAAATATACATAAAGAAAAATCCTCAAAAACAAAAGTACCAGATCTAGGAGTTGGATAAAGTTACTTTTCAGTGAGCAGT
scaffold_1:681649	Source 3a	Step 4a - non-FP	-	1	Robust	Robust	avium	1	681567	1	739350	TACATAAAGAAAAATCCTCAAAAACAAAAGTACCAGATCTAGGAGTTGGATAAAGTTACTTTTCAGTGAGCAGTTAGGAAAACTTTTCTTTAACTTTTCAA[A/G]TTTGCAAGATGGAAGCATGATCACCTTACCCAAAAAGGGCCATGTACCAATTAAATAAAAGTGCGGTCTTTGTGCTCCGTTCAGCACAATTTAACAGAAAA
ss490545708	Original_6K	-	-	1	-	-	-	1	694648	1	753870	-
ss490545422	Original_6K	-	-	1	-	-	-	1	725966	1	786196	-
scaffold_1:825504	Source 3b	Step 3 - FP	6	1	Monomorphic	unresolved polymorphic	avium	1	825364	1	889903	ATTCTTTTCCAGAGGGGATGGGGATTTATTTGCTATAGATCCTTGCATGAGGTAGTTGAAGGTGTCCATCATATGGATTTGTGAAGCTGATCAACCACGAT[T/G]TGTCATGGCAAGCACAAACTGATAAGGATGAAATATGGTGGTTTGCAGGAATCATGAGAGAATATTGATACAGACCATTATGTGTTGGCTGCCAGTGGTAG
scaffold_1:825536	Source 3b	Step 3 - FP	6	1	Monomorphic	Monomorphic A	avium	1	825396	1	889935	CTATAGATCCTTGCATGAGGTAGTTGAAGGTGTCCATCATATGGATTTGTGAAGCTGATCAACCACGATGTGTCATGGCAAGCACAAACTGATAAGGATGA[A/C]ATATGGTGGTTTGCAGGAATCATGAGAGAATATTGATACAGACCATTATGTGTTGGCTGCCAGTGGTAGTAATCTTGTATGAGCTAGTTCTTTGCTTGTTA
scaffold_1:825564	Source 3b	Step 3 - FP	6	1	Monomorphic	Monomorphic A	avium	1	825424	1	889963	GGTGTCCATCATATGGATTTGTGAAGCTGATCAACCACGATGTGTCATGGCAAGCACAAACTGATAAGGATGAAATATGGTGGTTTGCAGGAATCATGAGA[T/G]AATATTGATACAGACCATTATGTGTTGGCTGCCAGTGGTAGTAATCTTGTATGAGCTAGTTCTTTGCTTGTTATGGCTGAAGATCACAGGGTAGCCAAAAA
scaffold_1:826695	Source 3b	Step 3 - FP	6	1	Failed	unresolved polymorphic	avium	1	826555	unanchored	8260164	AGCAATGTTGTGTTTACTATTGTTTACTTTTGAAGTGTTTTATATGTGTTCATCTGTAGCTTGCTAAATTTCTGACTCTACCTTCATTTGTAAATAAAATA[T/C]TATATTTATACGCTCTTAGGGGAGACTTACAACGGAAAAATAAAATGGCGATAACTAGTTTAAAGTCAATTTCTTCATTGCTAGCTTTGCAATCTACTGTA
scaffold_1:827843	Source 3b	Step 3 - FP	6	1	ShiftedHomo	unresolved polymorphic	avium	1	827703	1	900692	ATTTACTTGAGTGATGAGTATCTACCGGCAGTTGAAGGCTCCGAAAACGTCCCCAAAACAAAAGGATGCACCGAGAAGAGCCGCCCAAGTCAAGTGGCAAA[A/G]ATTTTGTCATATTTCCAAGAGTCAAGTGTACGTTTCATTTATAGTTAATTAACTTAGTGGCCATTAAGTTTTTTCTCTATTACAACACAAAAGAAGAAGAA
scaffold_1:828802	Source 3b	Step 3 - FP	6	1	Failed	unresolved polymorphic	avium	1	828662	1	901566	CTATTTTCCTTTTTCTTGTTTCTGTAATTAAGGTCATGGACTCCTGCATGGTTGTATATCAAAGAGAACAAAGGCCTCTGCTCCTAGTCTTATTTGATAGC[A/G]TGTCATTTACCTATGCTATTGCAAGACTCAGGTAAAGGAATCTTCAGTTATAAGCCTTTTACCACCATTTGAAAAGTAGAAGGTTATTTTGAACATTTCTT
ss490545434	Original_6K	-	-	1	-	-	-	1	885413	1	934789	-
ss490545437	Original_6K	-	-	1	-	-	-	1	917147	1	982932	-
scaffold_1:946459	Source 3b	Step 3 - non-FP	-	1	ShiftedHomo	Monomorphic A	avium	1	946318	1	505036	GCATGCACTGCATTGGAATGGGAAAAGTCCTTTTGAACATCCAGAGCATGCACTGCATTGGAATGCGGAAAGTCCTTGTTGAATGAACAATTTTCCAACAC[T/C]CCATCAATTATTTCTCTTGTTGGTTCTTATTATAAATGATTACCACATGCATTCAGCCTTTGCATTCTTCAACTTAAGGTGATTGTTTTCACAGGTTTCCG
scaffold_1:951032	Source 3b	Step 3 - non-FP	-	1	Monomorphic	Monomorphic A	avium	1	950891	1	999991	TTGCCGATAACAAGGTTCGGTTTTTAGGCCCCAATCTCAAATTTTGAGTATTTTTTTCTGGTTTGGTTAAGCAATAGATTGATTGGTTTGGTTCTTCTTGC[T/C]TGAAACTTGATAAATCTTTATGCATTCAATATTCATCCATGGATGGTTCTTCTTGGTTGGACTGCTTTTCATTCTTTGGATATTGCATTTCTGTTATAGAT
scaffold_1:951185	Source 3b	Step 3 - non-FP	-	1	Monomorphic	Monomorphic B	avium	1	951044	1	1000144	CTTGGTTGGACTGCTTTTCATTCTTTGGATATTGCATTTCTGTTATAGATGTTGACATTTGATCATGCCCTCTTGTTTGCTGAGAGAAAGAAAAAATGAAA[T/G]ATTTGTCTACTCCTCCTCTTGCATAGGAACACAAAACCAACCCACCAAAGAACAGAGAAAAAAAAATTGAAATATTACACCACCTCAAGTGAAAATTCTAA
scaffold_1:953213	Source 3b	Step 3 - non-FP	-	1	Monomorphic	unresolved polymorphic	avium	1	953072	1	1028660	TAGGACCAAGTTGATATGCATAATGTCCTTGAGAAGGATCCTGGGGGCTTTTCCGGGGTGTAAGATGCCAATTAAAACCTGTGATTTTGTTCCTAACAAGC[T/C]TCATACCTGGTATTAATGTATCACCTGGGTAATCAAAACTCTGCCATAAAATATTATCAGGGTCATTATGACCATTGCCATATATCACAACAAGATTTCCG
scaffold_1:953931	Source 3b	Step 3 - non-FP	-	1	Failed	unresolved polymorphic	avium	1	953790	1	826516	TGCACGTCATACCAATTTAGATGCGTAATTGAATGCAAATAAACATCACTCTCTCCAGTGTGAAATGGAGAAAATTCTCTTCAATCAAAAGTGGGCTTACT[T/C]CAAATTTAGTTCAAGAATGATGGTGTCTCGCCTGACAATTGACAAATTAGGAGCGTTCCACTAGTAGAAAAATCTAAATCATTTGTGGTCATCCACTCACT
ss490545443	Original_6K	-	-	1	-	-	-	1	1010799	1	1078439	-
FRI	Source 1	Step 2a	-	1	Robust	Robust	avium	1	1031855	1	1101102	TGCATGATCCTGCATGTTGTGACTTTCAGTCGTGAATATGCTTTTCAAAG[T/C]GTTGTCTGGTTCTTTCTTTACAACATTTCAAATTCCAGTTATGTGTCTGT
FRI_2	Source 1	Step 2a	-	0	-	-	avium	1	1031855	1	1101102	TGCATGATCCTGCATGTTGTGACTTTCAGTCGTGAATATGCTTTTCAAAG[T/C]GTTGTCTGGTTCTTTCTTTACAACATTTCAAATTCCAGTTATGTGTCTGT
s1_1035107	Source 2c	Step 4a - non-FP	-	1	DistortedAndUnexpSegreg	Robust	avium	1	1034966	1	1102211	CAACAAACGAACACGAGCCAACAATGGAGGTCCCATGCCTCCAGCCAAGGCTGGACGCTTGACGAATGCATATGTGTCTTCTTTCCCTACACCTCCTCCAACGTTTGTCAGGTCTCCTTCCCATGCTCAGTATCCTGCTGGGTACTCACC[A/G]TACCATTCCCCACCCACCATGTATGGCAGCAGAAGTCCACCAACCAATCCTTATGCGTACTCACCTGAAGCCGCCCCTCCACTTGCCGGATCATACCCTGGAGCTCCCATGAACTATCCTGCATACGGGGGTTATGGCAATGGTATGGTA
scaffold_1:1081187	Source 3a	Step 4a - non-FP	-	1	Failed	Monomorphic B	avium	1	1081046	1	1147579	CTACCTGAGACACTGGCGTGGGCTGCACATACTGCCCAATCACCTAACCACACCCAAAAACAAAAGGGTCACCCTTTATCCATTCAATACACATTGAAAAC[T/G]TGATGTTACACGTAAAAGGTTCACTCAATGGTCAATAGTCCAAATTGAACCTTGCAACATATCGTATGTTATGTTTGTATATTGTCAAGCTACTGATCTGA
scaffold_1:1088673	Source 3a	Step 4a - non-FP	-	1	ShiftedHomo	unresolved polymorphic	avium	1	1088532	1	1157602	ATCGGCAATGTACCCAGCTTTCTCCATTTCCCTCCTTAACTTGGTTAGCATTGCCTGAATCTCCGAATTCCTTTCGTGGGAGGTGTCCTTCGCTTGGAAGA[T/C]GTGGACTGCATTCTTGACGGCGATCCAACTGTAGCCTGCACCCTTCTTGATCCCGACATCCTTCATCCCCTTTCTCACAAGAGTGGCCTCTTCCCACCTGC
scaffold_1:1088695	Source 3a	Step 4a - non-FP	-	0	-	-	avium	1	1088554	1	1157624	TCCATTTCCCTCCTTAACTTGGTTAGCATTGCCTGAATCTCCGAATTCCTTTCGTGGGAGGTGTCCTTCGCTTGGAAGACGTGGACTGCATTCTTGACGGC[A/G]ATCCAACTGTAGCCTGCACCCTTCTTGATCCCGACATCCTTCATCCCCTTTCTCACAAGAGTGGCCTCTTCCCACCTGCAATACATTCATTGTCAAACATA
scaffold_1:1089018	Source 3a	Step 4a - non-FP	-	1	Robust	Robust	avium	1	1088877	1	1157947	TAAACATTGCTTATGCAACATACAGATGCTAATGGAATTGAAAATGATGAATCTACCATCAAAGAAGTAAACATTTGGTAAGCATTTTTTGTACCTGCCAG[A/C]AGCTGCAAACATATTAGAAAGAATCACGTGGTTGCCAGAGTCTTTAGGATCAAGTTCAAATAACTTATCAGCTGCAACCCTCCCCAATTCTGTCTTCCTAT
ss490545452	Original_6K	-	-	1	-	-	-	1	1111179	1	1179395	-
scaffold_1:1148915	Source 3b	Step 4a - non-FP	-	1	DistortedAndUnexpSegreg	Robust	avium	1	1148774	1	1214403	TTACGTACTTCAACCTTCCTTTCACGAAGTAACCTTAGTTAGGGCCTTTAGGGCAAAAGCTGATAGATTCTTGAGTACTCCTTTATTTTTATTTTTTGGTT[T/G]TAATTCTTGAGAACTTGGATTGTGTTTTGGACACAAGACAGACAAACAATATGATATGACAATGAGAAGGTCAGGGACCCCATCCCGTCTTGCTTTTCTTT
ss490545458	Original_6K	-	-	1	-	-	-	1	1176174	1	1232642	-
scaffold_1:1190352	Source 3a	Step 4a - non-FP	-	0	-	-	avium	1	1190212	1	1251375	ATGCTTGTGCTCTCTGATAGCAACATCCTCATCTCTGCCTCTTTTAGGCACCCCCCTTTCATTGCCATTATCAAATTGCTACATATCTGCACCTCCTTTAA[T/C]TCAGTGTCAAGGTATATATATAATTATGCTGGATTCAATTAAGCACCCTTAGATGCATAAATAAAATTTACATCCTTTCTTCCCCTCTTATTTTGTACAGT
scaffold_1:1197679	Source 3a	Step 4a - non-FP	-	1	Robust	unresolved polymorphic	avium	1	1197539	1	1259903	AATTCCCCTCCTAGCATGTCAAATTCAAACAGCACAAGTTTAAAAGTAAACTAAACAGAAGTCTGATGATAGATATTAAAAGATCATGCGGCAGCAACACT[A/G]GCATCCCTGATGGATTCCCGCCACGCATACTCCCTCGCACCATCCTTGTCAACTATCTTGATGACAAAATTGGGGGGAGCCACCACCAGCCTCGACCGGAT
ss490545461	Original_6K	-	-	1	-	-	-	1	1197734	1	1260099	-
s1_1208585	Source 2a	Step 2a	-	1	Monomorphic	Monomorphic A	avium	1	1208406	1	1267961	GCCCTCCCGCTTCTGCTGTCCAAAGGCCTTTTCTAGCTGCTCTCTTGGGACCTGATAATCAAATTAGCAATTAGTGTAAATGAACAAATTAAAAAGAAATAAAAGGGAAATATTTAAGGAAGAAAAAAACAAACTTACATCAAAGGCAGC[T/G]TCAAGAAGGTCATTGCTGAAAACGCTGTAGTATGACTCGGTACCGTGCAAAAAACTATAGTCTGACCCGGGTTCGGGACCTTTATAACCAGCAGGGAAGAATTCCTGCAGCCAATGATCAAAGCAATTCCTAAAAAAAATCTATAAAAGT
scaffold_1:1231038	Source 3b	Step 2b	ini_005	1	Failed	unresolved polymorphic	avium	1	1230898	unanchored	65797804	GCACTTTTATGCCCATATTTGTTGCAAACATAGCATTGAAGGGATGATCTTCCATTTTGATTATTTGAATTGCTGCTTCCTTGTTGATTATTGGAACTGCT[A/G]CTTCCTTATTGATGATTGGGACTGTTGCTTTGTTGTTGATTATTGAAACTGTTGCCTCCTTTGTTGGAGTTTCTACGCCCAAAATTTTTGTTTCTCCCATT
scaffold_1:1234297	Source 3b	Step 2b	ini_005	1	Robust	Robust	avium	1	1234157	1	1272777	ATAGACCTTTAACCCATATTCCAGTAGTCCTTTTGAGTTCTTTGGAGGATATGTGAATTCGGTACATCCTTGGTAGGTATTGACCAAGAAGAAGGATATTC[A/G]TAACCTTTTTATGTTCCAAATATCCAAAGCCCCTCATTTTGTCAAAAGTAACTACTATTAGCAGCTGGATAAAAAAAAAATTAAAGTGTTAGAAGTCGTTT
ss490545716	Original_6K	-	ini_005	1	-	-	-	1	1235042	1	1273721	-
scaffold_1:1235205	Source 3b	Step 2b	ini_005	1	Robust	unresolved polymorphic	avium	1	1235065	1	1273744	CTCTGATTTCTGCGTCTGCTTCTCCGGATCTGAAGCTAGTCTGGTGCTATCCATGAAAAACAATGCCTGATCAGTGTTTACTCCACTACTTACTCGAAGCC[T/C]GTATTAACCAGACAGTGAAAGAGAAAATGGGATTTGTTTGAGAGAGAGAGAGAGAGAGAGAGAGAGAGAGAGAGAGAGAGAGTATGGAAGCTTTACAATAA
scaffold_1:1236264	Source 3b	Step 2b	ini_005	1	DistortedAndUnexpSegreg	Robust	avium	1	1236124	-	-	ACGCATCTATCTCATTCATTTAGGAGATGAAGTAGAAGCCGTCTTAATTAATTACATGGTTTTGCAGTCCATTTGAGTTTTGATTAGGATGCCCAATTATT[A/G]AGTAATTATAGCCATCACATTTTTTTCTTGTGTAAAGAAAAGATAATGGATGTTTGATCAAACCATACATTTTTTCTTAGGATGCCCGTTTCTTTTTTCTT
ss490545464	Original_6K	-	ini_005	1	-	-	-	1	1237955	1	1276267	-
s1_1238680	Source 2c	Step 2b	ini_005	1	Robust	Robust	avium	1	1238489	1	1276855	CTGCCGGCAAGCTCTTTCGCACATCTCTCGGTCTGGACTCCGGATGCATTGCTCA[T/C]GGCACGGC
scaffold_1:1313299	Source 3a	Step 3 - non-FP	-	1	DistortedAndUnexpSegreg	Robust	avium	1	1313158	1	1376877	CTCGTATCAATTGCTTCCAACATTCTCACCACCTCACCCATTTCAGGACGTTTATTTGCATTTGCGTCCCAGCACTTGCGCATGATGTTTGAAAAAGAACT[T/C]GGACAGCATCTGGGGATTTCTGGCCGTAAGTTCTGTTAACAAACCATATAGTACGTACAATGAAACGCCCATGAAGAGTTAGATGTCAAATCTTCGACTAG
scaffold_1:1326629	Source 3b	Step 4a - non-FP	-	1	Failed	Failed	avium	1	1326488	1	1391061	CTCCAAATCACAACAAGTCATCATCATCATACTTGAAATAATTAATCACCACCTAATTACTATTTGCATGTGTCAGTCAATAATTAATCAACAAATAATAA[T/G]AAAAAATAAAACCCAAAGAAAAAAGAGAAGCCTCCTTCCTTATCGCCAGATGGATGCAGAATGTGTGCCACAAAGTACGCATGTAGTAGACACTATGATTT
ss490545473	Original_6K	-	-	1	-	-	-	1	1331014	1	1395368	-
scaffold_1:1350841	Source 3b	Step 4a - non-FP	-	1	Robust	Robust	avium	1	1350701	1	1415272	CATGTTTCACATAGATGGTCATTCAATCCACTTTCTGTAATCAAGGCACGCCATTTTGATTCAAATTCTGATGTTGTATCTACATCCCATATGCAAGCATT[A/G]AAATTCGAGAATCTCTTTCTGAGCGTGGGTGGATTTACCTTTTCAGAAAATTTGTTCAAAATATGCCATATGTATAATCTATGATATGTAGTTGAGAGAAC
ss490545723	Original_6K	-	-	1	-	-	-	1	1404385	1	1464418	-
scaffold_1:1410933	Source 3b	Step 3 - non-FP	-	1	Robust	unresolved polymorphic	avium	1	1410792	1	1470843	TTTTTCTTTTTTCATTTTTTTTTCAGGCTCCTTGAGGATTAAGCTGCCCAATAATAAGCTAGTAGCAGCCAACCTCATGGAATATATATAATTTTTGGCAG[A/C]GATTCCTTGCCTCCACTAAATATATGCTAGTACCCCTTTTTGTCCTTGAGGTAATTCACATTTTGATATAGTCATCAAGGGTGTTTTGGTAATGATATTGA
scaffold_1:1417950	Source 3b	Step 3 - non-FP	-	1	Monomorphic	Monomorphic A	avium	1	1417810	1	6094875	ATGTGTTAAATGCATATTTATAAAGACTATATGGTACATGGAAATCCGCAAAGCTCATGAAATATTTGAGATATATCGGATGAAGCAACCTCTTGAAGGAT[A/G]TAAAGTACCACAATATTCTTAATTAAGAGTTAACACTAAGAGTTTGAGTATTTTGAATTCAAATTTAATATTGTTGTAACATATTCTAACTACTAAATTAG
scaffold_1:1419224	Source 3b	Step 3 - non-FP	-	1	Failed	Failed	avium	1	1419084	unanchored	13184955	TCAGTCAGATTTGTAATTATATGATTTTAATAGATTGCAATTACATGATTTTACTTATGATTTTAATTCACTTAGGATTTTACTTATGATTTTAATAGATT[A/G]CAATTACAGGTATATTTCTATACAACCTTGAACTCTATCACCCAGCATCATTCACATAAATACATAACCTGAATGCATATACCATTACACTATATACAAGG
scaffold_1:1448300	Source 3b	Step 4a - non-FP	-	1	Failed	unresolved polymorphic	avium	1	1448160	1	1509259	TCTGGTTCAGGGTCGAGTTTATGTTGTAGTGAAGGAGTTACAGATCAATATTTGAAGTTTGTAATGAGAGCAGATGACGTGACATTAGGAGAGGCTGATGA[A/C]TCCAATCAAGAATGGAGGGATTTCAAAGATGCTATCATGAGAGCAGATCAGCTGGACCTAGAGTCTATTGGCCTAAAGATTGAACGTCGGGTGCAAGCTTC
scaffold_1:1448322	Source 3b	Step 4a - non-FP	-	1	Monomorphic	unresolved polymorphic	avium	1	1448182	1	1509281	GTTGTAGTGAAGGAGTTACAGATCAATATTTGAAGTTTGTAATGAGAGCAGATGACGTGACATTAGGAGAGGCTGATGAATCCAATCAAGAATGGAGGGAT[T/G]TCAAAGATGCTATCATGAGAGCAGATCAGCTGGACCTAGAGTCTATTGGCCTAAAGATTGAACGTCGGGTGCAAGCTTCGGTTGAGGACGTGGTGAAAAGA
ss490545482	Original_6K	-	-	1	-	-	-	1	1450177	1	1511221	-
scaffold_1:1538437	Source 3a	Step 3 - FP	11	1	Monomorphic	unresolved polymorphic	avium	1	1538296	1	1621897	TTTTCAGCAGCTTCGCATATCTTCTCAACTTTAGCCTCAGATAAACCTTTGATTCCAGTCAAGTTCTGCCAAACAGAAATCAGAGTAAGGAATCGGACCTT[A/C]ACATGCGCTCAGTGTAAGAAATTAGAACTTAAATTCGTTTTACCTTCTTTGTATGCATCATCAAGCCATTGCAGGTGTAGATCCCAGCGTCTTGAAGCTTC
scaffold_1:1544711	Source 3a	Step 3 - FP	11	1	Monomorphic	Monomorphic A	avium	1	1544570	1	1639176	CTCTAACACAGTAGATAAAAGTGATGAAAAGGATTTCTGCGAGTTTGATGCATCGTCGATCCCCGGTCAAGAGGTTTCTGCTAAGCAAGATGAAGGTACAT[T/C]GTCAGAAATATCAAAAAGCACAACTCACCACAAGAGGCCCTTTGATGGGCATCATGATAATCCGAGACAGCTCAAGTATCCAAGATCTAGGGCTGCTGATA
scaffold_1:1544811	Source 3a	Step 3 - FP	11	1	Failed	unresolved polymorphic	avium	1	1544670	1	1611755	TCGTCAGAAATATCAAAAAGCACAACTCACCACAAGAGGCCCTTTGATGGGCATCATGATAATCCGAGACAGCTCAAGTATCCAAGATCTAGGGCTGCTGA[T/C]AGTTCAAATTTATCTCGCAAGTATAGTGAACTTTCATTTTGCAGTACTGAGGACGATCTTTCAGAAGGCTTTTATGATGCAGGACGTGACAGGCCGTTTAT
scaffold_1:1544907	Source 3a	Step 3 - FP	11	1	Failed	unresolved polymorphic	avium	1	1544766	1	1639375	GCTGATAGTTCAAATTTATCTCGCAAGTATAGTGAACTTTCATTTTGCAGTACTGAGGACGATCTTTCAGAAGGCTTTTATGATGCAGGACGTGACAGGCC[A/G]TTTATGCCACTAGAGGTTTATGAGCAAAATTTCCATCTTGACTCACGCGAAGTTCTTCTTGTGGACAAGGAATGGGATGCAGAGTTGGATTCAATTTTACG
scaffold_1:1545285	Source 3a	Step 3 - FP	11	1	ShiftedHomo	unresolved polymorphic	avium	1	1545144	1	1639753	GTATGCACTTGCCCAACAGGAAACATGGACTCTATTAGTTTGTCTACTAAACCAGTTGCGAAGACTGTTGAAGATATTGGGTTTTCTGATCTCTGTGAGAA[A/G]TCTCTCCGTTCTCTTAAAGCACGACGAAAGTCCATCATAATTCCCATTGGAACCTTGCAGTTTGGTGTGTGTAGGCATAGAGCATTGCTATTCAAGGTGAT
scaffold_1:1545694	Source 3a	Step 3 - FP	11	1	Monomorphic	Monomorphic A	avium	1	1545553	1	1614099	CAGAGATTCGGATGGTAGTTGATGCATGTCGTCCGCTTGATATAAGAGAGGAGACAAATCCTGAATATTATTGCAGGTCAGTATCTCTTGTATGTATGAAC[T/C]GGTCTTGGTAAATCTCTTCATTGTTGAAGATGCTCTGCATCTTGTGAAATTCTTATTCATGTTATGGGTCACTGTATTGCAATGCCGAACTGATTTTGGAT
scaffold_1:1546042	Source 3a	Step 3 - FP	11	1	Monomorphic	unresolved polymorphic	avium	1	1545901	1	1613606	ACTGCTTCCGATTCTGAATTTTTTTTCTTCATTCAGACTGTATCTTGTGCTATTTTTTTTTTTTTTTCTAGGACCCTCCCTACTTCAAATTCCTTTTGGGT[T/C]TTGTTTTTTGTTGTGGTTTTTGAACTGTTGTACACATATTGTCTGCTTGGCTGGTAAACCCATGGTACAGTTTTTGAAAACAAATTTTTATGTTAACCAAA
ss490545503	Original_6K	-	12	1	-	-	-	1	1737233	1	1820619
scaffold_1:1738905	Source 3a	Step 3 - FP	12	1	DistortedAndUnexpSegreg	Robust	avium	1	1738764	1	1822363	AAGTGACCTTCAAACAGTTATCCATCACCCTCAGATCAACAAGATGGAACTCATTACAAAACATGTCCTCTGTCATGTGTTCATTTTTCTTCCAGTCAGAA[A/G]CAATAATGTAGTGACCCTCACTCTTCAGTCGCCTGGCAATATGCGAAGCAATGAAACCACCAGCCCCCGTTATGGAAACCCGAAGCTTTTCGGAAGGCCAG
scaffold_1:1739336	Source 3a	Step 3 - FP	12	1	ShiftedHomo	unresolved polymorphic	avium	1	1739195	-	-	GTTGGTTTAAAGGAAGAAGAACAGATACTGCTGTAGGAATGCTATTTTCTGATAGTGCATACATTTTCTCGGCAAACATAACAGGGTACACAAAAACTGTA[T/C]GTTAATTGAAAAACATTCACATAACTCCATGCCACAGCATCACTTTAAAACACTCACTGCGGAAGAATAAACAAATGAATTTAAATAAACAGCAGAAAATC
scaffold_1:1742354	Source 3a	Step 3 - FP	12	1	Robust	unresolved polymorphic	avium	1	1742213	1	1851013	CTGACTCGTTCGAGGTGGGTCGACTCATTGGGAGCTATGGCTTCATGAACATCACCAGGTATCCTTTTGTCAACGCTGCTTAACTTTCTGTTTGCTTTATA[A/G]GAAAATGAAAGGAAAAAAAAAAATAAGAAGAAAAGTTTTCTGTATAGAGCTGCAGTTGTATGTCCTAATAAAGAGGGAAGCTTTTATGAGATTTTTGGGGT
scaffold_1:1743838	Source 3a	Step 3 - FP	12	0	-	-	avium	1	1743697	1	1826665	GAAAAAGTGTCAAGAAACCGTGCAGCGGGAGTTTGGAATAAATTTGAGCAAGAGGAAACAATCAAACGCAGAAGATATTTTGTTACCAAGCTGCTTCAGGG[T/C]ATTATGAGAGGCCTGGCTTACATGCATGATCATGACAGGTTGCACCAGAGTCTTGGACCAGCTTCTGTTATTCTGAAGTATGTTGCTTAGAGATATCCAAT
scaffold_1:1744940	Source 3a	Step 3 - FP	12	1	DistortedAndUnexpSegreg	Robust	avium	1	1744799	1	1827769	CATTCTGTGAAGCAGGCATAATGGACGGACTTTCCTTGCAAGTAAGCTATAATGTTACCATACATTTTCTTTTGATTTTAGTTGATAGTTTCCTTTTTCTC[A/G]TATGAGTGATTGTTGTGGGAAAACGCAAAGTGGATATTGCTATGTTTGTGGTGGGGTGTAGATAGACAAAGTTAATAGTTGGTAGAACAACCCGAGAAAAA
scaffold_1:1747171	Source 3a	Step 3 - FP	12	1	Robust	unresolved polymorphic	avium	1	1747031	1	1830347	AACAATGTTATTTCACTCGGTTGTAGGCAATGCTGAATCCTGACTTCCGAAAACGGCCAATTGCACAGGCTGTACTCAATCATCGCTTCATGACCGTAGGC[A/G]TTCTTTGAGATTTTGGATAAAAGGATTTGATTTATAATGTATATTGAAAGGTACATGGATAATTAGATGAAGGCTTCATTATTGATATGGCCTATATGCTT
s1_1761660	Source 2a	Step 2a	-	1	Robust	Robust	avium	1	1761520	1	1860045	AGGGCAATTGATAGACTGTTAAAAGTTATCAAGGCACCCCATCCAGTTCCTGAAGTTTGCAGGAAAGCTGCTATGATATTGGAAAGTCTTGTGTCTGAGCCACAAAACCGAGCCTTGCTGCTAGCTTATGAGAATGCATTTGCTGAAATA[T/C]TATTCTCAGATGCCAGGTATTCCGATACCTTTGCCAGGATTTTGTACGAACTGACGTCTAGACCAAACAACAAAGTGGCAGCAGCCCGTGGTGTTTGGGGAATGTAACCAAATATTGTATCCTCCGGTGATTTGCCTCTTTATAAAGTTA
scaffold_1:1863870	Source 3a	Step 3 - FP	13	1	DistortedAndUnexpSegreg	unresolved polymorphic	avium	1	1863727	1	1910952	TTGATCAAAGTGTTCCAGAGAAAGGTACTGGGACTGTGAACGCTGTCGAAGATGGCGGTGGAGTAAGAGAGGGAAGAGAGAGTGTTGCAGAGGCAAATGAA[T/C]TGGGTTATGAGGAAGCAGTCTTGCTCTAAACCCTTGTGTATAATCTGCGCATGAACTTGTTGTAGATGGTATTGGGTTTTACAGGCTTTGAGCAAAGTCGC
scaffold_1:1866376	Source 3a	Step 3 - FP	13	1	Monomorphic	unresolved polymorphic	avium	1	1866233	1	1912407	TTAAAAGAAAAAAATGAGTTTAAAAATAAATTTCTAGATTCCAATTGTTTGCGTATTTTATGTTTCATTCACTTTCTACTGCAATGCAGCCAAGAAGAATT[A/G]TTATCCAAGCACTTGTTATTGTTGTAAAACCATTTAAATAGAATAAAGTGTTCAATGTGTAGTTCATTAGGAAGGGAACACATTAGCTTACTTGCAACCCA
scaffold_1:1867863	Source 3a	Step 3 - FP	13	1	Failed	unresolved polymorphic	avium	1	1867720	1	1913890	GTGAGAAAGCCACCATGAGAACCACCAAGAACTGCAAGTTTTGATGGACTGGCAAGGCCCAAGTCAATTACATGATCTATAGCCACCAGTACATCATTCAC[A/G]TCCTGTAGAGAAGCAACTAAGAGATTAGGGTCCAGAAATACCATGTACACAAAGTAAATAATAGTTCTATAGGTGCATTATTAAAGTAAATGCTTAAATTA
scaffold_1:1869147	Source 3a	Step 3 - FP	13	1	Monomorphic	unresolved polymorphic	avium	1	1869004	1	1927360	TCAGAAATGAAACAAGAAGTGAATTTTTTTATATTTCAGTATAATTGTCTGAGAAGTTATCAGTAAAAAATGGTAGTTTATGTTACCAGCAACGATATTGT[T/C]CCCATCCAGTGTCAGAACACTCCATGATGAATTTGAATCAGTAGGGCTGATACGTATTACTTCTCCACTGTAATTTCATAAATCTCATTAGTAAATTATAA
scaffold_1:1869895	Source 3a	Step 3 - FP	13	1	DistortedAndUnexpSegreg	unresolved polymorphic	avium	1	1869752	1	1928099	TCAAATTCCAAATACAACACAACATACCACTGGTATATAGTAGCAACGCAGAACATTCTTGTCTAAGCAAAAGCAAAAAAGATCAGAGCAAGACATAAACC[A/G]TGATTTTTAATTCTAATAATTCTGGAATGTGAGCTGTATAAGTTTTCATCTTTACAAGGAAAACACTTAATGCTCATATCCACATGCTAACAAATTAATCT
scaffold_1:1870685	Source 3a	Step 3 - FP	13	1	Monomorphic	unresolved polymorphic	avium	1	1870542	1	1928922	CCTGTAAAGGGTACACAAAGACAGAACTAAGTGCCTATGGGGAAAAACACAATACCTGAACCGTGGATAGAAAGCACTACTTATGCTTTGAGTTAGATTTA[T/C]CACAGGAACATCTTCAGTTGAATTATCTCTGGAACAGTTAAAGAAATTGATAGTTATATGATATAACTAAGCACAATGAATTCCCTAAACCATTGACATGA
scaffold_1:1871798	Source 3a	Step 3 - FP	13	1	Failed	unresolved polymorphic	avium	1	1871655	1	1918887	CCAGACGGAGATGGAACAATTACAGAGACTCCCGTCATCTCAACAGGAAATGGGGCCCATTGGAAGTTTACAGAATTGTTACTTTCTCTTGAAATATGAGA[A/G]GATAGAATGAATTTCTTCCTCTTGTTTGCCAAAAGATTTGGTTGACTAATTGAAAACATTGCCTGGGAGCCAATTCCTATAACAAAGTTTAATGTACAAAT
scaffold_1:2075448	Source 3b	Step 4a - non-FP	-	1	Monomorphic	Monomorphic B	avium	1	2075305	1	14990461	CTTTCAAGTATCTTAAGCCATGAACATTTATATGTTTTTCATAAATGGAGAGTTCAAAAGAAAAGGATAAGATCTAATTACCCTTGAAGCAATTATATGAA[T/C]CAATTTGTGTTTGGTCTTCTCTTGATGGTTTCCACTTTGTTGATCTCCTCTTTGATCTTTGATCTTTTTCTTCCATGTGAGCCACAGAAGTATATGGCCTC
scaffold_1:2076957	Source 3b	Step 4a - non-FP	-	0	-	-	avium	1	2076814	-	-	TTCTTTAGATTACTTTATCTCATATTTGGATTCCCCGGACTTTGTTTCTTTGACAGATGTAAAAGATAACAAAATAAGTTTGCCCTTTATATATCATATAC[A/G]AAATGTATTATAAGGAGATTACATCAAATGTATTGGCTCCTAGGGCACATTTCTAACAATGTGTGCATAAGTTTTAATTTTTGTATTTTTGATGGATTATT
ss490545528	Original_6K	-	-	1	-	-	-	1	2115235	1	2194304	-
scaffold_1:2116379	Source 3a	Step 3 - non-FP	-	1	DistortedAndUnexpSegreg	unresolved polymorphic	avium	1	2116237	1	2195305	AAATCAAATATTTCTATTGAGTTATACCATGTGAAGAAGGGGGCAAATAATAGTGGAATGGTTGACAAATTTAGCACCTTCTGGGCCGCCATAGAAACCAT[A/G]TTCCGCATCAAGGTTAGTAATAAGCAGTTGGACCACGTTGCACAAGACGTTCAGAAGCTACTTTCCTTAAAAAATGATAAGAGTGGATGGGCTGTTCTTCT
scaffold_1:2116637	Source 3a	Step 3 - non-FP	-	1	Monomorphic	Monomorphic B	avium	1	2116495	1	2195563	GAGCACTGTGACACATGGAATCAGCACGAAACAACAATAACAGTAGAGACGTTGGGAAATTGTTTCAATGCTGAGCATGAGAAGGAGAAGAAGAAGGAGTT[T/C]GAACAAACTGGTCACGTTTGCACCTGCTTTGACATCTCAAGCGCCGCCGGAAGCACTTTAGAGGACATGATATGCTACGAGTGTGGCAGTCTCATGGAGAC
scaffold_1:2116683	Source 3a	Step 3 - non-FP	-	1	DistortedAndUnexpSegreg	unresolved polymorphic	avium	1	2116541	1	2195609	AGACGTTGGGAAATTGTTTCAATGCTGAGCATGAGAAGGAGAAGAAGAAGGAGTTTGAACAAACTGGTCACGTTTGCACCTGCTTTGACATCTCAAGCGCC[A/G]CCGGAAGCACTTTAGAGGACATGATATGCTACGAGTGTGGCAGTCTCATGGAGACTTTCATCAGCTATAAGTGTCACCATGTCAAGAAAAATGGTACGTAT
scaffold_1:2125443	Source 3a	Step 3 - non-FP	-	1	ShiftedHomo	unresolved polymorphic	avium	1	2125301	1	2210976	TATGGTACTATTATATATTACACCGTTGAGCTGAGTTTTTTGAGTATTAAAACGCTTGTAATTTATTGCTTGTGACTTGTTTTGCAGGTCCCCCAAGTATA[T/C]GCTGAAAATATGGGTGGAATAACTATTGCACCCAGCTTCAGCACGCCCTTGTGCGTTTTAAAGTCCATAGTTCGAGAGGTAATTTCATTGCCTTCTAATTT
scaffold_1:2125603	Source 3a	Step 3 - non-FP	-	1	ShiftedHomo	unresolved polymorphic	avium	1	2125461	1	2211136	TAAAGTCCATAGTTCGAGAGGTAATTTCATTGCCTTCTAATTTATTTTCATCAGTAGGGACTCGAATTTGGGAAACATTATTCATTCTAACAATGAAAAGG[A/C]TATGGAGAAAAAACAAATGTCACAAAACGAAACGCAAGAATGAATGAAAAGGATACATGATTAATAGTATATGTTTGTAGATATATTCTAGACAATATTAG
s1_2167829	Source 2c	Step 4a - non-FP	-	1	Monomorphic	Monomorphic A	avium	1	2167681	1	2235685	TTATTTCATAAACCACATAAGAAACTGGAGATCAGAGCCATTCAATTCAATCCAATTTTCCTCCCCACAAAGACATGGATTGCTTTAGGTTTAGTGGCCTCCATGAAACTTCTGCCAAACCCTATGAGCTTTTGGTCCAGGCTGCAACTC[T/C]CATACCAATTTGGCATTACTTGTTAGGCTTTCTCATCACTTCCTTTGTGTTCCTCCACATCTACTTCGACTTCCATTTCCTCCAAGGCATTTTCAATGGATCCAGAGGCTACCCTGTCGACTTGACATACAACTCCGACTCCCACACCGC
scaffold_1:2176331	Source 3b	Step 4a - non-FP	-	1	Monomorphic	Monomorphic A	avium	1	2176128	1	21973045	TTGAGTGTTATATTTACTGAATTCTCTACATTTATGTAAATGATTTTGATATTTGTTCCACGCTGGGTTCTTTATTTTTTCATGTTGAATCCAACCATATA[A/C]AGAACATAAAATTTGGATCAACGGTTGGAAAGTTACAAGTAAAAAACAGGACAAAGGTCAAAACTGGAAAACATAGGAAATTCATAAATTCCTCTCTAACC
scaffold_1:2182760	Source 3b	Step 3 - non-FP	-	1	Monomorphic	Monomorphic B	avium	1	2182557	unanchored	150966607	TCTTCTCCTTCTAATGTTATTCACTTTTTACACAAAATTTTCTTCACTTTCAATTTTCATTTTTATTCACCATCTTATGGCATCTTCCATCGAAGCCGGAG[A/G]GACGTGGACAACCATGGAAGATGTTCTATTGTGTGAGTGTTGGGTCCAAGTTGGTCATTGTTCGATCACGAGCAATGAGATAAAATTCTCTCATATGTGGA
scaffold_1:2195685	Source 3a	Step 4a - non-FP	-	1	Robust	Robust	avium	1	2195482	1	2258923	AATGCGATGATGTTTGTGGTGTTATAAAATTCTCTTCATCAATAGGCTTGTCAGTAGAAGACCTCCCGCCTGTATTGCTTTGTGGTGGTGAAAGAGTGACA[T/C]TGCTTGGACCTGCATCCTAGAAAAGTAAGATTTTTTTATTGGAAAAGCTGGAATCAGCTCATTTCAGACTCATACCTTTGTCTTTAGACCAAACTAATTCT
ss490545538	Original_6K	-	-	1	-	-	-	1	2203907	1	2277563	-
scaffold_1:2243325	Source 3a	Step 4a - non-FP	-	1	Monomorphic	unresolved polymorphic	avium	1	2243122	1	2310574	AAAAAATCTCAGGCAATTGATGAAGCTGAAGATGAGTGGAGCCAACACAATGCAAAAAAACTTATCGACACAAGCGTGAAGGGATTACGGGGCTCAATTCC[A/G]GAGCACTTTCCTTATTTCCATGTTGAGTTTGGTTTAAATAAGGGGTTTGTCCATGTGATTGATGATGAAACACAGTTCAATAGCAATCTTGGGCTGAATGT
scaffold_1:2355284	Source 3b	Step 3 - FP	16	1	Monomorphic	Monomorphic B	avium	1	2355081	1	2422087	GTAACTGCATGTACTTCTTTTTTTTAAACAAGCAATATTGAGGGAGGGAGGAATTGAACCTAGGATCTCTGGTGTAGGGGTAAATGCTCATAACCACTTGA[T/C]TTACAAATCCCTCACAACTGCATATGCTTCTTAATATTATATTTCGGGTTCTTCAAGGAAAATATTGTTTTGAAAAATATACTCTTTTTTAAATACAAATG
scaffold_1:2357789	Source 3a	Step 3 - FP	16	1	Failed	unresolved polymorphic	avium	1	2357586	1	2423879	TCTAGCTACCAGAGTTGATGAGGGAGATTTGGGTGCAGGAGAAATATGAGGTGTTCAAGAAAAGAGTAAGAGAAAAAGCAACGGTTGGGGACACAAGGAGC[A/G]GACTGGGTCGAGATCACCCTGCAGTGATTGAGGTATATATTAACATTTGGTATTGTTTGTTGACTAATTTGGTTTTGATATATATTATCATCAATTTAAAG
scaffold_1:2360469	Source 3a	Step 3 - FP	16	1	Monomorphic	unresolved polymorphic	avium	1	2360266	1	2413584	ATTTATCTTATAGTCATTCATTCTATTCTACCGCCCTCATAAAAAAACAATTCTCGTCATAAAATCTTCAATTTGATTTAGAGTCATGCAATATCCTAATA[T/C]ATATTGGTCTTGTTCTTGGATTTGCAGGTCTCAAATTCATACTTCATCGTATTTTCGTTCGTATTCCTATCGTCGATTTCAAAACATTTATACGAAGTTCT
scaffold_1:2360995	Source 3a	Step 3 - FP	16	1	Monomorphic	unresolved polymorphic	avium	1	2360792	1	2414110	TACCCTTTTATGTCATTTTGATGAACTACCCTATCGTTGAAGGGATGCTGATAAGGAAAGACAGGGGTCGCATTCCACCATCAGTCACATTACTCTCTGCC[A/G]TAGTTTCCTTGATTTTCTATTTTTTGGGTTCTATTATTTTCATGTAGCAATGCCGATAGAGACATGGGCGATGTCCATGATAGTTCCATTTTTCTGAGTTA
scaffold_1:2365028	Source 3a	Step 3 - FP	16	1	Failed	unresolved polymorphic	avium	1	2364825	1	2451968	TGGTCTTTTGGGATCACAGCTCTGGAATTGGCTCATGGGGGGCCTCCCCTGTCTAACTTGCCACCTTCAAAGTCTCTGCTTTTGAAGATCACGAAGAGGTT[T/C]CGGTTTTCGGATTATGAAAATCGTCACGACAAGAATTACAAGAGCAAGAAGTTCTCTAAGGCCTTCAAGGACTTGGTGGGTTGTTGTCTTGATCAGGACCC
scaffold_1:2365056	Source 3a	Step 3 - FP	16	1	Monomorphic	unresolved polymorphic	avium	1	2364853	1	2416341	TGGCTCATGGGGGGCCTCCCCTGTCTAACTTGCCACCTTCAAAGTCTCTGCTTTTGAAGATCACGAAGAGGTTTCGGTTTTCGGATTATGAAAATCGTCAC[A/G]ACAAGAATTACAAGAGCAAGAAGTTCTCTAAGGCCTTCAAGGACTTGGTGGGTTGTTGTCTTGATCAGGACCCGAACAAGAGGCCCACTGCGGAGAGGTTG
ss490545556	Original_6K	-	-	1	-	-	-	1	2441514	1	2526952	-
scaffold_1:2477086	Source 3a	Step 3 - FP	17	1	Monomorphic	unresolved polymorphic	avium	1	2476883	1	2562377	CTTGGGATGATTGTTGGCATAATTGGTTCAAAAGATCAACTAGTTAATGAATACCGTGTTATGCTGGCTGAAAAGCTTCTCAACAAATCTGACTATGACAT[T/C]GATACAGAGATACGCACTCTTGAACTCCTCAAGGCAAGTGGTTTTTTTATTTAAGCTTGCGGTTTCTTTGTTTAGTTGGGTGTATTGGTTGTTCATGTAGT
scaffold_1:2477202	Source 3a	Step 3 - FP	17	1	Monomorphic	unresolved polymorphic	avium	1	2476999	1	2562493	CACTCTTGAACTCCTCAAGGCAAGTGGTTTTTTTATTTAAGCTTGCGGTTTCTTTGTTTAGTTGGGTGTATTGGTTGTTCATGTAGTCTTCAAACTGTCTA[T/C]CTTAATGTTCATTGTTTGTAATCATTCTTCAGATACATTTTGGAGAGAGCAGCATGCAGAAATGTGAAATTATGCTGAATGATCTGATTGATTCTAAGAGG
s1_2478575	Source 2c	Step 3 - FP	17	1	Failed	unresolved polymorphic	avium	1	2478372	1	2563878	TATAATGCAATTTCAAGATCAGACAAGGTAGCGTCAGAAATATCTTAATGCATTTTTTGTTGTTTACTATTTTCTTGCCATACTGATATCTTATACTTTCAGCTGGACCTCTAAGAATCTTGCAGCTGCAATTGGGGTTCCAACAGACAT[A/G]CTTAATCGCAGGATAAATTTCTGGATAAGCAAGGTATGCTAGATAGACTAATACATTCGTGTTTCAGATATATTTGTTGTCTTTGAACACAAACCCTAGCATACTTTTGAAAAACCCCAGTTTTGAGTCATCTGTCTTGGTGACAGAGTA
scaffold_1:2479030	Source 3a	Step 3 - FP	17	1	Failed	unresolved polymorphic	avium	1	2478827	1	2564329	TTTTAAGCTTTGGAAGTCAAGAGGAAAACTCATATGTTTGCCTCTTTTTTCCTATTGAAGGGAATTCTTGCAGAATCACTTGGGGCAGACTCTGAAGACCA[T/C]GTGTTTACACTAATGGAAGGTATGGTTGACAGTGGTAAAAACGGTGGTACGAATGGAAGCATTGAGGATCTTATAGTTGCTGATGAAGAGGGGGAGAGCTC
scaffold_1:2481774	Source 3a	Step 3 - FP	17	1	Monomorphic	Monomorphic B	avium	1	2481571	1	2567087	TGAGTACTCCAAGCAAGTAATGAAGTTGGGGAAGTTGTTGTTCCAGTTGCTGTCTGAAGCGCTTGGGCTGAAGCCAAGTCACTTGAATGACATGGATTGTA[A/G]TTTAGGGCTTCAGGTTCTATGCAATTACTATCCCCCCTGTCCACAGCCAGAGTTAACTTTGGGCGCAAGCAAGCACGCTGACGATGACTTTATCACAGTCG
scaffold_1:2482083	Source 3a	Step 3 - FP	17	1	Monomorphic	Monomorphic A	avium	1	2481880	1	2567396	GGCAAGTATAACTATAATTCTTATTCCTCTTTTATATTTTGTAGGAGATATAGTTGGGGTTCTTTTTTAATTAAAAAGGTACTATTACATTATGATTGCAC[A/G]CATGTATTAGGTTGTCCAGAATGTGAGGAAAACTTTCATAAACCAGGATATATTCCGGGATATGGAATTTTTATTATCTATTTTATAATGTCTTCTTGTTT
ss490559162	Original_6K	-	-	1	-	-	-	1	2602041	1	2683745	-
ss490545574	Original_6K	-	-	1	-	-	-	1	2822260	1	2868069	-
ss490545589	Original_6K	-	-	1	-	-	-	1	2966804	1	3005470	-
ss490559121	Original_6K	-	-	1	-	-	-	1	3013595	-	-	-
ss490545594	Original_6K	-	-	1	-	-	-	1	3030709	unanchored	69304365	-
ss490545597	Original_6K	-	-	1	-	-	-	1	3137574	-	-	-
ss490545606	Original_6K	-	-	1	-	-	-	1	3256181	1	3261788	-
ss490545609	Original_6K	-	-	1	-	-	-	1	3272245	1	3280629	-
ss490545616	Original_6K	-	-	1	-	-	-	1	3347927	unanchored	38119418	-
ss490545619	Original_6K	-	-	1	-	-	-	1	3367576	unanchored	38138668	-
ss490545625	Original_6K	-	-	1	-	-	-	1	3438604	unanchored	16049298	-
ss490545628	Original_6K	-	-	1	-	-	-	1	3469849	unanchored	16018812	-
ss490545631	Original_6K	-	-	1	-	-	-	1	3511698	1	4125791	-
scaffold_1:3842142	Source 3a	Step 3 - FP	18	1	Failed	unresolved polymorphic	avium	1	3841912	1	3619923	TGAATAACGAGCAAATTCCAGACCCTTTGGGCCAATCTGTTCAACAAGAACCAAGTCATAAAATAAAAGTTTGAATATAATTTTATAATTCCTAAATGCAT[T/C]ACTCAGAGTCCTTACCAAGTTTAGCAAGAAAGCAATCACATTGCCAACAAACTTTGGGGCAGGTTCAGGACCCTTTCCTGAGAAACAAGATTGTGAAAACA
scaffold_1:3843407	Source 3a	Step 3 - FP	18	1	Monomorphic	Monomorphic B	avium	1	3843177	-	-	CAAAGACTTACATCTATCTTTGACATAAAAGTGTTCCTACATTACATAATACATTATCCTTCATAAACCAATTGCTGAATTGAGACAGTACAAAGTCTAAT[A/C]ACTCTCCCTCTTTCCCTCTCCCTGGCCAAAAAAGAAAAAAAATACAAAACAAAAAGAAAAACATGCAAAAGCAATTAACTTAAGAAGAAATTTAATATCAA
scaffold_1:3844408	Source 3a	Step 3 - FP	18	1	Monomorphic	unresolved polymorphic	avium	1	3844178	1	3597273	GTTGAATCTAATTCACATAAAAAATATTCAAAAACTACTAAGTATTACAAAGGAAAGGACAAACAGTACCTATAACAAGAAGGAGCAATTACATCAACCAA[T/C]TCATTTGCTGGCAGAGAGAAATACGGAACCTGCTTTGGTTATGAAATGAGATGAAGTAGCATGAATGGGAGAGTAAATACCAATTTGAACATATGAGGACC
s1_3845192	Source 2b	Step 3 - FP	18	1	Failed	unresolved polymorphic	avium	1	3845001	1	3598063	TTTACTAGAACA[A/G]GGGCATTATATAGTTGTTGACTACATACATATTTAATACATAATGATGCTG
scaffold_1:3846547	Source 3a	Step 3 - FP	18	1	Monomorphic	Monomorphic A	avium	1	3846317	-	-	AAGAAAATCAGCCACCTCAACTAGGGCAAGGGTATTAAGATTAGGAGATAATGTCGGCTTGACACCTTTAGCAGCTAAAACTTCCTCTGGTGTCCTGTTGA[A/G]AAGGGGGTAAAGAGAAATGACATAATGAGGATGGAATAACAATAACCAGAAACAAAAATTGTCATTGAGAAAAATCAAAATGGTAGAAGAATTTTGTCTCA
scaffold_1:3848051	Source 3a	Step 3 - FP	18	1	Failed	unresolved polymorphic	avium	1	3847821	1	3599981	CTAAGAAAGCACAGGCTTCCTTGACATGGGCAATGTAATATGTGTCGCACAACCCGCAACGACTACCAAAAGACAAGATTCAGCAAATAAAGAAATAAATA[A/G]AAATTCAAACTTTAAATGCAAAAATTTAAATTTATAAAACGTAAAAGTGGGGTAATGAAAGGAAGTGAAAGAGCTTCAAAAATGAACCTGCAGTGGTCTTT
scaffold_1:3848388	Source 3a	Step 3 - FP	18	0	-	-	avium	1	3848158	-	-	ACGCAGATACACAAACAGAGGCGCACATAGAGAGTTTTGGGTGGTACCTTTAGAGGAAGAGGAAGAGGAAGAGGAAGAGGAAGATGAAGATGAGGAAACAA[T/C]GGAGAGTGAGAGAGGAAGGGAATAGAGCTTGGCAATTAGAGAACACATTGCAGCTGAGAGAAACCCCAAGCCAACAATAATGCAACTGAAACAGAGTGAGA
ss490545803	Original_6K	-	-	1	-	-	-	1	3850690	1	3628156	-
ss490545658	Original_6K	-	-	1	-	-	-	1	3851746	1	3629211	-
ss490545675	Original_6K	-	-	1	-	-	-	1	4135570	1	3845316	-
ss490545685	Original_6K	-	-	1	-	-	-	1	4292674	1	3936729	-
ss490545689	Original_6K	-	-	1	-	-	-	1	4322173	1	3972027	-
ss490545693	Original_6K	-	-	1	-	-	-	1	4354576	1	3994141	-
ss490545798	Original_6K	-	-	1	-	-	-	1	4549789	1	4452783	-
ss490545782	Original_6K	-	-	1	-	-	-	1	4662228	1	4358547	-
ss490545754	Original_6K	-	-	1	-	-	-	1	4888457	4	18920708	-
scaffold_1:4962872	Source 3b	Step 3 - FP	19	1	Monomorphic	Monomorphic A	avium	1	4911401	2	12493885	ACTTGGGCGTCAAAAAATGAATTTTTGAGGTGATAAAGTGTCAATAATAAAAAAAGACTCAAAACCCTCCGTTGTGTCTGTGTTGGTTGCAAGATATTTGC[T/C]GAATGGATTTTGGTTCTTTGATAACCACAAACCGGAGAGAGAGAGAGAGAGAGAGAGAGAGAGAGAGAGAAGAACTTATTGCAGAGTGGGTGGCTTGCAGG
scaffold_1:4962829	Source 3b	Step 3 - FP	19	1	ShiftedHomo	Monomorphic B	avium	1	4911444	2	12493927	GGCAAGATTTGGGAGAGTGCGAGAGAGGATAGGAATTAGGAGAACTTGGGCGTCAAAAAATGAATTTTTGAGGTGATAAAGTGTCAATAATAAAAAAAGAC[T/C]CAAAACCCTCCGTTGTGTCTGTGTTGGTTGCAAGATATTTGCCGAATGGATTTTGGTTCTTTGATAACCACAAACCGGAGAGAGAGAGAGAGAGAGAGAGA
scaffold_1:4960856	Source 3b	Step 3 - FP	19	0	-	-	avium	1	4913417	unanchored	38852670	ATAGTTCCTCAATTAAATGTTTTTTTTTCCATATAATTACAGCACACTTCTTGTGACAGAATGGAATGTTGTCCCACGCCAAATTGATGATGGTTCTCAAT[A/G]ACAACAATCTTCCATAAGTCAAAAATCTAGGTCCAACTGTCATTAAAAAAATAAAATAAAATAAAATAAAAAAACACCTGCTGAAGAGATGGCAAAACAAG
scaffold_1:4960805	Source 3b	Step 3 - FP	19	1	Failed	unresolved polymorphic	avium	1	4913468	unanchored	7132502	GTAAATTGAACTCAATTTAATTGAATGAGGACTAAATTACATTACTAAAATATAGTTCCTCAATTAAATGTTTTTTTTTCCATATAATTACAGCACACTTC[T/C]TGTGACAGAATGGAATGTTGTCCCACGCCAAATTGATGATGGTTCTCAATGACAACAATCTTCCATAAGTCAAAAATCTAGGTCCAACTGTCATTAAAAAA
scaffold_1:4958819	Source 3b	Step 3 - FP	19	1	Monomorphic	Monomorphic B	avium	1	4915454	unanchored	7122377	GATTGGCATTGAGTTTAAATTATTGTTTCAAACAAAAGCATTTATTTGTCGGAAACCTAGCAAAAACTTTCCAAGACTGACTTTAAAAAAATAAAGTCATA[T/C]GAAGATGATAAAATCACAATACAGGGCCAATACGATGCAATAATAAGACAATGCATTTTTTTGAAAATTGCATAATTATTCAGTGTATATAGATTGTTTAT
scaffold_1:4956836	Source 3b	Step 3 - FP	19	1	Failed	unresolved polymorphic	avium	1	4917437	unanchored	7127187	GTTATCATTTTCAAATTTTATATGTCAAAATTATATTTTTGGAGGTTGAGGGCGTAGAGAATGTCACAAGAAGTTCGTATCAATTTTCGGTGTATTTTTTT[T/C]ATTTGTATTTCATTTATTATCAATTTTATAAGTTAAATCTTAGAAAAATAGTATTAAATCGTGTGGGGTGACACATGGCGGAAGCTGAATGGGGCGCAGTT
ss490545746	Original_6K	-	-	1	-	-	-	1	4939462	4	18958925	-
ss490545742	Original_6K	-	-	1	-	-	-	1	4968824	4	19009850	-
ss490545834	Original_6K	-	-	1	-	-	-	1	5115093	4	19184554	-
scaffold_1:4526631	Source 3a	Step 4a - non-FP	-	1	Monomorphic	Monomorphic B	avium	1	5347712	4	19590191	CCCATCCATTTATCTTTCCATTCCTTCCCCTCATTCCAATCTTGAGGCGTACTACCATGATTCCAGGGCCTATTCCTCTCATAATTCCAATTCTCCTCCAG[T/G]GTCAATTGTTTGTCTTCTTTCCTAGGATCCCATATCTGATTCACATCGAAAAGAAGCCCTTTCTAGGCCCTTCGGATTCACTTTCTAAGAGGTCATTCTTT
scaffold_1:4518746	Source 3a	Step 4a - non-FP	-	1	OneHomozygRare_HWE	unresolved polymorphic	avium	1	5355597	4	19599879	CTCACTTTTCTGTGTAGAAGGTCTCAGCTGGTGATGTCGTCTAATGTAACTTGTTATTTTAACTTTTACTAGAAAACATTAGTAGAATTTATTTAGGTACT[T/G]TTTCTGTTGAACTTAAGTTAAATAGCCTACTGGGGCAAATAAGTTAGGCCCTCTAGATTGAACCTAAGTGCAAATGTTTAAGTATATTTCTTCCACACTTA
scaffold_1:4446688	Source 3b	Step 3 - non-FP	-	1	Monomorphic	Monomorphic B	avium	1	5427654	unanchored	48145123	GGTGAGATGACCGAAGCATAATCTCGGAACATTTCGAAGCCGTTGTTGAAACACTCAACCATTTCATGGTCATATTCTTCAGATTTTGTGAATTTTTCGAC[A/G]GCATATTTCTTTCTCTCTTCCAATTTCAACTTCAAGGACTCTAACTCTTTGCTCCGACTTTTTGCTTTTAGAATTTGCTTCACTTCTCCAGCATATGCTTT
scaffold_1:4446302	Source 3b	Step 3 - non-FP	-	1	Monomorphic	unresolved polymorphic	avium	1	5428040	4	21850553	TAGGGTGGCAATATGCATACACTATCTATGCAATACAAAGGCAATATGACGGCAATATACATACAATAGAACAGCAATATTAAGTGAATCTACATACAATA[A/C]ACACACATCCATTACAGACTACATTTTACAGATGCAAAAGAAATCGCCACCGAACCTTAACAATACTATCCCTGTGAAGGGAAAACGAAGGCAACAAAAGA
scaffold_1:4446258	Source 3b	Step 3 - non-FP	-	1	Failed	Failed	avium	1	5428084	8	10416600	TATAAGGACAATACGATAGCAATAGTATTACAATATACATCCAATAGGGTGGCAATATGCATACACTATCTATGCAATACAAAGGCAATATGACGGCAATA[T/G]ACATACAATAGAACAGCAATATTAAGTGAATCTACATACAATACACACACATCCATTACAGACTACATTTTACAGATGCAAAAGAAATCGCCACCGAACCT
scaffold_1:4446165	Source 3b	Step 3 - non-FP	-	1	Monomorphic	Monomorphic A	avium	1	5428177	unanchored	26889817	TGGAGACTCTTATTAGACCAAATGCCATTGACATACGATTTAATAGCAATATTAGGCCAATATACGTGCACTATAGAGGCAATATTAGAGCAATATAAGGA[T/C]AATACGATAGCAATAGTATTACAATATACATCCAATAGGGTGGCAATATGCATACACTATCTATGCAATACAAAGGCAATATGACGGCAATATACATACAA
scaffold_1:4439370	Source 3b	Step 3 - non-FP	-	1	Monomorphic	Monomorphic B	avium	1	5434972	8	793572	ATGTTTAGGGGTTGCTCAAAAATTGGGTTTGGATTTATAGGTTTCTATGAACTGGGTAATAACTCACACCCACTCTCACTCGCTCGCAGGCACTGTTCACA[T/G]AAATCAAACTCTTCATTTTGTCACAGAATGTTTGGACTTCGTTCGTCTGGGTAAGTCCCAACTATCTATATTGGTTGATGAGATTTTAAGCTCTGGGCTCT
ss490553109	Original_6K	-	-	1	-	-	-	1	5798284	4	20043372	-
s1_5505422	Source 2c	Step 4a - non-FP	-	0	-	-	avium	1	5954759	1	41208082	GTCATGGAATTGAGAAGCCATGACTGCACCAGACAATTATCTTCTTCCCATTCG[A/G]TATAGGCAG
ss490545817	Original_6K	-	-	1	-	-	-	1	6014225	4	20239138	-
ss490545821	Original_6K	-	-	1	-	-	-	1	6037116	4	20257450	-
ss490558973	Original_6K	-	-	1	-	-	-	1	6040280	4	20260732	-
ss490558970	Original_6K	-	-	1	-	-	-	1	6040287	4	20260748	-
scaffold_1:5600625	Source 3a	Step 4a - non-FP	-	1	Monomorphic	unresolved polymorphic	avium	1	6049984	2	10622713	AACAAATGTTCATACCACTAATAGATAACAAATTGTATACTACAAATCAACTTACCAGCTTTGGTCATTCCAATACCACTATCAATAATAGTCAAGGTATT[A/G]TTGTTTTTGTCAGGGATGAAGAGCTCTGGCTGACCATCGAGCTTGCTCTTGGCAGTCATACTCTCAAATCTAATCTTGTCAAGAGCCTACAAACAGAGCAT
scaffold_1:5721292	Source 3b	Step 3 - non-FP	-	1	Monomorphic	Monomorphic A	avium	1	6170652	2	15474652	GTGTAACTGGTAGTAAAATAGAGTTAAAATACAGATAAAATAGTTCACAAAAACAATAACCCCAGTCTCATTCATGTGGCGTCTCAACATTTCATTGTATG[T/G]TTCAACACTTGAGCATTGAATATAAAAGTGGCTTGCAATTCGACCAATTTATGTACAATAGAAGTTGCTACTTTTCTCATCAAAGCGCATCATTTTTGCTT
scaffold_1:5725139	Source 3b	Step 3 - non-FP	-	0	-	-	avium	1	6174499	1	4614763	AAGGCTTCCCATATATTTTGGCTTCCCTTGTAAATGTCAGTGCTATTTTAGATTTTACTCGAAATTTTTACTGGTGTGGAAGGTTATATATATTTTCTATA[T/C]GTGCTGCAGATTGTAGATTATGGAAACTGAGCCATTTACTGATGTGTGCTCGATTAATACTTTTACATTCTAATAATTGTTTGCAGCAGATTCGCATGGAA
scaffold_1:5730163	Source 3b	Step 3 - non-FP	-	1	Monomorphic	unresolved polymorphic	avium	1	6179523	1	41750797	ATTTTTTCATGTTGAGTATCTATTATTATACTTAATGCTTTGAATGTTTGGCCAACATTTAATTGTTTTGATGCTAAATTGACGATAGGGATATCCAATTT[A/G]GGGTTGCTTCTTGTAATAGATGCCATGAGTTACATGATTAGACAGGGATGTTAGTCATGACTTATGTGGTTGTTTTACAGGTTTTCCAATGAGTTTAATGG
scaffold_1:5768797	Source 3a	Step 4a - non-FP	-	1	Monomorphic	Monomorphic B	avium	1	6218156	unanchored	46382552	TTTTTGTTCTTGTTTTTAATATACTATAAATATCCATGTTTTTTTAACTATGTTTAAAAATTCATTATAATATTTGTATATGTCATAATGCAGGCAGAACC[T/C]AAATATGCAAGATTCCAATTTGAGGGTATTAGTCCTGAGATGGAGGAGAAGTTAGATATGATGTTTTTGAATGTCACAGCCACTGGTAAGCATTCTTGGGC
scaffold_1:5768991	Source 3a	Step 4a - non-FP	-	1	Monomorphic	Monomorphic B	avium	1	6218350	unanchored	46382745	TTCTTGGGCACCTTCATCTGGTGTACTACCAATTGAAAGTGATGATGATGCCAACCAACTTGAAGTTAACAGTGATTCGAATGAGTCTGTGCCAATTGAAA[T/C]CACTCAAACTACAAACAATGTGCCAAAAAAGAGAACTAATCAATCACTTGAAATTCAAGATAATAATGAGAAGAAAGGTAAAGGAGGGGGAAAAATAGGAG
s1_5832765	Source 2a	Step 2a	-	1	Robust	Robust	avium	1	6282076	1	4720937	CAGCGATGGCGGCGGTGATGAAGGCCTGGACGAGGACGAGATTGAGATGATGAAGAAATT[T/C]GGG
ss490545844	Original_6K	-	-	1	-	-	-	1	6288513	1	4726584	-
VEL1	Source 1	Step 2a	-	1	DistortedAndUnexpSegreg	Robust	avium	1	6290931	1	4730946	TACCAACGATGTAATTGTGATAAGTAATTAGTTTCATATGATCTTTTCAT[T/G]TATGTTATACCAGAGTTGTCTAGTTTCTTCGTTTCTCTCATCACAAAAAA
VEL1_2	Source 1	Step 2a	-	0	-	-	avium	1	6290931	1	4730946	TACCAACGATGTAATTGTGATAAGTAATTAGTTTCATATGATCTTTTCAT[T/G]TATGTTATACCAGAGTTGTCTAGTTTCTTCGTTTCTCTCATCACAAAAAA
ss490545873	Original_6K	-	-	1	-	-	-	1	6307249	1	4758333	-
scaffold_1:5859066	Source 3a	Step 4b - non-FP	-	1	Monomorphic	unresolved polymorphic	avium	1	6308427	1	4745232	ATAAGTTGGTCCATAATGTTCCCTTCCCCAATTTCAGACCCTTCTGAGTCCACCCCGGCTTGCCTGAACCCGTGAGCCCACTCCGCACTGCAGTCTGAGAT[A/G]CTAGAGCTTTCCCAAGAGGAAGGCTCAGTACTAGTACTACCTTCTCCGTTATGAGGCACAATGATGCTAGGCTGCACCACTTTCTCGATATTCTTCATATC
scaffold_1:5859888	Source 3a	Step 4b - non-FP	-	1	Monomorphic	unresolved polymorphic	avium	1	6309249	1	4746054	ATTAGGCTTTTCTCTAGAGTAGCATGTGAAAAACACATGGGGTTGGGTTGGCACTATATATAAGGTTTGCTCCAAGAATTGATGAATATTAGTTTATTATA[T/G]GCATATACCCATCTCTATTATTTTTTTGTCTTCACCTTCATCCCCTGTCCAATTTTATATTCTTAACCGTGTGCATGATTTACTTCCAACTTGCCTTAGCT
scaffold_1:5874500	Source 3b	Step 4b - non-FP	-	1	Robust	Robust	avium	1	6323861	-	-	GGAAACATTGCATAATCTTTTGTAAAGATGAAAATGACTCATTACGCTATATTACGATATTTTCCACATATTAAAAGAATATATAAAAAATAAAATAATAA[T/G]AGTAATACTAAAAGAAGAGAAAGCAGAGATTGGCAGAGAGTTCGGCTGAATTTGCATTTGTTTTTTCTTTCTTTATAGTAAAAGCTGAACAAAAAAAATAT
scaffold_1:5960081	Source 3a	Step 4b - non-FP	-	1	Failed	unresolved polymorphic	avium	1	6409442	1	4860189	AATCACACAACATTGCATTTGTATTATTTTTTGTGCTCATTCCTTGCACTACATGAGGACTTTACAAGTAAGGTGGGCAGAACATCTTCGGCATGGATTTT[T/C]GAGTCCATGTCCACCATTGGCATCATACCATAATGTCATAATCGAAGTTTCAAGCTCAGTGAGATTGTGGAATGTCTACACTTACAAATGTTCTTCTTATG
scaffold_1:5962058	Source 3a	Step 4b - non-FP	-	1	Robust	unresolved polymorphic	avium	1	6411419	1	4862756	TGTCCTCGCACCCCGGAATTAGTTTTTTTCTGTGTTCAACTTCATCAGCTATTATGATCCTCAAATCACCATAATTTGGTGAACTGCATGCCTTCCTTGTA[T/C]TAGTTGTTCTATCTGCATCATAAATTATATCATCCCTCATTTCTGCGATTTCTTTCCCCTTTACTTCCATGACAAAATTTAGATCCTTAGATATAGTAATA
ss490545860	Original_6K	-	-	1	-	-	-	1	6411616	1	4862953	-
scaffold_1:5973444	Source 3b	Step 3 - non-FP	-	1	Robust	unresolved polymorphic	avium	1	6422805	1	4873522	GCGATTTACAAATAAAGCATAAAAAACAATTTTTCCATAGATAATGAAGGGAAAAAAACCCACAACAAAGCGCACACAGGCACACTAATATTAGTTGAGTA[A/C]CACAGGAGGGGATTCAAATACTACTTAATAATGTTTCTCTGTCCCACATAAATAATTAGGTTCCATTTGTTTACACATTATGCATACAAGCAGTTCAATCA
ss490545881	Original_6K	-	-	1	-	-	-	1	6423301	1	4874033
scaffold_1:5981933	Source 3b	Step 3 - non-FP	-	1	Monomorphic	Monomorphic B	avium	1	6431294	1	13792274	TGCTATTGAGGTTTTCATATAAGAATTTAGCACTTCACAAAGCTTTTGCTCTTAGAATTCTGGTGGCTAAAGTACCATGTTCAAATTCTTGAAGGAGAATA[A/G]TGGAGACTACCCTAGTGAGCTATATCAAGCCTAATTGCTTTCTTGAGAGGGTTTAAAGTGTTTCTATTTCTCATTCCTGCTTATTTTCTTCAATTCACTCT
scaffold_1:5982191	Source 3b	Step 3 - non-FP	-	1	Monomorphic	unresolved polymorphic	avium	1	6431552	1	13791998	ATATCATGAATGAACTCATTGAAGTGATGCTAGGCTATGTGTGCATAACCATTCTATGTGCTTTCTTTTCACCCTACCCATATGTGTGTTCCATCAGCCCT[T/C]TTGAAGCCAAACACTTTAAGCCATTTTCTTCTATCACCATCATCATTTCCCCACCTTTGTATCTCAATATGAGATATTTAACATATTGTAGCCATACCCTA
scaffold_1:6025867	Source 3b	Step 4a - non-FP	-	0	-	-	avium	1	6475228	1	4917535	TAAAGAAGATGTTGATCTTGAAAAGCTAGATAACTAAATAGACAAATTAGAAACTTATTTCACAGTTTATAAGTATTCTAATGTGCAAAAGATAAAATTTG[T/G]GAGTTTGAAACTTTCAAGCCATGCCCTTACATGGTGGAAGTCCTATCGGAAACGATATGATGTCTCAGAATTGACTTGGAAGAACTTCAAGATGCTTTTGA
scaffold_1:6044539	Source 3b	Step 4a - non-FP	-	1	Failed	Monomorphic B	avium	1	6493900	1	4936610	AAACGAATCTGGCACATGGTATTTTGATGTATATTTTCTTATTATATATATGTTGTACATGGATGCAGTAAACACTATGTTTATATTATTGAGGGCATTAT[T/G]TCAATTTAGGAGATAAATGAAAACAGCAAGCAGAAGTGTTGGGCCATGGGCGTGGAAGAAATCTGTTAATAAAAGAAAGAGAAGGAGAGAGAGGTGAGGGA
scaffold_1:6057527	Source 3a	Step 3 - non-FP	-	0	-	-	avium	1	6506888	1	4966615	TTTGTTTCATCCAGCTCTATCAAGAGGATAACTATGAAATGGCCACAATGTGTTTTCAAAGAGCTGGTGATACTTATTGGGAAAGAAGGTCGAAAGCTGCT[A/G]GCCTGAAAGTTATGGCTGACCTTAAGCGCACTTCAAATCCTGGAAAGGCTAATGCTCTCCTCAAGGAAGCTGGAGAAATTTTTGAATCTTTAGGGAAGGCA
scaffold_1:6058155	Source 3a	Step 3 - non-FP	-	1	Monomorphic	unresolved polymorphic	avium	1	6507516	1	4967244	GCTACTGTGTTGTGATGAAACCTTTCAGAGTATCATTAGTTGCATTTGAATATTCAATTTTGTGGCATGTCTCAACTATAAAAGTTTGTTTATGCAGCTAA[T/C]ATTTATTTGGAAAAGTGCGGCGAACGTGGACTTGAAAGAGCTGGCAAATGCTTCTCTCTAGCAGGATTCTATGAGCATGCAGCCGATGCATATGCCAGAGG
scaffold_1:6058253	Source 3a	Step 3 - non-FP	-	1	Failed	unresolved polymorphic	avium	1	6507614	1	4967342	TAATATTTATTTGGAAAAGTGCGGCGAACGTGGACTTGAAAGAGCTGGCAAATGCTTCTCTCTAGCAGGATTCTATGAGCATGCAGCCGATGCATATGCCA[A/G]AGGCAAATTTTTCTCCGAGTGTCTAACTATGTGTTTGAAGGGAAAACTATTTGACATAGGTTTGGAATATTTTAAATTTTGGAAGCAACAAGCAAGAGAAG
ss490545872	Original_6K	-	-	1	-	-	-	1	6508387	1	4968112
scaffold_1:6059380	Source 3a	Step 3 - non-FP	-	1	Failed	unresolved polymorphic	avium	1	6508741	-	-	TTGCAATGATTATTCTTGGCTCTAGCAATTTTAACAATGAACTGTATGCTGTGAATAATTTGCATTGTAGTGCACCATGGAAGGTGTTCATTAAGAACATA[T/C]GTCAAGAACCGAAAGAGGAGTCTCTGCCGTGGTGGTTCCACGAAGCTTTGGATGACACTTATCTAGCAAACTGGGAGGGGGAACGTGACTACCTGTCACCT
scaffold_1:6073294	Source 3b	Step 4a - non-FP	-	1	Monomorphic	unresolved polymorphic	avium	1	6522655	-	-	AACACTCATGTTCTTTGATCCAACAATTACCTTAAACTCAAATATGTGAAATCATGATTTTGGACCTCCATAATTGAGGATGATGTCGTGAGGAGTTTGTA[T/G]CAATTTTCGGTGTATTTTTCTGATTTTTAATTATTTTTAAATAATTTTTAAAGATAAACTTGAAAAAAATAATCAATATGACATGTGGCGTAATCGGGGAA
scaffold_1:6105762	Source 3a	Step 4a - non-FP	-	1	DistortedAndUnexpSegreg	Robust	avium	1	6555124	1	5000415	CAAAAGTTTATTTTCAAATAAACTTGACATAGCTTGGGGCTAATTGGTGATGCAGGTTACCTTAATGACCCTGAGGCCACAGAGAGAACCATAGATAAAGA[A/G]CGCTGGTTGCACACAGGTGATATAGGCTACATCGATGATGATGATGAGCTCTTCATCGTTGATCGATTGAAGGAACTCATCAAATACAAAGGTTTCCAAGT
scaffold_1:6142146	Source 3b	Step 4a - non-FP	-	0	-	-	avium	1	6591508	unanchored	132014320	CGACTCGAAACCCACACGAGAAATTAGCCGGTTCAACCCGCACGATAAAAAAACAGGTCAATTTCGGGTCAACCCGTTCTGACCCGTTTAATAAACGGGTG[A/G]ATTTCGGGTCAACCCGCTAACCCGCTATAATACCTATCTAACCCGTTTATTAAACGGGTCGTGTCACGGGTCGTGTCAACCCGTGTACAACCCGCTAACCC
scaffold_1:6212310	Source 3a	Step 4a - non-FP	-	1	DistortedAndUnexpSegreg	Robust	avium	1	6661672	unanchored	106368806	TTTTGGAGGATTTTACATCTCATAGCTTCAGGATTTTCCGGGTTGTGTTCTGTAGACCCAAGTAAATGTAGCACTACTTAGAAATCCTACACTCTATATTT[T/C]GCTTCAAGTTATATTCCACACAAGCAAAGAACCCTTTCACTCTTTCAGCTTATCTTCATTGATTAGTTAAAAATAAAGTTTATGAGGCCAAATATGAAACA
ss490545888	Original_6K	-	-	1	-	-	-	1	6665015	1	5105041	-
scaffold_1:6224840	Source 3a	Step 3 - non-FP	-	1	Monomorphic	unresolved polymorphic	avium	1	6674202	1	5113273	TCTTGTGACAGAAAATTCATACCATGGTTGTTGGAGGAAGCCTGTATAAGATGATGGTGCTTGTGCTTCCATAGCACCCAAAGTATCACCATGATAAGATC[A/C]TTTAAGAGCCAGGACCTGAAATAAACAACCCCTACATCAAAAGAATTGAAGAAAAATCTGACCATAACTTCCAAAGTTACATCACATTAGAGGATCGTTAC
scaffold_1:6225041	Source 3a	Step 3 - non-FP	-	1	Monomorphic	unresolved polymorphic	avium	1	6674403	1	5113474	ACAATAGACAAGGCAATGATTTTTCCTAACTGGGCAAAGAGTAGCTTAAACAATCATAAATACAGAAAAAGCAGCAGCTAGAAAAGTTAGCTTATCTAAAG[T/C]TTAGACCATAATTCTTACCCCATCCACCTCACATAAACTACTCCAGTACTGGCTAAACATGTACAAGTGAAACAAGGGAGATAATAAAATTGAATTCAGAC
scaffold_1:6231452	Source 3a	Step 3 - non-FP	-	1	Monomorphic	unresolved polymorphic	avium	1	6680814	1	1003748	ATTCAGTTCATTCAATATTGAGCATATATGTAAACTTGCTGAGAAATTCTATCCTGCTGATTTCCTTCCAAATGAGTTGAAAGATTTGGAAATAGAGTTGA[T/G]GTATTTTCAAAATGATGTACATCGCCTTCCTTGCTTTAAGGAAACCAACACTCTTCCTCATTTATGTCAACAATTAGTGGAAACAAGTTTGGTAGATAACT
scaffold_1:6272129	Source 3b	Step 4a - non-FP	-	1	Failed	unresolved polymorphic	avium	1	6721492	-	-	AGAAGAAACTTGTGTCGTACTTTGTCCAGTTGCATGCATTGTTAATTATATATGATCGAACTAATCCAAAAAAGGAAGAGAGAGAGAGAGAGAGAGAGAGA[T/C]CTTGATCAAACCCTAGAGAAGAAAATTGGGGTTGAATAGTGAGGAGAGGGATAGATGAGTAGAGGTATTTGACTTTTTTGTCCTCATAAGCATCACATCAT
scaffold_1:6276615	Source 3b	Step 4a - non-FP	-	1	Robust	Robust	avium	1	6725978	1	5166311	AAGGAAATTAATCCAAATAAAAAGCAAACTAATTAATAATAGTTGATGCGGTTGTTGCTGGACTTGCTGCTGGAACCCTTGTTAGGGTAAACAGACTTGGT[T/G]ACCTTCAACTGGGTTTTGTACTCTGTAGTGACCCCTTGCTGCTTGTCCACAAGCTTGTCATTGCAAGTGTACTTAGCCTCCTGCTTGTAAACCGTCTGCCC
ss490545896	Original_6K	-	-	1	-	-	-	1	6759427	1	5177261	-
scaffold_1:6353539	Source 3b	Step 4a - FP	gap_024-025	1	Monomorphic	Monomorphic B	avium	1	6802901	1	3470646	AAAAAACTATCCTCCTTGCGGGGTGTGTAAAAATACAAACCACCCAGAAAAATATTGTTGGTTCTGTGGCAAGCCCAAATGTTGAAATTGTAAAAAATTTG[A/G]GCACATAGAAAAAGATTGTCGAACCAAGAACTATCAAGCCAATTACTCTGAAAAAAGTGAGAAGAATGAGCATGTGTTTTGTGCTCATCAAGCCACACCAG
scaffold_1:6353684	Source 3b	Step 4a - FP	gap_024-025	1	Monomorphic	Monomorphic B	avium	1	6803046	1	3470791	TACTCTGAAAAAAGTGAGAAGAATGAGCATGTGTTTTGTGCTCATCAAGCCACACCAGAAGGAACCAACAAGAAATGGTATATTGACAGCGGCTATAGTAA[T/C]CACATGACTGGAGATGAAAGCATCTTCTCCAACATAGACAAGTCCGTAAAATCCCAAGTAAAACTAGGAAATGGAACATTGGTAGAGACAAAAGGAAAAGG
scaffold_1:6354803	Source 3b	Step 4a - FP	gap_024-025	1	Failed	unresolved polymorphic	avium	1	6804165	1	3471908	TTGGAGCAATATAAAGCCATCAGCAAAGCATCTCAAAGTATTTGGATGCATTTGCTATGTGCACATTCCTAAAGAGAAAAGACACAAGCTAGAAGAAAAAT[A/C]TGAAGTTGGCATATTCCTAGGTTACAGTTCTCAATCTAAAGGCTATCGAATCTACAATCCCAAAACTAAGAAGTTCATGATAAGCCGAGATGTTGAGTTTG
scaffold_1:6355298	Source 3b	Step 4a - FP	gap_024-025	1	Failed	unresolved polymorphic	avium	1	6804660	1	3472399	AGAAAACCAAAACATGGGAACTCGTTGATCGCCCAAAAGACAGAGATCATTGGGGTTAAATGGGTCTACAAGACCAAATTTAATCATGATGGATCAATACA[A/G]AAGCATAAGGCAAGGCTAGTAGCTAAAAGCTACTCGCGGCAGTCGGACATAGATTATAACGAGACATTTGCACCAGTTGCATGACTTGATACTATAAGAGC
scaffold_1:6355796	Source 3b	Step 4a - FP	gap_024-025	1	Monomorphic	Monomorphic B	avium	1	6805158	1	3472896	TCTCTCTATATGTGGATGACCTCAATTACACAGGAAACAATGAAGAAATAATTAAAGAGTTAAAAAAAGATATGATGAAAACATTTGAGATGAGTGACCTT[A/G]GGTTGATGCACTATTTTTTGGGCATTGAAATAAACCAAGAAGAATATGGAATCTTCATATGCCAGAAAAAGTACATTGAGAATCTTTTGAAAAAGTTCAAA
scaffold_1:6359068	Source 3a	Step 4a - FP	gap_024-025	1	Monomorphic	unresolved polymorphic	avium	1	6808430	1	5225525	TAGTCTTGTATACCAAAACCCCACAGACAATCAAGTGCAACAGTGTTGCAATGCCTGTGCTAACAATCATGGGAACCACGTTGTTTTGACTTTGCAAAAAT[T/C]TGGAGTGGCATTGGTTGACTGCATAAGCGAAGAGGCATGGTATCAGGAAACGAGCGTAACTTCCAGCAGCAGCTGCTATTTCTGGATCTTGACCCAAGAAC
scaffold_1:6386693	Source 3b	Step 3 - non-FP	-	1	Failed	unresolved polymorphic	avium	1	6836055	4	22604652	GTTTGTATCATTTGTAAAGTTTTCCGAAGGTATGCTTCTAATATCGCACATTGCGTGAATATTGACGGGGGTAAATTTACTGGACTTAAGAGCCATGACTG[T/C]CATGTGTTTATGCAACGCCTACTTCCTGTGGGTATTCGACACCTATTGCCGGAAGATGTAGTGAAGCCAATCATGCTGTTGTCCATATTTTTTTCCTAACT
scaffold_1:6393956	Source 3b	Step 3 - non-FP	-	1	Failed	unresolved polymorphic	avium	1	6843318	-	-	AAAGCAAATGTCCCACATTGGAGAAAACAAAAGGTTCCACATGCTTTATAAGCATGAAACCTTAACACCAATTAAATAAGATTGGTGGGCTGATGGGCTTG[A/G]TAGTGAAGGCTATCGTGGTTGTCTTGCTTGATTAATAATAATATTTAAATAATCAAGACTTGGCGTGTATTAGGCAGGTATCAATCTGATCCAGGCATTGC
scaffold_1:6395350	Source 3b	Step 3 - non-FP	-	1	Monomorphic	Monomorphic B	avium	1	6844712	1	10254197	GTTGGTAATATTTGACAATGAGTTTGATATAGATATTGTTATCAAGCTGTCTTTCCAAACTGTGCACATAAGGTTTTGATCCTTGATCTTTAAAGAAGAGT[T/C]TTAAATGGATGTTTCACTCAAGTGGGAGAATGTAAGAACTCTATTTGAGTTCACATCCATTTAGGAATCCAATTTGATCAGGGATACAAGGGAGAGATAAG
ss490545912	Original_6K	-	-	1	-	-	-	1	6910208	1	5280265	-
ss490559240	Original_6K	-	-	1	-	-	-	1	6953579	-	-	-
ss490545920	Original_6K	-	-	1	-	-	-	1	6973115	1	5319629	-
scaffold_1:6579039	Source 3a	Step 4a - non-FP	-	0	-	-	avium	1	7028402	1	5342425	GAAATCATCATCAAGCACCTCCCCGACAAGGCATCCACCGTGGTAATGCCAGTATGACGCTACTGCCTCTTGGCAAAATGTTTCGAAGGCTGCATCATCTG[T/C]CTGGTTCTCTGGCAAAGGTATTCCCAAAATATCAAAACCTTCTATGCCCGGCAAATCTTCCACTTTATATGGTTTTAATGCGTCTGAGCTCAAGAATTCAC
scaffold_1:6579124	Source 3a	Step 4a - non-FP	-	1	Failed	unresolved polymorphic	avium	1	7028487	1	5342510	AAGGCTGCATCATCTGTCTGGTTCTCTGGCAAAGGTATTCCCAAAATATCAAAACCTTCTATGCCCGGCAAATCTTCCACTTTATATGGTTTTAATGCGTC[T/C]GAGCTCAAGAATTCACCAATCTTCTTCATGCCGCTAACACAATGAGCAAGGTCAGTTGAATTCGAATAGTAGTTGAATGTGACATTTGGAGCGACTCTCAC
scaffold_1:6580442	Source 3a	Step 4a - non-FP	-	0	-	-	avium	1	7029805	1	5361746	TTCCAGAACAAGCACCGAGTAGTTTGCTGACAAAGTTGCTGCCAATGGACACCCTGCTGTTCCTCCACCAACAATAATGTAGTCGTATGTTCCTTCCAACT[T/C]TGTGTCATTGGCATCGTAAACAAATTCCAAGTAGCTAAAATCTGCAAAATGCGAAGAGAGGAAGAGTTGTTAAACCTTTAGCACATGCATCTGTTCTATTT
scaffold_1:6583894	Source 3b	Step 4a - non-FP	-	1	Monomorphic	Monomorphic A	avium	1	7033257	1	5365551	TTTTGGTTTTGAATTTCCTGCAATTGAAAAAATAACAAAAATTGTCAAAGGATTGAAAAAAGAACAAAAGAGATTGATGAATGATGATGATTACTTACTAG[A/G]AAATCAGAGTTTAAGAGAAAGAAGAAGCCATGAAGTTTTTTGTGTGGAAGAAAATACTTTGATACTAGAACAAAAGAGATTGATATATAGTTATTTAAAGT
scaffold_1:6586680	Source 3b	Step 4a - non-FP	-	1	Monomorphic	Monomorphic B	avium	1	7036043	-	-	CATATAAATATGGTTAATATAGTAGTTGTTAGGGAGTATATGTTGATGATTAATAAAATAGTTTATTTGTGACATGGATTTGCTACGATATATGTGAGTTT[A/G]CACTAGCCCTAGATTTCGGTGCTCGTGTATGTAGTTGGTGACCTATGTTTGGATCCCGATCCCCATCAAGCTGGAACAGCTTGTGGGTCGTCCTGGGGTTG
scaffold_1:6605646	Source 3b	Step 4a - non-FP	-	1	Monomorphic	unresolved polymorphic	avium	1	7055009	1	26799140	CAGAATGTTGTCATCCAAACACATTGATCAAGGGAGTTAAAAATGTTTAAGTTTCATATATGCACCCAATAGATCTACAGAGAGTTGCTTGTTCGTCTGAA[T/C]ATGCAATGTTGAATCATGCATGAAAAGTAACACCAAGTATTAGTGGTGAGAGAGAAATCTGTAATGGTGCTTCGAGGAAGTGTTTCTCAGGGTATAAGGAA
scaffold_1:6671768	Source 3b	Step 4a - non-FP	-	0	-	-	avium	1	7121131	1	12718278	GCTTTGAATTATTAATCACTGCATTTAAAACTATCTATCTATTTTAATGACCTATCACCATTAGGATATTTAGACAAGTAATTTGATGCAATTTTTGTTGG[A/C]ACATCACCCTGAAATTGAGGAGGGCTTCTTGTGATTAGTAGTTGTAAGTTCACTTAAGGCAAACATCACACTCCTAAGGGTTGCATGGTTTATCAAAGGGT
scaffold_1:6701045	Source 3b	Step 4a - non-FP	-	1	Monomorphic	unresolved polymorphic	avium	1	7150408	-	-	CCTCCTTATTAAATCAAAGCTGGCAACTTGTGTGTTGTGCTGTAATTTTCACTTTTATGCTCGAGTCAGTTGTGGCGATTTGATAAGATTTGATAAGGAGT[T/C]ACATGGGATTAAATAGGAGTTATTTTGCACTCACATGAGTTATTTTGCATCATTAGCCCATACTGCTCCCGAAAGAATACCTATGGTTGAAAAGATAAGGG
scaffold_1:6701532	Source 3b	Step 4a - non-FP	-	1	Failed	unresolved polymorphic	avium	1	7150895	-	-	TTCAATTGTGTAGGGTTTATTTATAATATTAGTGCTAGAAATGGGTATATCACTAAATATCTCAAAAGATAAACCCTACACTAATAATACGAAAACATCAC[T/C]GATCCAATTGTTGAATCAATTGATATCTAGAGGATTTTGAGGTTGATCGTAGTTTACAAGAGATGCTTACTTATAAATTTGATCATATTAGAGCTCGCCAA
scaffold_1:6883040	Source 3a	Step 3 - non-FP	-	1	ShiftedHomo	unresolved polymorphic	avium	1	7332403	unanchored	122477313	TGCACAAACCTCGGGAAGCAGAAGAGCAAAAGACGAGGAGACTCACCCAATGACTTTCTGGTGTTTTTCTTGATGCTGACTTCTTCGGCCTCATCCAGAAC[T/C]AAATTCATGTACTCATCAAAACCCTATCAAACCCAGATCACCACCAAAGAGATTAAGACATTATGGTCAGATATACAGACAATATATATGCTGACATAAAT
scaffold_1:6883072	Source 3a	Step 3 - non-FP	-	1	DistortedAndUnexpSegreg	unresolved polymorphic	avium	1	7332435	unanchored	122477283	ACGAGGAGACTCACCCAATGACTTTCTGGTGTTTTTCTTGATGCTGACTTCTTCGGCCTCATCCAGAACCAAATTCATGTACTCATCAAAACCCTATCAAA[A/C]CCAGATCACCACCAAAGAGATTAAGACATTATGGTCAGATATACAGACAATATATATGCTGACATAAATAAGGGGAACAGATAGAGACAGAAAAAGAGAAA
scaffold_1:6883316	Source 3a	Step 3 - non-FP	-	0	-	-	avium	1	7332679	unanchored	129792835	TATGTCAGCTTCTGAACTATGACAAACATTTGTTAAATAAATGGAAGAAAATAAAATATCAAACTAGATTATAGCACAAATATGGAATATGGAGATAATCA[A/C]GCAGAGCCAACACATCGTCAACCGTAAGAAAATTAGGAATAATATGGATGAAGCCATTGGGTACAAGGCACCACAAAAGGAAAGATAAAGTTGTGTGTTTG
scaffold_1:6883913	Source 3a	Step 3 - non-FP	-	1	Failed	unresolved polymorphic	avium	1	7333276	unanchored	122476442	CCATTTTAATGAAGTCAAGGTGCCCTTATACAACCCTAAGTGCTAGTAGAGATTCTAGAGAATTGGGCAAAAGGGAAGAAGGAAAGAAGGAAAAGTTCCAA[A/G]GCCCTACACGAAATCAAGGCTTTGAAATCTATTCCCTATACTAAGCCTCTTATGATCTAGAACCCACCGGGTTTTAGACAATAATTTGATCTTGGGCATAG
scaffold_1:6914983	Source 3a	Step 4a - FP	gap_026-027	1	Failed	Failed	avium	1	7364346	unanchored	114265623	TTTCTTCAGAATTCTCAATGAAGCTCGTGGTCTAATTAATAATTCTTTTTTAATGCTGTAGGGGAGAAAGTGGTGAACAATTGGTCAAGATTAGTGCTCAT[A/C]ATTTGGGTTTTTGTGGTTCTTATCCTGACACAGAGTTACACTGCAAGTTTAGCTTCAATGTTAACAGTGCAGAGATTGCAGCCTGTATTTACTGATATAAG
scaffold_1:6915225	Source 3a	Step 4a - FP	gap_026-027	1	Failed	Failed	avium	1	7364588	unanchored	114265865	GAATTCATTTATTAAAGGGTTTCTAAAGGAGAATATAGGGTTTGAAGAGTCCAAGTTGAAAGCTTATGTAACCGTTGAGGACTATAACCATGCACTATCCA[A/G]AGGAACCAACAATGGTGGAGTTGCTGCAATTTTCGATGAAATCCCTTACCTTAAACTGTTCATTGCACAGAATTGTTCCAAGTACACCATGGTTGGACCAA
scaffold_1:6915901	Source 3a	Step 4a - FP	gap_026-027	1	Failed	unresolved polymorphic	avium	1	7365264	unanchored	114266549	CAAAGCATTTTGACAGGAAAGATCTCACTTCGCATCCTTTTACGCGAAGAACATCCCGAGTACATGCTATGGATACTCCTGATGATTCAGCTATAGGAGGT[T/G]TACATGATGCAAATGATATGCAGAACAACTCAGCAGTGGAGAACAATATTGATGTGAATGAAAATGAATAAAATGGTGGAAATCTCTTATCAGGGCATACT
scaffold_1:6915971	Source 3a	Step 4a - FP	gap_026-027	1	Monomorphic	Monomorphic B	avium	1	7365334	unanchored	114266619	GGATACTCCTGATGATTCAGCTATAGGAGGTTTACATGATGCAAATGATATGCAGAACAACTCAGCAGTGGAGAACAATATTGATGTGAATGAAAATGAAT[A/C]AAATGGTGGAAATCTCTTATCAGGGCATACTGATTCATCTATCCATGTACCTAACATGTCATCATAGGCTTCCTATATTTCCATTTTAAACCTATAAGTTA
scaffold_1:6917326	Source 3a	Step 4a - FP	gap_026-027	1	Monomorphic	Monomorphic A	avium	1	7366689	-	-	TGCTATTTTTAATTAACTTTCTCTACAAAAACCAAATATAAGAGATACACAAAAATAGACATGATGTTAAAAGTGTTATGTACTAATCATGTGGTGGTAGT[T/G]GTAGTGATGGAGTGGAGGTGGTGGTGGTGGTGGTAATGAAGGTGGAGTTGGTGGTTGTGGTAGTGGTGGTGGTGGGAATGGCAGTTGTGGAGGTGATGGTG
scaffold_1:6920040	Source 3a	Step 4a - FP	gap_026-027	1	ShiftedHomo	unresolved polymorphic	avium	1	7369403	unanchored	114260409	CGCTATACAGGAGGTTGGTGCTCGAGTACCTTACAGAAGTGTCATTCCTCCATCTTCTAATGATGCTGAAATTCTAAGGGAGCTTGGCAGGTTAAACTCAA[A/C]TTCAACAAGAATATTTCTGGTGCATATGACTGCCTCCCTTGGGTCCAAATTCTTTATACTAGCAAATAAGGCAGGTATGATGAGTGAAGGGTATGCATGGA
scaffold_1:6920629	Source 3a	Step 4a - FP	gap_026-027	1	Monomorphic	unresolved polymorphic	avium	1	7369992	unanchored	114260977	CCTTCAACCTTTGAGATATTCAATGTGATTGGCAATAAAGAAAGGATTATTGGATATTGGATTGACCAACAAAAAGGGCTGTCAAGGCAGCTCAAGTATGA[T/C]AATAGCGAAGCAGAAAAATCTGATGTAAAGAGAAGACTCAAGCAACCAATTTGGCCAGGGGACACTACAGACCAACCTGCAACAAAGAAACTGAGGATTGG
scaffold_1:6921159	Source 3a	Step 4a - FP	gap_026-027	1	ShiftedHomo	unresolved polymorphic	avium	1	7370522	unanchored	114265299	CACAACAATTGTAGCTAACCGCTCATTGTATGTAGATTTTACATTGCCCTATTCAGAGTCAGGAGTGTCAATGGTAGTTTTGGTGGAAAATAATGAAAGAG[A/G]CAATATTTGGATTTTTTTGAAGCCGTTAAGTTTGGATCTTTGGCTGACAACTGGGGCAGCCTTCATATTTACAGGTTTTGTGATATGGGTTCTTGAACACC
scaffold_1:7017344	Source 3a	Step 3 - non-FP	-	1	Robust	Robust	avium	1	7466707	-	-	TGACTTGTTCAATCACAGAAGGACCAGCAGCTAGGATTGCCAGAAAGGCTGAACCAAGAACTGATATTCGACTTAGAACCTACATCAAACCGTCAAAAGAC[A/G]TTAACAAATCCATGCCAATTTTAGCAGACAAGATCTAACTTTCATTATGATTGTCAAGTGTTGTGATAGAAAACCAGTGCATTCACAACGGATTAAATGAT
scaffold_1:7020462	Source 3a	Step 3 - non-FP	-	0	-	-	avium	1	7469825	1	5513246	TCTTTGAAGCCCTCCACTTCTGCTGCTGTTGTATCTTGAGGCATAGTTAAGTGGAATTTTCCTCTCTGCTTCCTGAAACCCTTTGTTTAGATCATTGTGAA[T/G]GCTTCTCCACATCCAGAAAGCAGATCTTTGTAATAAAAGAAGTATTTACCTGAACATATACAATTCCAAGGACCAACAGAAAGAAGGAGACAGTTATGGCA
scaffold_1:7023452	Source 3a	Step 3 - non-FP	-	0	-	-	avium	1	7472815	1	5516629	AAGGTGCTCAATAAACTGTTCTGGTCCAAATTTCCAACAAAAGCCTCACGATTTACCCCACCAAGAGGTATATATATTCCAAGTCGAGATAAGGCCAGATA[T/G]GCCAACAGCATGAGAAACTTTCCTGGTAATGGGCCTCTGAAGAAGTCTCCAAAATCAATGGAACTATCCTCTATTGCAGCTGTGAATGTCAAAGTATCCTA
scaffold_1:7029488	Source 3b	Step 4a - non-FP	-	0	-	-	avium	1	7478851	2	9927761	GCCATAATTCAGGTTCTTCGTTCTGACAATGGCGGAGAATTTTTCAACCATGATCTTAACCAGTTCTTACAAGATCATGGCATCATACATCAACGCTCATG[T/C]CCTTACATTCCCCAACAAAATGGGGTGGTTGAAAGAAAGAACAGACATTTATTGGAAGTAGTTCGTGCCTCTTTCTTTAGTGCCAATATACCTCGATCTTT
ss490545944	Original_6K	-	-	1	-	-	-	1	7523858	1	5575417	-
ss490545947	Original_6K	-	-	1	-	-	-	1	7538607	1	5594471	-
s1_7104943	Source 2c	Step 4a - non-FP	-	1	Monomorphic	Monomorphic B	avium	1	7554253	-	-	CAGCATGTAGGGAAACAGAGGCCAGAGATAATGCTTACAAAACCCATGATAAAACTTGTTCTG[A/C]
scaffold_1:7111655	Source 3b	Step 4a - non-FP	-	1	Failed	Failed	avium	1	7561018	1	5618811	ATTCTATTCTTTTACCAAGAATATTACTTTGACGTAATTGCCAAGTAATGACACGAAGTCTGCAGTCTATATTTCTTAGGGTTTGATTTGAAATATGTGGC[T/C]ACATAATGACCAACTGTAGGTTTTGTTGCAACTATTACAAGAATAAGTAGTATTTATCTTCCTGTTGGTTGTCTCTGGCAAGTTAGGTACTCTGCAGGCCA
scaffold_1:7124098	Source 3a	Step 3 - non-FP	-	1	Failed	unresolved polymorphic	avium	1	7573461	1	5636757	ACAGACATCCTTAATCATGGTAAATCTGCACTGATAAGTGGGGTAAAGGCCACTTTAGTATATTCAGTGCCTCCTTGCATTTCAAGTTCTTCTCCATGAGT[T/C]GCCTTGCAATCGTGATAGAGGACTGTGTATGCCATGAGCTTAAACATTCCGATCAGGCAGGATATCGAATTCAGGAGGAGCAATGGAATCATGGCAGCATT
scaffold_1:7124290	Source 3a	Step 3 - non-FP	-	1	Monomorphic	Monomorphic A	avium	1	7573653	1	5636949	ATGGCAGCATTTGATGACATGACTGTTTTGCCAAACTTGTGCGCACCATAGAACACAGGAAGAGAGAGTGCTCCAAACAAAAGATTTAGGAAAAATCCGCG[T/C]ATCTTCAATCCTTTGATGAGCTGTCCAGCCTTCCCAAGTGCCTCAATTCCACACATTTCCTCGAGTACCGAAACAACGAGTGCTAAATTCCAAACAACAGC
ss490545951	Original_6K	-	-	1	-	-	-	1	7580321	unanchored	117912626
scaffold_1:7132940	Source 3b	Step 4a - non-FP	-	1	Failed	unresolved polymorphic	avium	1	7582303	unanchored	52840174	CATTGTTTTATATGAACTTTTTTTTATTTGTTCATATGCTTGAATCCTCACAAATCAACCTTATGGATAGGTACAGTTTTATGTTGGTGCTTGCCTATGGG[T/C]CTTAATTTTCATTGTAAGATAAAATATATGGGTCATTACTTTCATGACTTAAATTATATTTTATCTATATATTAGGTAAATATTGCAATGGTTAATGGTTA
scaffold_1:7142477	Source 3b	Step 4a - non-FP	-	1	Monomorphic	unresolved polymorphic	avium	1	7591840	1	5984934	TACTTCCTTCTCACTCTTACGCTTAAGCCTTGCCAATGAAACTTCAGTCTTGGCATTAAGAGACTTTGCCAAAGCTTCAATGGCTTCATCCATTTTGGTGG[T/C]TTTAGATGACTTTGACCTTGAGGGAAGATCACTTTGGGGGAATAGAGCAGCACGCTTGTTCTTGTTGCTAGTTCCTTCATCTCCCTCACTAAAGCCTCTTG
ss490545955	Original_6K	-	-	1	-	-	-	1	7684151	1	6019539	-
scaffold_1:7262072	Source 3a	Step 3 - non-FP	-	1	Monomorphic	unresolved polymorphic	avium	1	7711435	1	18787250	AACCGTTTGGTAAATTTTAACAGAAAATTGTTGTAACTGTGAATAATGACTAAAATAGACATGATGTTAAAAGTGTTATGTACTAATCATGTGGTGGTAGT[T/G]GTAGTGATGGAGTGGAGGTGGTAGTGGTGGTGATGAAGGTGGAGTTGGTGGTTGTGGTAGTGGTGATGGTGGGGATGGCTGTTGTGGAGGTGGTGGTGGTG
scaffold_1:7264987	Source 3a	Step 3 - non-FP	-	1	Monomorphic	Monomorphic B	avium	1	7714350	1	13517007	AAAAAGTTACAATCTAAAGATATGTGCATTGATGCTGCTTTAAAAAAATTTGGAGGGGCTCATTTCCTTTTTTGAGAATTATAGAGAAAATGGATTTGCAT[A/C]TGCTATGATTGAAGCTAAAACTATTGCTTGTGATATGGGGATTGAACTTGAATTTCCTAAAAATGTCAAGGTCATAGAAAGAAACAATTTGATGAGAATGC
scaffold_1:7277745	Source 3b	Step 4a - non-FP	-	1	Failed	Failed	avium	1	7727108	-	-	GAAGAGAAAAACTCCCTTTAATAAAACGTAGGCTTTTCCTTTGAAATGTATAGCTTTTGACATATTTGTGTGGAGCATATAGAATTCTTAGGAAAAAGCTG[A/C]TGTGCATTTATTTGAGATAAATCATCAAGTATTCCATGTTTACTTGGTGATTTATCAAACACTTTAATCATTTATATTGCATTCATTTGCATTGTTCGGTG
scaffold_1:7293779	Source 3a	Step 4a - non-FP	-	0	-	-	avium	1	7743142	1	19684841	AAAAAAAAAAAAAAAAAAAGGCTTTTTATCACAAAACGTCCCTGACGTTTGCGAAACTATCAGATTGCATCCTTAAAGTTTTTTTGTATCACTCATGGTCC[A/C]TAACGTTAATATAAGTGCTCTTAAATAGTCCTTCTGTAAAAAAAAACTGTTAAATCCAAGGATATAATCGTTAAATCAATCCAAAATTATAATTTTTTTTT
scaffold_1:7296607	Source 3b	Step 4a - non-FP	-	1	Failed	Failed	avium	1	7745970	1	17978250	TGAATGTATATATTGGATGTGGTAACAAATGCAAAGAAAAATTGCTATACTTAAGCCTATGGCCCCCTCACCACAAATCAATACTTGTCAAAATTGTATTT[T/C]AATATGAATATAATAGTAAAATCATACTACATTTATGAAAGAAAACCACTCATTTCAATTTAGTGCTTTTGTACGCAATAGTTTACTCAATAGGCCGAAAA
scaffold_1:7298468	Source 3b	Step 4a - non-FP	-	1	Monomorphic	unresolved polymorphic	avium	1	7747831	1	13844433	CTCAAAAACCATTAAGATGAACGACAAGGATTAATTGGAGACAAAGAAGATGTTTCTTAGAAGGCAATCAATCGGTCAAAGCTTAAAGGAGGAAGTTTGGT[T/C]AAATCCTTGTGGAATTTGGAGAAGCAATCAAAGAGATATTGGGAAAGATATTAGGAAACTTATTTTTGGTAGTATTTGATTGTAACTAGGTTAAGGATTTG
scaffold_1:7299032	Source 3b	Step 4a - non-FP	-	1	Failed	unresolved polymorphic	avium	1	7748395	1	13843886	CTTAGGATTTTGCTTCTAGTAATTGATATCACAGGTTACTTGAGTGAACTGGAAGGTTAATCGAGGCTTGTGTGGTTTCCATAAATTTCCATAGAACTTAA[T/C]GGGTTTCTACTTCTTAGTTCTTCATCTAGGCATAGAGTGGGACGATTGTAGGAATACTTTTGGTATAGACAGGCATGTCATATTGAATAATAAAGGGAAAT
ss490545963	Original_6K	-	-	1	-	-	-	1	7778041	1	5706820	-
scaffold_1:7331547	Source 3a	Step 4a - non-FP	-	0	-	-	avium	1	7780910	1	5709699	ACTGAGGATGTTACATACTATCTGTCCAAAGAAGTGCTTGATGGAAAAGTGACAAATATACTTTTCCTAATGCCTTGCCACGCCACACCTTACTACGCGAC[T/G]GTGCACCACAACCTTCCAATGAGATTCCTAGACTGCTCACCAAGGTTTGAACCTTAGCAACTTGGATGGAATGATTTTCTTTCCTTGCTGTTTTTCATGCA
ss490545967	Original_6K	-	-	1	-	-	-	1	7823523	1	5748499	-
scaffold_1:7406467	Source 3a	Step 3 - non-FP	-	1	Robust	unresolved polymorphic	avium	1	7855829	1	5775115	ATATGCAAAGCTAAAAAGATACAAAACTGAAACAAATTTCGAGAGTAATTTCTCCCAGGGAAATTTGAAAACGTCCTTGTCCAAACGTAGCGTATAAGAAC[A/G]TCATTACAATCACCAAATGGAAACTAGAATACCAAAATGCCCCTCCTTATTATGGGATATTAGAATATTGAAAAGGAAAGGTCCAAATTTCTTCGCATGTC
scaffold_1:7407014	Source 3a	Step 3 - non-FP	-	1	Robust	unresolved polymorphic	avium	1	7856376	1	5775862	TCTAAAGAATCAATTGTGCACAGTAATTAGTACAAACACTTTTAAAAGTATAATAATTTTTTAATTAAATAATAAATCTACTAGTTTAGCCTCTGTAAATA[T/C]AATAGACTTCATTTCAAAAAGGGGAACTTGCAAAGCATACAAAAGTTGCAGATTCAATCATCCAAATGGAGGACGAACCAGAAAAGAATACAGCCTTTTTA
scaffold_1:7407045	Source 3a	Step 3 - non-FP	-	1	DistortedAndUnexpSegreg	unresolved polymorphic	avium	1	7856407	1	5775893	ACAAACACTTTTAAAAGTATAATAATTTTTTAATTAAATAATAAATCTACTAGTTTAGCCTCTGTAAATATAATAGACTTCATTTCAAAAAGGGGAACTTG[A/C]AAAGCATACAAAAGTTGCAGATTCAATCATCCAAATGGAGGACGAACCAGAAAAGAATACAGCCTTTTTATCCTTTAGTTGAAAGCTTGTAAAGATGGCCT
scaffold_1:7434777	Source 3a	Step 4a - non-FP	-	1	Monomorphic	unresolved polymorphic	avium	1	7884139	1	5799195	TCTCATGTGTGCCTTGAGTCTCTGTAGTTCCTCCTCAGCAGCTAAAAGATCCTGCCTCAAATCAACATGAGTAGCCGCCAGTCTATGATTGTCTCCTGTCA[A/G]TTGTTTTATCTCTGCTGCTTGATATGCAATTTTATTTTCCAAAAGCTCAGGACGTGGTAGTGCCTCAAATGGTCGGTGACCAGGAGGTGGCCCTAACCCAG
scaffold_1:7435286	Source 3a	Step 4a - non-FP	-	0	-	-	avium	1	7884648	1	5799704	GGAATTTTGAGAAATTTGACACCCATTTTCCCTAAAGATAAATTAACTCGGCAGCCTGACAAGAGAAACAAGAGTGACCTCAAGAACAAACCAACAATGGA[T/G]GAAGTAGCAAACATAGGCAATTGCATAACCTTCACAACAGATAAACTAGAAATGTATAAACAATATGTACACACTACTGATCAAATACTAGAATAGACCAG
scaffold_1:7459443	Source 3b	Step 4a - non-FP	-	1	Robust	unresolved polymorphic	avium	1	7908805	-	-	ACGACTGGTTTGAGATACTAAAATAATGCTATTCCTATTTCATATAAATTTCTCCGTGAAAAACGACTTCACTCAACTTACCACAAACAATTTAAATTAAT[T/G]AATTAAACTTTAGTTGTTACTTGGTGGGCCCCACCACCGCAGTGTGCTGAACTGGCAAAAGTTTGGTAGCGAGAGTGTGTGAGTCACATACAGAAGGTACA
ss490545984	Original_6K	-	-	1	-	-	-	1	7953799	1	5877657	-
scaffold_1:7536881	Source 3a	Step 3 - non-FP	-	1	DistortedAndUnexpSegreg	unresolved polymorphic	avium	1	7986242	unanchored	32456582	ACCATTCCTCTGGTATGGAATCCGAGATGAAAGTATTACGAAGGCTGACATATACTAGTTCAGTTTGAGATTGAAGCAATACCCAAAAACCATGACCTACT[T/C]TGCAGTCTCCAATGTTAAGTGTGTGGAGCTTGAAAGGAGGGACCCAATCATAAGCCACATTTAAAACGAGGGACATGGGCTTTCCATTTATCATATTGGAT
scaffold_1:7537364	Source 3a	Step 3 - non-FP	-	1	Failed	unresolved polymorphic	avium	1	7986725	unanchored	32456073	CACAAGAAGACAAATCTAGTAATTCTAATGCTATTGTATTATTTGGACAGTTTGACAAACTCCCCCAAAACTCTTCAATTTTCTCACCATAAAATTCGTTC[A/C]TACTAAGACTTAAAAACTTCAGTTTGCACATATTTCCAATGACTCTGGGAATTCGACCCTTGAGGCCCAAATAAGTTAAATCTAGGTATTCCAGGGATTTG
scaffold_1:7537624	Source 3a	Step 3 - non-FP	-	1	ShiftedHomo	unresolved polymorphic	avium	1	7986985	unanchored	32455820	TTTCTGAGGTTGGTAAGATTGAAAAGCCAGCTGGGAGATGAAGAAGTATTGAACGAATTATATGACAAATCAAGGACCGAAAGTGAGGTGAAGTTAATCTT[T/C]TGTAGTGATAGTGGAAGGCTTTCAAACAAGCAACCAGATAAGTGTAACTCCAGTAAGGAAGGAAGCATGTTAACATGATGCAGCCAATTTGGAACTCCTGT
scaffold_1:7537951	Source 3a	Step 3 - non-FP	-	1	Failed	unresolved polymorphic	avium	1	7987312	unanchored	32455502	AATTTTGACAATTTACTGAGAGAATGGGGAATCTCTCCCGAAAATGATGCATGAGATATATTGAGATACCTCAGACTTTTAAGCTCCCCAAAGAACTTAGG[A/G]ATGTGAATCCCATCAAAATCATTGTAGCTTAGATCCAGATAATTTAAATATTTCAAGCTAAGCAAAGAAGGATTTATCTTACCAACCTCCTCATGATAAGC
scaffold_1:7604727	Source 3b	Step 4a - non-FP	-	1	DistortedAndUnexpSegreg	Robust	avium	1	8054088	1	6082345	TTTTTGGGGCAAAATTTATCATGAATTGATGCCATAAAATAATAAAAGTAACAAGCACAACTATTTTCCATGAAGACATGCATAGTCTAGTAGTATTGTGT[A/G]ATAATTTTGTTTGATTGATCATAGGTTTTTTTTTAAGAAGAAAATTTCATTCATAAACCATAAAAGGCATATAAAGATAGGCACGATTACATGGGCCTTGT
scaffold_1:7616375	Source 3b	Step 4a - non-FP	-	1	DistortedAndUnexpSegreg	unresolved polymorphic	avium	1	8065736	1	6100162	ACTCAATCAACACCAGTGACCTTGACATTTTACCAAACACCTCATGTGCAACTCAATCACCTACTGTGCTCATGCAAATAACAAAGCGCTATGTCAAAATC[T/C]CACACATCACTATGATATTTACTAGTTTTTTGGATTAAACAGTTATATGCAAACCATTCTCGTTATCAATTGAAACAGTACACACAGAGAGAGCGAGAGAG
scaffold_1:7669891	Source 3a	Step 3 - non-FP	-	0	-	-	avium	1	8119252	unanchored	59145565	TAATTAACACTTAAAGGGATAGATGTAATAGCCTTAACATCTTCCTCATGAAAACACAAATTTAGTAAATCAACATTCCAATTCCCAATAGGAAAAATAAA[A/G]TCACTTACTTTAGTTTCTTGATCCAACACTTGAGGGGAAATAGGGCGGAAAGAGTTTGGTCTAGGAATCCAAGCATCACCATAGACTAGTGTTTCTTGTCC
scaffold_1:7669997	Source 3a	Step 3 - non-FP	-	0	-	-	avium	1	8119358	6	5764896	TTACTTTAGTTTCTTGATCCAACACTTGAGGGGAAATAGGGCGGAAAGAGTTTGGTCTAGGAATCCAAGCATCACCATAGACTAGTGTTTCTTGTCCATCT[T/C]CAATCCTCTTCCTTAACCCACTCAAGAGCAACTCATGACCCCAAATCAGAGACCTCCAAAAATATGAAGAAGCTCTTCCTTTACCAACTGCCAAAAAATTA
scaffold_1:7672862	Source 3a	Step 3 - non-FP	-	1	DistortedAndUnexpSegreg	Robust	avium	1	8122223	1	6152691	AACAAAAGATTTGCAACTTGATATCTATGTTCGTGTGCAGGATTCACATTTGAGGCAAATTTCACTGGCATCATCAATAATTCATGCAAACAAGGAAAATG[T/G]TTATGATGCTATTCCAAGATGGCCTTGGTTTGTGTTCTTAAGTGGGGCTATGGGGTGCTTAGTTTGCAGTTCCCTCTCCCACCTCCTTGCTTGTCACTCCA
scaffold_1:7754037	Source 3b	Step 4a - FP	gap_032-033	1	Monomorphic	unresolved polymorphic	avium	1	8203398	-	-	CTCATTCTGATTTCCTCCAAAACCAACTCTAGCCCCAGCCCCAGCCACCCCATGCCCGACCCCTTCTCTCTCTCATCCCAAAACTTATCAAGACACCCATG[A/G]AAGTTTGGGGGAAGAAGGGGGTTGGGAAGATGATGGTAGGGATGGGTGTGGTTGCCAACCATTCCAATGCCATCACAGCAGCCAGTGACCCACTCCCTTCC
scaffold_1:7754716	Source 3b	Step 4a - FP	gap_032-033	0	-	-	avium	1	8204077	unanchored	19124052	CTATTATTATTATTTCAAATTTTAAATTATTTTATTTTATTTTCACATTGAAATGACCAATTTACCCTCATATTTAACGGCAAATTGGATGAAATGTTGAG[A/G]ATTTAGATGACAGAGGGGAAATTGGCCAAAAAAAGAGAGTTCATATCCTTGATTTTCTAAAAAAAGAAGATAAGGGACTAATTGAAAGTGAGCTACAAGGT
scaffold_1:7757068	Source 3a	Step 4a - FP	gap_032-033	1	DistortedAndUnexpSegreg	unresolved polymorphic	avium	1	8206429	1	6265194	CAACAATCAGGAGGAAAAGTGAAAACTGATAAGCATAAGTAAAGAAAGTCTGAACCTAGCCATCAGCCTCATTCCTTTCATGATAAACATGATTGAGATGG[A/C]AAACTTTGTGTTTTTATTGAATAAAGGGTGGCTGTATTTGACCCCAACTTGTCCATAAGTTAACTAAGCTTAATATCTACACCCAACTCTCTTCAAAGAAA
scaffold_1:7759966	Source 3a	Step 4a - FP	gap_032-033	1	DistortedAndUnexpSegreg	unresolved polymorphic	avium	1	8209327	-	-	TCACTTTGTTGAACAATTGGCTCCTTTAGCAGCTAGGCTGTTCAGCCACATGTTACATTATTTTGAGGCTAATTGCTTAGTGCTCCCTAAAACTACAGTAT[T/C]ACATTGCCCCTGGTAAGTCAAAGTAACCCACGTTGCCCCCTGGTAAGTCAAAGTAACCCACCTTGCCCCCTTGATTGATTTTTGTGTCTCAGTTTGCCCCT
scaffold_1:7760277	Source 3a	Step 4a - FP	gap_032-033	1	DistortedAndUnexpSegreg	unresolved polymorphic	avium	1	8209638	1	6269120	AACTATTAAAAATAATATTTTAAAATAAATCAATCCACTGCAATGTAAATTGAGCGTGTGTATTGGTAGTCTAAATCAAGCAACAAAAACTAGGTCACACC[T/C]GCATTGGGGTGGTGGTGGGAATCGGGTTGAGAGGGGATTTCGCAATTTGGGGAGGGAGGGAGGAAAGTGGGGTGTCGGGGGTACAGCGGGGTAGGTGGGTA
scaffold_1:7762822	Source 3a	Step 4a - FP	gap_032-033	1	Failed	unresolved polymorphic	avium	1	8212183	1	9465750	CATTGCCATGTCATCATTTTTAACGGAAAAGTTGACTGAGATGACGGAAAGGACGATTTCTGAAAGTGGAGGCATAATTAAAGTACCACCGTAACAATTTA[A/G]CAATATGAGGGACGAAAAGTAAAGTTTGGTCTTAGTCCAGGGACCATTGCTACAATTTTGCCTTACTTATTTTCATGTTCATTTACTTTTCGTTCTTGAAA
scaffold_1:7802960	Source 3a	Step 4a - non-FP	-	1	DistortedAndUnexpSegreg	Robust	avium	1	8252321	1	6304314	ACAGTCGTATCCTCAAACACCAAAGGGACCATTCATCTTGATGGCCTTTTTAACATCATCTCCTATGATGTAGTCCCTAAATTACAGAATTTACTAATGGC[A/G]TCAGAGTTCAAGGTGAGAATTGAAACAATCAGCTTAAAGTTCTTTTTACATTCTTTAGTATACACAACACAATCTTATTATCTTGGATCATCACTTGTGTA
scaffold_1:7812374	Source 3a	Step 3 - non-FP	-	1	Monomorphic	Robust	avium	1	8261735	1	6312030	TTAACAGCATGATTTGGAAATGTTGTCTAGTAACTCCTGCCCCAGTAAGTCCACTTCTTTGCTGGCTTTCCGGAGGCAAAGCAAAGTGTCCCTGCACACAA[A/G]TTGCATTATTAATTTCCAAACACTATGGCAATACTTTGCGGAGATGCACAACACTAACGAGACGACTGCCGTCCTGAAATTGCAAACATGTTACGAAGGTT
s1_7814024	Source 2c	Step 3 - non-FP	-	1	Failed	unresolved polymorphic	avium	1	8263364	1	6313633	TCAAACATTTCTTTTGTATTAGTATCCTTGTAAGGCGCTGGAACCACAATAACCTGG[A/G]TAGCTG
s1_7819607	Source 2c	Step 3 - non-FP	-	1	Robust	Robust	avium	1	8268949	-	-	TGATTCTGTGAAATGCCAAATTCAGTGACATGTTCTACTGTGGTGTTCTCTTGGTGAGTGGCT[A/G]
ss490546020	Original_6K	-	-	1	-	-	-	1	8273624	1	6326174	-
s1_7834004	Source 2c	Step 4a - non-FP	-	1	Failed	unresolved polymorphic	avium	1	8283331	1	6377999	CAGCAGTTGCACCACTAGGTATGGAGAGAGAAAATCCATCGAATATTTGTTCATCC[A/G]GTCTTGC
s1_7834084	Source 2c	Step 4a - non-FP	-	1	Failed	unresolved polymorphic	avium	1	8283445	1	6335925	CCATTAGTGTC[A/G]TAAGCATCAATCTCTGGCTTTCTGTTAATTGTCTCTAACATCTTATAAGCTG
scaffold_1:7868010	Source 3b	Step 4a - non-FP	-	1	Monomorphic	Monomorphic A	avium	1	8317371	1	6389758	TATGGTCATTAGAGGGAAAGAGGTCCCATTTCCAATAGCGCTGATTGTACCAACAGACATTAACAGGTAATCCAAGGAATCAGCAAAGGAGAAAAGCTTGT[A/G]ATATGGTACTGTTTTGGTGCCATCCTCCTTGCTCTTTCTTGTATCTTGTGGGTTGTTTTGAGAGTCCTCCACTACTGCTGAGTGGCCGTTCGATGCTGCCG
scaffold_1:7868047	Source 3b	Step 4a - non-FP	-	0	-	-	avium	1	8317408	1	6389795	GCGCTGATTGTACCAACAGACATTAACAGGTAATCCAAGGAATCAGCAAAGGAGAAAAGCTTGTAATATGGTACTGTTTTGGTGCCATCCTCCTTGCTCTT[T/G]CTTGTATCTTGTGGGTTGTTTTGAGAGTCCTCCACTACTGCTGAGTGGCCGTTCGATGCTGCCGTTCCCTGCTCCTTGATTACATTTCCATCCGCAGGATT
scaffold_1:7930562	Source 3b	Step 4a - non-FP	-	0	-	-	avium	1	8379923	1	6456781	GAATTGAGCCAAGACATTGTTCAAGTATTCCCCACCATTATCAGACCAAAAAACCTTGATGGATGCTTGAAACTGAGTGGTGATCATAGCATGAAATTCAC[A/G]GATAGTAGAGGTAACATCACTTTTATGGATGAGCAAGTATACCCACGTCATGTGGGTGCAGTCGTCAATGAAGGTAACAAACCATCTATTTCAATTAGAAG
scaffold_1:7932313	Source 3b	Step 4a - non-FP	-	1	Failed	unresolved polymorphic	avium	1	8381674	1	6457883	AGCAGCAGCAGTAGCAGTAGTGGCGTTGATGAGAGGTCAGTGTTTTCACTCACCTCGTCAAGCAAGTACGAAGTTGATTATTTGGGAGAGAAAACCAAAGG[A/G]GATTTGAATGTCAAGGTGGAGCATCTTAAGGCCTTTGGTAACTATCTTTCCTCTCCAATGCTCTGTTTCATTCTTTCAGTTTTGAAACTACAACCATATAT
scaffold_1:7943874	Source 3b	Step 4a - non-FP	-	1	Monomorphic	Monomorphic B	avium	1	8393235	-	-	ATGTTTTTCGAAGCACCTCAGAGAAGTAAGTTGCAACTATCTTGTGACAGTAAGCAACTCAAACTTGGATGATGAGATCAGAGCTGCAAGAGAACATTTAT[A/G]GATTGAATTAGAAACCAGGCACATTATTTTGTTTGTTTTTCGGGCACAAAATTGACTACATAAACCAACTTAATCTAATTGAATATAGAGTTGATCAGTAA
scaffold_1:7947410	Source 3b	Step 4a - non-FP	-	1	Monomorphic	unresolved polymorphic	avium	1	8396771	-	-	CCTCCAAACTGAAGTTTGAATCTTGGAAAACTGAATTATGAACCAAACTCATCCACTCCCCAACAACCAAACCCAAGCTTTTTGGTTGCTCTCTGAAACAT[T/C]GAGTTTCAATTCAATGCAAAACATAGACAAATAAATAATTCCACGATGCAATTACATTCCTAATCTAACTTCCACAAAAATAAAAACTCACGACCTAGTTT
scaffold_1:7958219	Source 3b	Step 4a - non-FP	-	1	Monomorphic	unresolved polymorphic	avium	1	8407580	1	15402459	ATGCACGTCAGCTTCCTCTTTTGATAAGTCATTGATCTCTTACTTAGCACGTGATGAGTCTCCAACCAATTGGCTTAGTTTTCTCTTTTACTTCATCTCTT[T/G]TGCACTCCAGCAAGCTGCCTACATAATTCCAATATTATTTGCCTACATAAAATTGGCCAAAATCAATGCAAAATAATATTAAACTTTATTTGAAAAATTAA
scaffold_1:7972170	Source 3a	Step 3 - non-FP	-	1	Failed	unresolved polymorphic	avium	1	8421531	1	6484125	CCTTTCCCATAGGTTATTAGAGGCCTTGTCATAGACAAAGAGAAAGGCAACTTAGTGAAGGCTGATCGATTTGGTTATGTAAAGAGGGCTATGCATGGCAC[A/G]AAGATGCTATCTAATCGAGCTGTAAGGTACACTATGAAGCTTTTTTTTTATTAGTCTCATAGTGCAAATGCAAAGCAGGCATTCAGTGTGCTGTTAAAACA
scaffold_1:7972354	Source 3a	Step 3 - non-FP	-	1	Robust	unresolved polymorphic	avium	1	8421715	1	6484310	TCAGTGTGCTGTTAAAACATTAGCAATAAGACTTCCTATGAAAGTTCCTATTATCAGATTTATTACTCTGGTCTTCCCTTGTATTATAACTTTGTGTATGT[A/G]GCGCTTAAGTTCTTCCAACATTTTGCACTTTAGCATATCATTTTTGGGAAAAGATGGAATCATATATTCTAGTGTGACTTAACTTTTTACTCATTGAAGTG
scaffold_1:7974967	Source 3a	Step 3 - non-FP	-	1	Monomorphic	Monomorphic A	avium	1	8424328	1	6486943	ATCCATGCTACATTTTCTTTTTCCCATTAAGCATCACCACTCAGCAAACAGTATGAACTCCTAATCCAAGAGTGTGGACCAAGAGATGATAGAACTGGAAA[T/C]ATAAAAAAAGAAATGGTTTATATAATGTAGTGCTTCTTAATTTTATCTGAAACTTTTCTGCACTTTCAGACCCTTGCTGCAACAAACTTGGATGATCAAGA
scaffold_1:7977417	Source 3a	Step 3 - non-FP	-	1	Robust	Robust	avium	1	8426778	1	6489039	GCCAGTTCAATTTGCAGAGGTTCGTATCCTCTGTTAAGAAAAGTGGGAAGACAACACCACCAGACTCTGCATCTTCATGGATGCAAAGCATTGGAACCCAC[T/C]TGCGTGAAAAGTCCTTGTATGCCCTTTCTTTCTGTTCTGACTTCTTGTTGACACCTGACGACACATTGGTGTTTAGTGTGGAGGCTTATGGTGATGAAAAG
s1_7991371	Source 2c	Step 4a - non-FP	-	1	Monomorphic	unresolved polymorphic	avium	1	8440708	1	6500674	CTGATAAATGGGGGCTTTAATTAATGATCAGGAACTGGTCAATACACCACAGAGAAGGCCAAAGACATTAAAGATACAGCAGCTGAGAAGGCTAGAGAAGTGAAAGAAGCAGCAGCAGAGAAGGCTTTTGAGGTTGAGAAAGCAGCGAAG[A/G]AGAAGGCGTATGAAGCCACAAAAGCAGTAAAGGACAAGGCCTCTGAAGCCACAAATGCAGCAAAGGAGAAGGCTTATGAGGCTACAAAGGCAGCGGAAGATGAGACATACGAGACCAAGAATGCGGCTGAGGAAACAGCCAGCAAGGCTG
ss490545950	Original_6K	-	-	1	-	-	-	1	8478196	1	6537030	-
ss490546044	Original_6K	-	-	1	-	-	-	1	8555629	-	-	-
scaffold_1:8134179	Source 3a	Step 3 - non-FP	-	1	ShiftedHomo	Failed	avium	1	8583539	1	6655877	CTCTTCTGCTGACCTCCATCATTATATCTGCATAGCCAAAACGAAATTGAACTTCATATGTCACAGAAGTACACGATTAACCTGATGACAATAAACGCAGA[A/C]GGGCATAAGGAATGCACCAGCTCTACTCCGAACACCCTGACAGCGGGCAGAAAAGTCGATTGTTTCCCTCACGGTCAACTCAGGTATGTGAAGGTCGTATT
ss490546048	Original_6K	-	-	1	-	-	-	1	8590815	1	6660451
scaffold_1:8142235	Source 3a	Step 3 - non-FP	-	1	ShiftedHomo	Robust	avium	1	8591595	1	6661236	GTCTTCTCATCAAGGTACTTCTCAGGGATCACAGGCTTGATCACATGCTCCTTGAGATCAGCAGCAATCTCATCGTTTGTCACAGTCTCGTCGTGCTGGGT[T/C]GAAATTAGGACAGTGTGGACACGAATTGGAACCATGGCACCCTTGTCATTGTAGTACTCAACAGTCACTTGGGTCTTGCCATCAGGCCTCAACCAAGCACA
scaffold_1:8142811	Source 3a	Step 3 - non-FP	-	1	DistortedAndUnexpSegreg	Robust	avium	1	8592171	1	6661812	GGGTCTTGTGCAAGGCAGGCATCGAGCACTGCGTCTGAGATCTGATCACAGAGCTTGTCTGGGTGACCCTCATTGACTGATTCAGAGGTGAACAAGAAGGT[T/C]TCCATTTCTTACAATCTGAAAAAACAGAAGAGAAGCACATGCATAAGGCTTAGTTATCAGTTTTTGTGCAATCAAAATCCAAAATTAAACACATGCATAGC
ss490546052	Original_6K	-	-	1	-	-	-	1	8660661	1	6793356	-
ss490546056	Original_6K	-	-	1	-	-	-	1	8689569	1	6826250	-
scaffold_1:8250149	Source 3a	Step 3 - FP	36	1	Failed	unresolved polymorphic	avium	1	8699509	1	6836081	TGATCAGCAGACTGAAGTACCGAGCCTTCTTTAACTTTCAGGTCCCCCGTTTGCCCTTCTAATGCCCACAATTTGTTTCCAGAAGCAAAACTTTCGGTTGA[A/C]GAATCACAGCTTGACGTAGTACTATCAGTACTCCATTCATCTTCATCTTCTAAACTTTTGTCTGCTGAAGGGCAATCATACACATTTGCTTTTGTGTAAAT
scaffold_1:8250480	Source 3a	Step 3 - FP	36	1	Monomorphic	unresolved polymorphic	avium	1	8699840	1	6836412	AAAACTGAGAAACTTTGGAATGCTCTCTTAACTCCATATATTTCTTCCTCATTTCACGAAGTTCACTTACCAAGTTTTGTACCAACTCCTTGTATTCATCA[T/G]AAACTTCACTGATGTTGGTCTCAAGGGCCACTATGTGCATTTCTGTATCTGCATAAAATGCTTCGATAGCATTCTCAGACTCCAATATTCCTAACCTGGCC
scaffold_1:8250669	Source 3a	Step 3 - FP	36	0	-	-	avium	1	8700029	1	6836601	TTCCTAACCTGGCCAACTCAAGTTCAGTAATGACATCTTCTTGTCCTAAAGCATTTACTTTTGTGTCAGAACTTTTCTGGCTGGCCATTCCGGCTGGTGTA[A/C]CTAGTATTGAGATGGGAATGTTTCTCTCTGTTTTATCTGTCGCCTTCTGATCCGTAAGCCATTTTATTACAAGGAATGCAGCATTGGCACAATTTTCTGCT
scaffold_1:8250851	Source 3a	Step 3 - FP	36	1	Monomorphic	unresolved polymorphic	avium	1	8700211	1	6836783	GCATTGGCACAATTTTCTGCTTCTTTGACCTGAATTTCCTTGAATATAAGTTTCCTCTCTAGCATCTCTACCATGTTGGTCTGCTCATCCAACCGCATGCA[T/G]AAGGAAATTTCCTCTTTGGTTTCATCATTATCCAGATGTTGGAGTTCACTTAAAGCAATTGCTGCTCCCTTCAAGGAACTTAACTTCTGTCCCATTTCTGT
scaffold_1:8251225	Source 3a	Step 3 - FP	36	1	Failed	unresolved polymorphic	avium	1	8700585	1	6837157	ACCATCTAGGAGGAATCTTGTTAGTTCAAAGGTTGCCTTTTCCCACTCCACACTCAGTGACCTTATCTCATCCTCTTTAGCTGCAATGGTGTTTTTCAGTA[T/C]CTTATTTTCCTGAATCATGCAGTGTAATCTCTCATCAAGTTCAAACTGAAGGGCAGCAACCTCTTCCTGTAAATGCAGAATTGTGTTTGCTGTCTCCATCT
scaffold_1:8251471	Source 3a	Step 3 - FP	36	1	Failed	unresolved polymorphic	avium	1	8700831	1	6837403	CTGTAATAACCGATCCTCTTGAAAGTGGCTATTGAGTAATCTGACCTCCTCCAGGTCCTTAACCATTTTGTCCAATTTAGCTTGCAAAGCCTTCCTCTCAA[T/C]GTCTTCACTGATCTCCATAATACATTTATTTTCCTTATGTAAATCACCTGATTTCAGATAACAACGTTCATGTTTCACCTCTGATTGGATTTCTATTTTGT
scaffold_1:8252025	Source 3a	Step 3 - FP	36	1	Monomorphic	unresolved polymorphic	avium	1	8701385	1	6837944	CTCTTCCATGGATCTTTTCTGTTTTCTTTTTAGTAAAATGAAGTATGCAAGAATGGAAGTGGTAACTTCTCCATGAATTAGCTTGGACAGTGCAACACAAC[A/G]TGATTTCATGGCATACGTCAAAAACATGAATCAGCTTCACTTTAAATGCACAGAAAATGAACTGGGATACAGCAACGAGGAACAAAAATATGTACAATTGA
scaffold_1:8252397	Source 3a	Step 4a - non-FP	-	0	-	-	avium	1	8701757	1	6838341	AACTACAGACAAAGCTTACAAAATTGTTTAAGCAATGCTAGGTAGTTTATTAGTTATACTTACAGAACCGGAGGCAGCTTGACTGGAGTTCATATACTTTT[T/G]CAATTCTAGTTGTAGTTCATCTACTTCCCTGCAGACATAAAATCATAAATAAGCAACATGGGAGTTGTCAACTCTAACCCAAACAATGCAAGAAATTTGCC
scaffold_1:8281110	Source 3b	Step 4a - non-FP	-	1	ShiftedHomo	unresolved polymorphic	avium	1	8730470	1	6865309	GGTGAAAGACAGCCCCATTTTGTTCTAAATACCAGAAAAAATAAACCAAAAAATATCAGAACAACCCCATTGAATTATAATTTATTAAACAAAGGGAAAAC[A/G]GAATCATGGTTCATTCACATTTCATGCATTGATACAAACAAACCCAGAAATTGTTCATTGCATAGAGAGATTACCGAAAGAAAACATTATATATATATAAT
scaffold_1:8298712	Source 3a	Step 3 - non-FP	-	0	-	-	avium	1	8748072	-	-	GGGTTCACAATTGGGACAGGCCATGCAAAAGCATGGGCAAATGATGCAGCATCCAAGTCAGCAAATGCCCCAGGCACAAGTGCATCAAGGGCAGCAAACAC[A/C]ACAGAGTCAAGGTTCACAAATGGCTCAGGCACAAGTGCACCAATTTGCACATCAGCAACTGCATTATACGCCTTATCAGCAAAGCATTCCTCCCCAAGGAC
ss490546065	Original_6K	-	-	1	-	-	-	1	8748631	1	6892134
scaffold_1:8307287	Source 3a	Step 3 - non-FP	-	1	DistortedAndUnexpSegreg	unresolved polymorphic	avium	1	8756647	1	6900564	GCTCATTTGTCTCATGTGTCTCATTTGTACATTATGTTGAATTAATATGGTCAGGATTTGAATCACCCGGTGAATGGGAGGACCACCGAAGGATTTTTGGC[A/G]TAGATGGTCCGGATATCCAGTACACGGTAAGTGATCTCTCTCTGTCGCACACTTTTTTTTTTTTTTTGGTTTCTTAAGTGGCATTATCTGTGTTAATTCTC
ss490545966	Original_6K	-	-	1	-	-	-	1	8762156	1	6904786	-
scaffold_1:8368830	Source 3a	Step 4a - non-FP	-	1	Robust	Robust	avium	1	8818190	1	6984283	TCCATGTTTCTACCCATCCGAATTCGGCAAGTGGATGGTACTAGTGATTCGTGGAACTTTCTTCTTCCTAATACAGCAGTTTCTTTTTTATGGGAAGATCT[T/C]GGCAGAAGGCGTTTATTAGAAATCCTGGTAGAGGGCGAAGACCCATTGAAATCACAGAAGTATGATATTGATGAGATTTCTGATCACCAACCCATTCACAT
scaffold_1:8382542	Source 3b	Step 3 - non-FP	-	1	Monomorphic	unresolved polymorphic	avium	1	8831902	1	7931237	GTGTAATAAGAATAAGAATTTTTTTTCTTAAACAAGCATGATGAAGTCTGATGGTGAGTACAAAGAAACTCTATACTATGTGATGACTCTAGCTCATATAA[A/G]AAGAAAGAAAATTCAGAGAAAGAAAACATACCAAGAGCAATGTCGTGCTGATAACGTGTTATAAAACTAGAGGGAGAAAATGTAGAGAGAAGTGATATGCT
scaffold_1:8388801	Source 3a	Step 3 - non-FP	-	1	DistortedAndUnexpSegreg	Robust	avium	1	8838161	1	7004465	TTGGGGCATTGAGAACAAGATCTCCGCACTCACTCTGAAGAATGATAATTGCAATAATGAATTGGTTGAGTTTGTGAAAAGGCGCATCCAAGAAAATAATG[T/G]TAAGCTGTTTCGTGTGTATTGTTGTGCGGAAATGATCAGTGTAATGGTGCAGGATGCATTTGACAAGATTGAAGATATCGTTCACAAGGTTCGTCAGGTGT
ss490558828	Original_6K	-	-	1	-	-	-	1	8861509	1	7033338	-
ss490558825	Original_6K	-	-	1	-	-	-	1	8861576	1	7033405	-
ss490558822	Original_6K	-	-	1	-	-	-	1	8861733	1	7033562	-
ss490546081	Original_6K	-	-	1	-	-	-	1	8880638	1	7064812	-
scaffold_1:8436261	Source 3a	Step 4a - non-FP	-	1	Failed	unresolved polymorphic	avium	1	8885621	1	7071029	GTATATGAGAATTTTTTTTAAAAACATATTATTTCAACGTCTAAATTGACTTACAGATCTCCTTTTGACATATAACGCTTGACTATCATCTCATTTTGTTG[A/G]GCATCACGTCCACTGATAACCAAATAGTTCTCACTGCTGATAAACCAGTTAAATTTTTCAAACCAGTGAACCTTGCGCATATGTGAAATGGTAGCAACAGC
scaffold_1:8436679	Source 3a	Step 4a - non-FP	-	1	DistortedAndUnexpSegreg	Robust	avium	1	8886039	1	7071446	CTGCCCTACCATTTATGACACTGCTGTCTTGAAAACTCATATTACCTAAATAGACAAAAATATGGGCTTGCTAAACCAAGAAGATGAAGCTACCTGTGACA[A/G]CTGGAGACGAGTCTTTCTCTCGGCAGCTTTAAATGCTTTTTCATGTGCTGTTACAGTCTTCTCCTGTTTGTTCTCTTGTTTTTTCTTTTGTTCATACCACC
scaffold_1:8461491	Source 3b	Step 4a - non-FP	-	1	DistortedAndUnexpSegreg	unresolved polymorphic	avium	1	8910851	1	7097109	AAGCTTATGATAGACCACCTTTTTTTTTTTTTTGCCTAGTGTGGCAACAACACGCTTGTCCAAAAATAAAGCGTGTTGTTAATCAGAGGAAAAGCAATCAA[T/G]CCATCTAATTATGTTTAGTTTAATTAAAACCCTCTAATTGTAGTTAGAGACCAACATAGTTACGCATACTAACAAAAATAGCAAAGACTATGGGGAACACG
scaffold_1:8480109	Source 3b	Step 3 - non-FP	-	1	Monomorphic	Monomorphic B	avium	1	8929469	unanchored	33869377	TAATTTCATTTATATATAATGATTTACTATAATATTTTACATTTTATACATTGCATGGTAAGATACATAAGTGACTTAGTACCACATAGAGTTCCTATGAG[A/G]TTCAAATTTTTCACTATCTTCATCATCTCTATGTGTAGAGTAAGTGTATTATGAAGAGTAGTCATCAAATGATAAATCCCCAAAATAGTTTTGCATGTAAT
scaffold_1:8563154	Source 3a	Step 4a - non-FP	-	1	Monomorphic	Robust	avium	1	9012514	1	7185680	GACACTACAGTCGTATAGCTCACCGCGTCTGGAGAACATCCTTTCTTCGACATTTCAACAAGCAACTTGTGAGCACCATCCGCTCTATCATTTTTACACAA[A/C]GCCTTCAAAAGAATGTTATATGTATACACATTTGGCTCCATCCCATCTTTCTTCATATTACTATATATCGGATTAATCATCTGGAACCTATTCTCACTAAG
scaffold_1:8564329	Source 3a	Step 4a - non-FP	-	1	Failed	unresolved polymorphic	avium	1	9013689	1	7186881	TCTGTTTTCCGTTTTGGTTGTTTATGTTTTTGACGAATTTGATGTTATGTTGTCTTCAGTTCCCAAATAACAGATCTTACCGTTTGTTATCTATTCTATAT[T/G]AACTGAGTCTGGAACATGCGGAACCATATTCTGTGTTTTAATTTTTCTTTATAGGGACGTGGGTTTTATTTTTTATTTTTTAATTTCCAATAATTCATTGT
scaffold_1:8583543	Source 3b	Step 3 - non-FP	-	1	Monomorphic	Monomorphic B	avium	1	9032903	1	31803493	CGGATTCAACATAAAGAGCGTTGGAAGAACTTCGACGAGTTTGAAGCAATTGTGACCAGTATTGCGTTCAACATAAGGAGTCTCAAAAGATCATCCCGTGA[T/C]AGAAGTTGAGTTACGAAGAAGTCGGTAAACATTATCTAGAATGTGTCTATGATAAGTGTGTGAGTACTTCTTGTAATCATTATTTTATAGTGGATTTGTTT
scaffold_1:8591294	Source 3b	Step 3 - non-FP	-	1	Failed	Failed	avium	1	9040654	1	7212206	GAGGAATCATATGAAATCCATTTGTTTTCTTCCTTTTTTGATTGTCCAAATCTTGACATTCATGTATTACATCCACATATTTTGACTGCTCCCTCCAAATG[A/G]AGCCTCACTTTATTTCATCGTTATCATTTACATAATGATGTTAATACACTCAAATTACTATAGACTAATTTGATAATCAATTGCATTCCTTGAGTGATACT
scaffold_1:8591646	Source 3b	Step 3 - non-FP	-	0	-	-	avium	1	9041006	1	7212554	TACTTTTGTTTCCAAGCTTTGTTTCTAGTTTCTGATTTTTTCTGTTTGTTGTTTTGCCTTGTTCCCTGTTTCTTTCCATTGAGGCCACAAAGCTTAAGAGG[T/G]AAAAAAAATGATACTGATTGTTTGAAGCGTGTGTTTCTTTCAATTTTCCCATTGTTTTTACTTGAGCACTTTGGCTTGAAAAAGGTTGGTGTGAGAGGAGA
scaffold_1:8600586	Source 3a	Step 4a - non-FP	-	1	Robust	unresolved polymorphic	avium	1	9049946	1	7221524	GCATTCAGCACATTCAAAGAAGATGGAGAAGTTGCGAAGATAGATGGTAGACTTTCCCCAAGGATTTTCTCTATTTCGGTAGTTGTATAAGGTTCTTCTTT[T/C]AAATACTCCTGCAGCAAAGACAAAGTGTTATGTTAACTGATAAAGATACTGGAGTGATTAATATGAACCTAAAACGACAAAATACATAAATTACATGTATC
scaffold_1:8686728	Source 3a	Step 3 - FP	41	1	ShiftedHomo	Robust	avium	1	9136088	1	7330830	GAAGGAACTGCTGTAGTTGGTTCTTAAGAAAAATCACATAGATCCTAGAAATGTAATAAATTATACAATACTTCAGAGTTTAGACAATTTCACTGGTTGAA[T/C]GATGTCCTAATTTTACCAGAAGTATAACTAAATGCTAGGAGGGCTTGACATTGCCTAAGTTAAAGGTGTTACAGAATATGACAAGATAGTTTCAAGTAGTT
scaffold_1:8686861	Source 3a	Step 3 - FP	41	1	DistortedAndUnexpSegreg	Robust	avium	1	9136221	1	7330963	ATGCTAGGAGGGCTTGACATTGCCTAAGTTAAAGGTGTTACAGAATATGACAAGATAGTTTCAAGTAGTTAGAAAAGCCACAATGTACTATGCTGAACCCT[T/G]CACAGACTTCAAAGTAAAACAGATTTGACTCAATACCCTTCTTTGATGTTTACCCATCCACATGACATATGTTTTAACTAGGAAAAGTTAGCAAAATAGCT
scaffold_1:8687694	Source 3a	Step 3 - FP	41	1	Robust	Robust	avium	1	9137054	1	7331791	GGATGCTCACACAGGAATCACTCTTGTTCCATAAGTTCGGTAAAACTCTCCTTGTTTCCTTTCTAGTCTTTTTTTTTTCTTTCCGTGCTTTGATTCATAAG[T/C]GGACCAAAGAGGTTTATGCTTTAGAATAGAATCACTTGAACCCTCGGAGTCATCTGCCCAATGCTGGGAAACAAAAAGTACAAAAATTAGGGCAATGAAGA
scaffold_1:8688946	Source 3a	Step 3 - FP	41	1	DistortedAndUnexpSegreg	Robust	avium	1	9138306	1	7333034	AATAAAAAGTGCATAATTGTTATAAACAACACCATGCTTGGTGTCAAATCAACATGCCATAAATAGACTGAGTACCTAACATCTGGAGCTATAACATGCTC[A/G]ACTGTGGTGGATACTAAAGAGGCAAGTTGTCCAACAAATACATCATGTGTAGGGTGATCACTAGCTGCACCGAAACCTCTTGGAAACACCACATTCTTAAG
scaffold_1:8693026	Source 3b	Step 3 - FP	41	1	Monomorphic	unresolved polymorphic	avium	1	9142386	unanchored	14612417	GCAACAGGCACAAGAAAAAGACATGGAGGACAGAGAGATGAAATTCATGGCCATGGATACGAGCCATATATCTCCTGAAACAAAGTCCTATTGGAAGCTAA[A/G]ACGAAGGGATGTGATGAGAAGAAAACTTTTCCAAGACGACGGACCTAGCAATACGGATTGGTTAAATGATCAAAACCATTAGGTTGTATTGAAAGATTTGC
scaffold_1:8693097	Source 3b	Step 3 - FP	41	1	Monomorphic	Monomorphic B	avium	1	9142457	3	7718418	CTCCTGAAACAAAGTCCTATTGGAAGCTAAAACGAAGGGATGTGATGAGAAGAAAACTTTTCCAAGACGACGGACCTAGCAATACGGATTGGTTAAATGAT[A/C]AAAACCATTAGGTTGTATTGAAAGATTTGCCATATGTATTAATTTGTTGTATTGTTTTCTTTTTATTCAATAAAGAAAGCATTAAATAATATGACTATTTA
scaffold_1:8693760	Source 3b	Step 3 - FP	41	1	Monomorphic	unresolved polymorphic	avium	1	9143120	-	-	GGATGATGCAAGTCATCATAATGCTCCGTAGCACCTCCTCATCAAGCATTCGAGCAACACTTTTAATAATTGCCCAACGAGCTTGCAAGATACCGAAACAC[A/C]TTTCCACGTCTTTCCTATAACCTTCTTGAAAGGCAGCAAAGCTTTTTTCCTTCACCTAGGATAAATTTTGTCAGCGAGGTAGTACGCACCCGAATATATAG
s1_8813976	Source 2c	Step 3 - non-FP	-	1	Monomorphic	Monomorphic A	avium	1	9263321	1	7451438	ATTGCATCCATCTGTGTCAGAGAAGCCTGAGTATTATGACTCAATTCTTAATGGTTTGGAGATCTTTAAGCTCAATGACACACGTGGGAACTTGGCAGGCCCAAATCCTGAGCCTTCGAAGATGCTTCAAGAAGCCGAGGCTGCTGCAGC[T/C]AGTAATTTTTCTCCTCCGCCGGAATCCAAGAGCAAGGGTGAAGTAATTGGAATAGCTGGTGGGGCTGCTGGCGGTGCGGCTGTAGTTGCAGCAGTATGCTTTGTTGTGTACATAAAGAAGAAGAGAAAGAATGGAATGGAGTCTGGGATG
scaffold_1:8818709	Source 3b	Step 3 - non-FP	-	0	-	-	avium	1	9268069	2	16291225	CAGTGGAAGCCATGGCTCTATACTCAGCTTCGGCACTTGAGTGAGCAATTACATTTTGCTTTTTGCTCTTCCATGTCACGATGTTTCCTCCAACAAACGTG[T/C]AGTAGCCAGTAGTGGATTTTCTATTAATAGCATTCCCTGCCCAGTCAGCATCGGTGTATGCCATGATTTGAGTATGACCATTGTTTTTCATGATAATTCCT
scaffold_1:8832207	Source 3a	Step 4a - non-FP	-	1	DistortedAndUnexpSegreg	Robust	avium	1	9281567	1	7463974	GGCTCTGTATAAAGGTGAGCAAAGTTCGGAACGCGATTGATGGCTGAGTTGGCCTGCGGTTCAACACCAGCATATAGCTCCCCGAAATCATCGTCGAAATC[T/C]TCCATTGCCTATAAACCCTGGAAGTTAAGAGGGGAAATTCTCCTAGGGTTTTGCTTACTAGTGATAGGGAACCTCCATTGGTAACGAAATGATAAGGAGCT
ss490546126	Original_6K	-	-	1	-	-	-	1	9282768	1	7465209	-
s1_8859447	Source 2c	Step 4a - non-FP	-	1	Robust	unresolved polymorphic	avium	1	9308766	1	7488657	CAGCTCAGCTACATTTTCCCGTTGATTACAGCAAGGTACACTGATTCCTGAACCATTCTG[T/C]TAT
s1_8865610	Source 2c	Step 4a - non-FP	-	1	DistortedAndUnexpSegreg	Robust	avium	1	9314933	1	7494548	CACTGACTACCCTGATATTTGCGTCTCATCTGTGGCCCCTTTCCTACCATTAGCA[T/C]CCAAGCTG
s1_8870536	Source 2a	Step 2a	-	1	DistortedAndUnexpSegreg	unresolved polymorphic	avium	1	9319873	1	7499459	GGGGCTTCCTGTACTTCTTCAACAATCCTGTCTCCTACTGCTGGGTTTGGAGTCC[A/C]TTCTGCAG
scaffold_1:8923304	Source 3b	Step 4a - non-FP	-	1	Failed	unresolved polymorphic	avium	1	9372664	unanchored	33404792	AACGGCATGTCTGAACGTAGACACCGCCATATAATTGAGCTTACTCGCACCCTATTTGCGCAGTCTCATCTGCCAATCAAATATTGGGTTGAGATCGCTCA[A/G]ACATCAGTGTATCTAATCAATCGATTGCCTTCCTTTCCTTGCGGAAAAATAGTCCATTGCAGAAACTGTTCAACTGTACTCCTAACTACTGATTTCTCAAA
scaffold_1:8931673	Source 3b	Step 3 - non-FP	-	1	Monomorphic	Monomorphic A	avium	1	9381033	8	8534907	GGTATTGTGCATGTTACAGATACTAAATCTTCCTCACTCAAGTTAGCCGTTGATGATTTCTTTTCAAGACATGGATTAAGCATCTCTAGATTGCGAGGGCA[A/G]GGTTATGATGGCGCAAGTAATATGAGAGGTGAGTTTAGTAGTCTTAAAACACTCATTCTAAATGAGAATGACTCTGCTTTTTATGTTTATTGTTTTGCTCA
scaffold_1:8931713	Source 3b	Step 3 - non-FP	-	1	Monomorphic	Monomorphic B	avium	1	9381073	8	8534947	AGTTAGCCGTTGATGATTTCTTTTCAAGACATGGATTAAGCATCTCTAGATTGCGAGGGCAGGGTTATGATGGCGCAAGTAATATGAGAGGTGAGTTTAGT[A/G]GTCTTAAAACACTCATTCTAAATGAGAATGACTCTGCTTTTTATGTTTATTGTTTTGCTCATCAACTTTAGCTAGCTCTGGTAGCTGTGGCAAAGAAATAT
scaffold_1:8932651	Source 3b	Step 3 - non-FP	-	1	Failed	unresolved polymorphic	avium	1	9382011	unanchored	65496247	TTGAGTCCAAGTAATTCATTCTTTGCTTTTGATAAAGCAAAGTTGATGCCACTTGCCCAATTTTATCCAAGTGATTTTTCTGAGCACGTCCTCAAATTACT[T/C]GAAGAACAACTTGAGAATTACATTTGGGATGTGAGCTCTAACAATGAATTTACAGAATTGAAAGGGATTACTGATCTTGCGCAGAAGATGGTTGAGACAAA
scaffold_1:8932819	Source 3b	Step 3 - non-FP	-	1	Failed	unresolved polymorphic	avium	1	9382179	8	8535594	ATTACTGATCTTGCGCAGAAGATGGTTGAGACAAAAAAAGATCAGATCTACCCTTTAGTGTACTTGCTTCTGACACTAGCACTAATCCTACCTGTTGCGAC[A/C]ACAAGTGTAGAGCGAGTATTCTCTGTTATGAATATTGTGAAGAATCGGTTACTCAATCAAATGGGGGATTTGTGGATGAATGATTGCTTGGTTGCATATAT
scaffold_1:9027202	Source 3a	Step 4a - non-FP	-	1	Robust	unresolved polymorphic	avium	1	9476561	-	-	AGAAGAAACTGACTCCGGTACTGAAGACGAAAGAGATTAGTTCTGAAGTAATTACTACATATATGATGGCAACAGTAAATAATGGAGTTGTCAAAATATAT[A/G]GGCAACTTACATGGTACTTAAAGATCAAATTCAAAGCAAAGGACCCACTAGTGTAGTGGTTTTTGGAGTATTTACTCCCTCAGGCAAGGTCCTGGGTTCGA
scaffold_1:9029796	Source 3a	Step 4a - non-FP	-	1	Failed	unresolved polymorphic	avium	1	9479155	1	7605410	AAGAGTGGCTCTAAGAAAAAGAAAGGCAAGCCATCAGGCGATAATTTCAGAATTAGTGGGAATACTATTAACGGAGGCAAAGCCGACAAGGCCGGAGTTTT[T/C]GGGTTTGGCAACAAGTACATTGGCCGCAAGAAACAGATAGAAGAGGAGTCCAGTTCTGGAAGCGAAAGCGATGACTCCAGTGAAGACAGAGAGTGAAGTGT
scaffold_1:9092358	Source 3a	Step 4a - non-FP	-	1	Monomorphic	unresolved polymorphic	avium	1	9541715	1	7677378	GGCATTAAGTCGATCATCCAAGCAAACACACAAATTCCAACTTAAAACTAATCAGCAAGACAATGACGAGTAAACAAGTGAAAAATCAGGTGAGAGACACT[T/G]TTGAGGGAGGCTTCGACACCCTCCACAGGGTTGCCGATGTAGTGACTTTTCCTTTGGCCCCTCTGGACGGTGCCGTCCATGGCACGGCCCGAGGGGTCCTC
scaffold_1:9109322	Source 3b	Step 3 - non-FP	-	1	Robust	Robust	avium	1	9558679	1	7694812	TTTTTACATGCCCAAATTCTGATCTACCATGTCTATGCACTTGCACTGGCCGGCTGGATAATGACGATGAACCCACTAGCTAGTAGCTAGCACATGATTCT[A/G]TACACATGCATGATAGAAATAAATGTTAGGAATATTCAAATTCTGAGTGTATAGCTTGGGAATTAAGCGAGCCCTCTATATTCCTACTTTCTCATCAACCC
scaffold_1:9118205	Source 3b	Step 3 - non-FP	-	1	Failed	unresolved polymorphic	avium	1	9567562	7	3907422	ATAGATGTCGATAACCGTGATTTTGGAAAGCATCTCAAGGGCTAATTTTATTTCAGCTTTCACACAAAGCAAAACACGGAACTGGTGGTGTTTAATGAATT[T/C]TAATGAAGTGCCTATAATATCCTTGTTAACTTTCATAATTTACATGATATATCCCTCATCTTCTTCCAAACCAGCACGTTCCAATATTCTTCATCTTCTTC
scaffold_1:9160812	Source 3a	Step 4a - non-FP	-	1	Robust	Robust	avium	1	9610169	1	7780212	AATTACCTTTCATCTGGTGAATTTTTACAATTATTTTATGTTAAACTAATGAGCCTAGTCTTCCATTTGAGGAAAACGAGTTTCTATTAATTGTAGTTTTA[A/G]GGCCTTATAGCATTAAACTATGGAGACCTTGTATGGATCAATCAGTAACTTCTCCTTGTGTCTACCAATGCAATAAGACACCTTTTTATTTATTTTTGGAT
scaffold_1:9161967	Source 3a	Step 4a - non-FP	-	1	DistortedAndUnexpSegreg	Robust	avium	1	9611324	1	7781396	TCCTTACGAGCATGAACCCTAGCATTAACATTATAAATTGTTTCTGATGTGAATTTTGAACATCAGGTTCCTCACCTATTTTGCATTGGTGATGCTAATGG[A/C]AAGATGATGCTTGCTCATGCAGCCAGTGCCCAAGGAATTTCAGGTTAGTGTAACCAACCTGTTTTTATTTGAACCTCTCTCTCTCTCTCTCTCTCTCTCTC
scaffold_1:9257009	Source 3b	Step 4a - non-FP	-	1	Monomorphic	Monomorphic A	avium	1	9706366	unanchored	67502890	TAATTACATAATATCTATACAAAAAGGAAATAAATAGAATCCTAACATACTAGGAAGTAAATCTCCTAATTACACTAGGATCTTGCTAACACTCCCCCTCA[A/G]GTTGGAGCAAAGATGTCACGCATGCCCAACTTGTCAAGCAAGTTGAGGAAGATACTGGTAGAAACAGCTTTCGTAAGAACATCGGCTAACTGATACTCAGA
scaffold_1:9257255	Source 3b	Step 4a - non-FP	-	0	-	-	avium	1	9706612	unanchored	67398405	TTAATGAAATTTCGATCAACCTCCACATGTTTCATACGATCATGTTACACCGAGTTATGGGCAATTGCAATTGCAGCCTTATTGTCACAATATAAATCCAT[A/G]GGTTTATGTGGCCCAAAACCAAGATCTCTCAATAATCTCCTCAACCATAGTAACTCACATATGCCTTGAGCTATCCCACGATACTTGGCCTCAGCACTAGA
scaffold_1:9258507	Source 3b	Step 4a - non-FP	-	1	Monomorphic	unresolved polymorphic	avium	1	9707864	3	15601709	GCACCCAACTGCTTTCTTCTCTCGTGGCAAAGGAACTAAATCTCATGTCTTATTCTTGTTCAAGGCATCCATTCATTTGGGGTTAGATAGAGCATCCTGCA[A/G]CTTAGTTGGCACACATACACTAGATAATTGACACAAATATGATGCATATGACTTAGATAAACGATGAGTTGTCACATAATGGCTAATAGGATATTTAGATT
scaffold_1:9338443	Source 3b	Step 3 - non-FP	-	1	Monomorphic	Monomorphic B	avium	1	9787800	unanchored	61820793	TTGCATATGCGGTAATGCCATGAACTCACTCCCTTCTAATCCCACTAATTCGTACCTTAGGCCAATAAGCCTGCATGTCCTACACCATGCGTTTTACCACT[A/G]TGGCTCCGAATACCCTAAAATATGAACTAGCACCCATCCGTCCCTTAACCCAGTTTTCTTTTGTTTACGAATTTCTCAACTTTTACTTTTCATTAGAGGCC
scaffold_1:9338475	Source 3b	Step 3 - non-FP	-	1	Monomorphic	Monomorphic B	avium	1	9787832	unanchored	54790369	CTTCTAATCCCACTAATTCGTACCTTAGGCCAATAAGCCTGCATGTCCTACACCATGCGTTTTACCACTATGGCTCCGAATACCCTAAAATATGAACTAGC[A/G]CCCATCCGTCCCTTAACCCAGTTTTCTTTTGTTTACGAATTTCTCAACTTTTACTTTTCATTAGAGGCCCTGCTCCCATTACATCAATATATTCAAGCCCT
scaffold_1:9339258	Source 3b	Step 3 - non-FP	-	1	Monomorphic	unresolved polymorphic	avium	1	9788615	unanchored	52785517	CTCATGTTCAAGCAAGCATAGAACCAAGATCAAGGAAAAACCAATCTATTCCCCTCCTGTAATTGTTCTACTCTTTGGGATGTTTAAAATCAGGTGGTTCG[A/G]CTCTAGGCTCATAAAGAAAATTTAAAACAAAAACTTCAGTTTTGCTAAATATTTAGGTTGGAACACATTAACTTTGAAAATTCACTAAATATTGAGTTGAA
scaffold_1:9347389	Source 3b	Step 3 - non-FP	-	1	Monomorphic	Monomorphic B	avium	1	9796746	unanchored	67246010	TTTCTCCATACTCGGGTTGCAAATCAGTTTTGACCCCCATGTTCAATAAATCTAATCGAGCAGCAATCCCATCTTTATTTTTTCCAGGGATCTCCAGCAAT[T/G]TACCAATGATACTATCGCAAACATTCTTCTCAATGTGCATAACATATAGGGCATGCCTCACAGGAAGGTATTTCCAATACTCGAGATCAAAGAATATTGAT
scaffold_1:9347440	Source 3b	Step 3 - non-FP	-	1	Monomorphic	Monomorphic A	avium	1	9796797	unanchored	67245981	CTAATCGAGCAGCAATCCCATCTTTATTTTTTCCAGGGATCTCCAGCAATGTACCAATGATACTATCGCAAACATTCTTCTCAATGTGCATAACATATAGG[A/G]CATGCCTCACAGGAAGGTATTTCCAATACTCGAGATCAAAGAATATTGATTTCTTCTTCCAACAAACTCTGTCACCATTTTCAACCATATGCAGCACTTCT
scaffold_1:9365412	Source 3a	Step 4a - non-FP	-	1	Monomorphic	Monomorphic A	avium	1	9814769	2	8769753	TTGTTGGTTTCTAGTGGACACGTGATTAACGTAGCCTCATCTACGTCGTTCACCTTTCTTTCTAGCAAGTTGTCACCTTCAAATTCCTCGCTTTCTTTCTC[A/G]GCAAACAAACACTCCTTTTGTGCCACTCTTTAATTCTCTATCAATATATAAATACCACACAATACAACCAAACACTAAGCAATCACTGATAAGTTCCTCCC
scaffold_1:9372038	Source 3a	Step 4a - non-FP	-	1	Monomorphic	Monomorphic A	avium	1	9821395	2	8665564	TCTGAGTCCAAGTTGTTTTTGAAAGGAAAAGAGGTACCACTGCACCTAAAAACCATGGAACACCCCAGAAGTCCTTTTTATCCCTTTCTGCCGTTTCTTTC[A/G]TCACCTGTTGGTCGCCACCAGCTTCTGTATGCTTTTCTGCCGTTATTTCTTTCTGTTCGCTAGCTTCTTCCCATCCTTCCGGTCGTTTGTCATCTGTGCGT
scaffold_1:9408762	Source 3a	Step 4a - non-FP	-	1	Failed	unresolved polymorphic	avium	1	9858119	2	8664990	ATTTTAAAATTAAAAAAAAAAAAAAAAAGACTTGTGGGTAAAACATGTACTTACAAGAATATAGGCAGCATTTGTGGTGGCAATTATTTTGAGACCACCAT[T/C]GAATGTGTGTGAGAAATGAGCTAGGAAAATCACCAATATGTCTGCTATCCCTTCTTGCACATTGGTAACTACGGCAGCTATTTGAAAATGTGGATGAGACC
scaffold_1:9428953	Source 3b	Step 4a - non-FP	-	1	Failed	unresolved polymorphic	avium	1	9878310	-	-	TCTCCCTCATTGAAGAAGAAGAAATTTGAGACTGGTATATGGTAACTTTAATGGCTTTGCCTGCTTGAATATTGATCAACAGTGCATGTGATCCAATTTAA[T/C]TTTTGCTACGAATGACATTGACATTCTGAGGTGATGGTCCCTAAAATCTATTAATGTCTTGAGATTCAACCTCGCCATTTGCCAAATTACAAAAATCCTAT
scaffold_1:9428986	Source 3b	Step 4a - non-FP	-	1	Monomorphic	Monomorphic B	avium	1	9878343	1	7977776	GGTATATGGTAACTTTAATGGCTTTGCCTGCTTGAATATTGATCAACAGTGCATGTGATCCAATTTAATTTTTGCTACGAATGACATTGACATTCTGAGGT[T/G]ATGGTCCCTAAAATCTATTAATGTCTTGAGATTCAACCTCGCCATTTGCCAAATTACAAAAATCCTATTTATTAGGTTAGCTGTCACAGTTAAATCTCTAT
s1_9430990	Source 2b	Step 4a - non-FP	-	1	ShiftedHomo	Monomorphic A	avium	1	9880300	1	7970558	CAGCCCGATACTTTATAGAACCATTTTTCAACTTGGTTATGCTAAGCTAGAT[T/C]CAAGCTGTCTA
ss490546006	Original_6K	-	-	1	-	-	-	1	9941002	2	9338698	-
scaffold_1:9508457	Source 3a	Step 3 - non-FP	-	1	Failed	Failed	avium	1	9957814	2	9321173	GTGCTGGATAACATGAGTACTGGTAGTTAATTGTAAATTTAGTTGATGAAATACTAAGCTAATGTAGGCATTAGGCAATACCTGATTACAAGTTCTTGTTT[A/G]GGATGGCGGAGTTGATTCCAATCCTTGTCGAATACATCAAAAGCCGCCAAGTACCCGGAGGGCATGTTATACTTGCAGCTCACAATGCACGCTGTTTCGAT
scaffold_1:9512266	Source 3a	Step 3 - non-FP	-	1	Monomorphic	Robust	avium	1	9961623	2	9317551	TCTGTCCAGTTTGTGCCAAAAGGGTGGGAGCAAACCTTGTGAGCCATATTACCACGCAACATGGGAGTTTGTTAAAGATATCCTTTGGTGAATTTCACTTT[A/G]GTTTTGAATTTTTCCATGCTTGTTTTGGTTATCGTTTACATACATGCTTATTGTATCTATATCTGGAGGTTGAAGTCGTTATCAAATGAACACTTTTGAAA
scaffold_1:9512482	Source 3a	Step 3 - non-FP	-	1	Failed	unresolved polymorphic	avium	1	9961839	2	9317335	TTTAGAAAAGCCAACTTTTGTTGTATTTAATTTTAATGGCAGAACATATGGGTATTACAGTCAGAAATGGTTGTTTTGTTAAAAATATGGCCTTTATCTTA[A/G]ATTCACTCTTGCATATTTTCATGTATCTGGCCAGCACACTGACTAGTTATCATAGTGTTGTTGAGTATCACCTTCAACTTGTTCCTTTTGTTAGACTCTTC
scaffold_1:9515797	Source 3a	Step 3 - non-FP	-	1	Monomorphic	unresolved polymorphic	avium	1	9965154	2	9312925	GGGATGCTAGTGGTTTACTTGGGTTTTTGTCGTTTGGCTATGGTTTTGAATGGGTTTGGTTGAGTTGGACTTTCCTTTGAGTAGGTTTGAGTTGCAACTTA[A/G]AGGTACTTTCATTGAGGTGGGTTTGTCACTGGTGATGGGGTGCATGGGGTAGATGATGGTGAGACAAGAGGGTTAATCATCTTAGTATTTGATTTTTGTTT
scaffold_1:9561411	Source 3a	Step 4a - non-FP	-	1	Monomorphic	Monomorphic A	avium	1	10010769	2	9235104	TGATGTTGAGATCAAGGAAGAGGATGTTAAGGCTGGCAAAGAGAAGGCAACTGGTCTGTTCAAGCTTATTGAGAACTACCTTGTGGCCAACCCAGATGCCT[A/G]CAACTAAAACCTTAAATGAATATATACTGCATGATGTGCTTTCTCTGTCATTATATTGGTGTGGCTTTCATTTTTTCCTTTTCTTTTTCTTGTGTATCAAC
scaffold_1:9583506	Source 3b	Step 4a - non-FP	-	1	Monomorphic	unresolved polymorphic	avium	1	10032864	1	10405260	CGAAAAGGCTTGTTTCCAACGGGTAAATCTAGGCATTTGGAAAATAACTATTTCCTATGGGTAAAAGGAAGTGCTTGAAAAATATCTCATTTGCTCACCCA[T/C]ATTGGAGAACTCTAAGTAATGGACTTGGACTTTGGTGCTCCCAAGTAGCTAGCCCAAAGTCTCCATTATCTAAGAGCTTCTGTGGGCCTTGTGGACCTCCG
scaffold_1:9586918	Source 3b	Step 4a - non-FP	-	1	Failed	unresolved polymorphic	avium	1	10036276	2	9295943	ACCCTTAACCTATAAATACTCCCTCTGGTGCTCACATTTCCTCACACCAATATCAATCATTCTCTTTTAGCTTCCTCCACATTCATTCTTTCTTTGATCAT[T/C]TTCTAAGCTCTTAAATCATCATCATCACGGGTGTCTTCACATACGAAACCGAGTTCACCTCTGTCATTGCTCCACCTAGGTTGTTCAAAGCCCTTGTTCTA
scaffold_1:9587497	Source 3b	Step 4a - non-FP	-	1	Monomorphic	Monomorphic A	avium	1	10036855	2	9158395	TGCAGATGGAGGTTCCATCATAAAAAACACCAGCAACTACCACATCAAGGGAGATGTTGAGATCAAGGAAGAGCATGTTAAAGCTGGCAAAGAAAGGGCCC[A/G]TGCTTTGTTCAAGGTTATTGAGACCTATCTTGTGGCCAACCCCGATGCCTACAACTAAAACCATCTATTATATATTCTACATGTTAAGGGCAACAATCTTA
ss490546174	Original_6K	-	-	1	-	-	-	1	10046726	2	9140433
scaffold_1:9602051	Source 3b	Step 3 - non-FP	-	1	Failed	unresolved polymorphic	avium	1	10051409	1	10750972	GTTTGAGTTTTAAATTGTGATTTTAATTTCTTGTTGTTTATAATTTGGATTGATTTCAGATTCGGTTTGGTTGTGGATTTGCTTTTGTGTTTTGGTTTGAG[T/C]TGTGGTTACAAATTTGTGATATTTGATTCGGTTATCATATTAATTGAGGTATTTTTTTTTCAATTGAATCTGAGTATATTCGTGTTTTTTCTGTTTATGCA
scaffold_1:9602346	Source 3b	Step 3 - non-FP	-	1	Monomorphic	unresolved polymorphic	avium	1	10051704	1	10750683	TTCATAGGAAACAAGCAGTATTATTACCTTATATTAGAACTTTACAGTGGTAGACATGCATTAGAAATAGGATTTTATATGAAACTAGCAGTGTTATTACC[T/C]TATACTAGAACTTTACAAGGGGTAGACATGCATTAGAAATAGGATTTCAGAGGAATCTAGCAGTGTTATTACTCTATACTGGAACTTACAAGGGGTAGACA
scaffold_1:9602368	Source 3b	Step 3 - non-FP	-	1	Failed	unresolved polymorphic	avium	1	10051726	1	10750683	ATTACCTTATATTAGAACTTTACAGTGGTAGACATGCATTAGAAATAGGATTTTATATGAAACTAGCAGTGTTATTACCCTATACTAGAACTTTACAAGGG[T/G]TAGACATGCATTAGAAATAGGATTTCAGAGGAATCTAGCAGTGTTATTACTCTATACTGGAACTTACAAGGGGTAGACATGCATTATAAGTAGGATTTCAG
scaffold_1:9602601	Source 3b	Step 3 - non-FP	-	1	Monomorphic	Monomorphic A	avium	1	10051959	2	8234533	GAAACTTTACAATGGTAGACATGCATTAGAAATAGGATTTCATGGGAAACAAGCAGTGTTATTACCCTGTACTGGAACTTTATAGTGGTAGACATGCATTC[A/G]AAATAGGATTTCATTGGAAACAAGCAGTGTTATTACCCTATACTAGAACTTTACGGTGGTAGACATGCATTCGAAATAGGATTTCAGATGAAACAATCAAT
ss490546182	Original_6K	-	-	1	-	-	-	1	10104632	2	9084737	-
scaffold_1:9657240	Source 3a	Step 4a - non-FP	-	1	DistortedAndUnexpSegreg	unresolved polymorphic	avium	1	10106598	2	9082783	ATTTCTGCCCCTTCGTCTGATTCTATTAATTTAGATCATGATGGACCTATTGAAGAACATGTGGGTATATACGAGACACCTAGAGAACTGTATAGTAAGCT[T/C]CGACTTTCTAGGACGATGATTAATGATCACTACATGCCTATGTATAAGAAAATGATGGAATTGTTGATCAGGGAACTGGAAAATGATGAATCCAGTAGTTG
scaffold_1:9658827	Source 3a	Step 4a - non-FP	-	1	DistortedAndUnexpSegreg	Robust	avium	1	10108185	2	9081165	GAAAAGGAAGCGAAAAAGAATGAGCTGGTTTTGAGTTCTTCTTCTGGCATTGTTATGTCTGATAAGTCTAACAATTTTTCCTCTGTTTGCTCCAAGAGAGG[A/C]CAGAAAGGGATCAATCAAGATTGCTTAATCATTTGGGAGGTAAGTCCACAGTTTGAGAATGTTTTTCTGTTTGTTGCAAATATGCTTGTTTCAAAACATAT
ss490546018	Original_6K	-	-	1	-	-	-	1	10139276	2	9047078	-
scaffold_1:9750456	Source 3b	Step 4a - non-FP	-	1	Failed	Failed	avium	1	10199814	-	-	CTATCTAATCAAGCATGGTTTGGCGTTCTTAATAGTAAGTATCTAAGAGCTGCATGGTCAGAATAAACAATTACTTTAGAATCAACAAGGTAAGAACAAAA[T/C]TTTTCTAAAGCAAAACCCACAACAAGCAACTCTTTTTCTGTTGTGGAGTAGTTGAGTTGAGCATCATTTAAGGTTCGACTAGCATAATAAATCACATGGGG
scaffold_1:9758135	Source 3b	Step 4a - non-FP	-	1	Failed	Failed	avium	1	10207493	2	8944496	TTCGCGGCCAAGCCCCATTATATAGGAGTTAAAAAGCCACCTTATTGTGAGACCTTGTGGATAAGTTGGTTGGATAACATAGATATCCATTCTTTCCAAAA[A/G]GGATTCCCACTTTTGGTGATTCCTTCAGAGACACTTTTGAATCTTTGAGTTGGGGGCTTTGCTTACGTTAGAAATATGTATTAGTAATGTTGCAAATTACT
scaffold_1:9856831	Source 3b	Step 3 - non-FP	-	0	-	-	avium	1	10306189	2	8923128	ATTGAACGTATGTATGGAAGATTGTTTGGTGCTAAGAATTTCGTGGCAGGTTGACCCATGGATATGGTTCGTACAAAACACATTAATGAAAAATAGGAATA[A/C]GCACAAATTGTGGGAGGTGAAGATATTTCTTCCTGGAGAGATTGATAGGAATCAATATCATAGTTTATCTGGTTTCTTTTCGTTGCTTGAGAGCTGCATAT
scaffold_1:9856877	Source 3b	Step 3 - non-FP	-	1	Monomorphic	unresolved polymorphic	avium	1	10306235	2	9000249	CAGGTTGACCCATGGATATGGTTCGTACAAAACACATTAATGAAAAATAGGAATACGCACAAATTGTGGGAGGTGAAGATATTTCTTCCTGGAGAGATTGA[T/C]AGGAATCAATATCATAGTTTATCTGGTTTCTTTTCGTTGCTTGAGAGCTGCATATGCTGAATTTTTCAAATAAACTTATTTGAGGGCTGCATATGATGGAT
scaffold_1:9856902	Source 3b	Step 3 - non-FP	-	1	Failed	unresolved polymorphic	avium	1	10306260	2	9000250	TACAAAACACATTAATGAAAAATAGGAATACGCACAAATTGTGGGAGGTGAAGATATTTCTTCCTGGAGAGATTGATAGGAATCAATATCATAGTTTATCT[A/G]GTTTCTTTTCGTTGCTTGAGAGCTGCATATGCTGAATTTTTCAAATAAACTTATTTGAGGGCTGCATATGATGGATCTTTCAACAATAAACAGTATATTTA
scaffold_1:9908546	Source 3b	Step 4a - non-FP	-	1	Failed	unresolved polymorphic	avium	1	10357904	2	9164301	ACACCTAGTATCTTCCGAGCTTCTCCCAAGTCCTTCATCTCAAATTCATTACTTAGTTGAGTCTTCAACCTTTCAATCTCCACTTTGCTCTTACATGCTAT[A/C]AGCATATCATCAACATATAAAAGCATATAAATAAAGGTTCCATTTTGTAGCTTGCGAAAGTATACACAATGGTCATAGTGACTTTTTGGGTACTTTTGCCC
scaffold_1:9908572	Source 3b	Step 4a - non-FP	-	1	Monomorphic	Monomorphic B	avium	1	10357930	2	9164278	CAAGTCCTTCATCTCAAATTCATTACTTAGTTGAGTCTTCAACCTTTCAATCTCCACTTTGCTCTTACATGCTATAAGCATATCATCAACATATAAAAGCA[T/G]ATAAATAAAGGTTCCATTTTGTAGCTTGCGAAAGTATACACAATGGTCATAGTGACTTTTTGGGTACTTTTGCCCGATCATAAATCGATCAAATCGCTTAT
scaffold_1:9909419	Source 3b	Step 4a - non-FP	-	1	Monomorphic	unresolved polymorphic	avium	1	10358777	2	9163432	TCAGAATCAATTGTAGGACTAGTGTCTGTAACATCAAACCTTATTAGAACAACTGGAGTTTTCAATAACTCCACCTACTTTGAACTACTCATGGTCTTGGT[T/C]GCTTCAGTTTCACCTTCATGCTTGTTCTGATTAACCATAGCAGCCTCATCAAAAGTCACATCTTTGCTTACAACAAATTTCTTCTTATCTGGACACCAGAG
scaffold_1:9911459	Source 3b	Step 4a - non-FP	-	1	Monomorphic	unresolved polymorphic	avium	1	10360817	2	9161649	GGCAATGAATTTAACAAACATAGTGCCTTATCCTCGTCAGGAATTTTCACATCAAGGTTTGCTAAATCAGCAAGTATTTTATTATAATCATTGAGGTGTTC[A/G]TGCATAGAAATACCTGGACGATACTGAAATCAAAAGAGTCGCTTCTTCAAGAATAGTTGATTTTATGCGCTCTTAGTCATATACTTCTCCTCCAATTTCAT
scaffold_1:9920722	Source 3a	Step 4a - non-FP	-	1	Robust	unresolved polymorphic	avium	1	10370080	2	8908463	TTCTTGTCTGGTTTAAGGTTACCCGACTGATACCTGATGCAAAAGGGACAACATGCAACCAAAGATTGGAAAGAATCAGTGGCACAGAACACACACATATC[T/C]TGCGGGTACCTTTCAGAACTGAGAATGGAATTATGCGGAAATGGATTTCAAGGTTTGATGTGTGGCCGTACTTGGAGACCTTCGCAGAGGTAAGGATTATG
scaffold_1:9920748	Source 3a	Step 4a - non-FP	-	1	Robust	Robust	avium	1	10370106	2	8908436	CTGATACCTGATGCAAAAGGGACAACATGCAACCAAAGATTGGAAAGAATCAGTGGCACAGAACACACACATATCTTGCGGGTACCTTTCAGAACTGAGAA[T/C]GGAATTATGCGGAAATGGATTTCAAGGTTTGATGTGTGGCCGTACTTGGAGACCTTCGCAGAGGTAAGGATTATGCGGTCAAAAGCATAGGGTTACTTTTT
scaffold_1:10067925	Source 3a	Step 3 - non-FP	-	1	DistortedAndUnexpSegreg	Robust	avium	1	10517283	-	-	TCCACTCTGACTCATATATTTTATATATATATATATATATATATATTGAATCAATCTGGGTGTTGAGGACAGACCTTATTCTTTCTCCAATACCACATAAC[A/C]AAATAGAGGTAAACTAATGCTTCAGTTAATCTCCTTTTAATTTTCACTTCAAAACCATCCAGATAAATAAGCTGAGAAAATTTAAAGAACTCAGCTAGGAT
scaffold_1:10155957	Source 3a	Step 3 - FP	50	1	Failed	unresolved polymorphic	avium	1	10605316	1	17391916	TTTGACCAAAGAGAATTGGCAAGCACATAGAATAGAATATGTAATGACGCTTCTCTGGACTTGCCTGCCTTTTCAAGAAAATCAGCTTCGAGTAGAATATC[A/G]CCTTTTAGCTTTGCGATTTCGGCAGCTTCAAGATAGTTTCCATGTTCTTCTTCCAACAAAAGAAGCTCATCAAGGCTATCTAACTTCTTCAAAAAGTTCCG
scaffold_1:10156217	Source 3a	Step 3 - FP	50	1	Monomorphic	Monomorphic B	avium	1	10605576	1	17392176	CAACTCATAATAGTGAAGTGCGCAGCTCTCTAGAAATTCTTGTTCAATTTTATCTATTCCTTCACCTCGTCTAGCCACAACACAGTCCTCTGTTGCATGCT[T/G]TTTCCAATAATTGATGTATTGCAAACCCATTTCAAACAGTTTTCCTTTGGCACAAACAGTGAGACACTCGGAGAAAAAATTGCCCTTAGCATACGCATCTG
scaffold_1:10157037	Source 3a	Step 3 - FP	50	1	Failed	unresolved polymorphic	avium	1	10606396	1	17392963	CATATTCATCTTAATTGTTACAAGGAGAAAATTACGCAAACCTTTATGCCCTGTGATTTCCACTCCTCTGGACTGCTTGCAACTTGCATTGCCTGTGCAAG[T/C]GAATCATCCAATTGCCTAACCTGTACAAGACATTTCTTCTTCCAATAGTCAAACATAGGTTTGGAGAGCTCTTCTACATTCTCACAAATCCACAATCTCTG
scaffold_1:10160102	Source 3a	Step 3 - FP	50	1	ShiftedHomo	unresolved polymorphic	avium	1	10609461	1	17349410	TTTCAGAACAAATATTGAGAAGTTGTATACAATCATAAATTACTACCTACAGCTTACCTTCCATCTAGAACTTCTAAAAAGTATGCTGTCAGCATTAAGCA[A/G]ATCATCAAATTGGTCAAACTCTTTCTTCACCTCTAATATGGCCTTGGCCAAATTCTTGTCTTCATCAGCATTAAAGAAGCATTGACGACTTTTGGCATCAA
scaffold_1:10160147	Source 3a	Step 3 - FP	50	1	ShiftedHomo	unresolved polymorphic	avium	1	10609506	1	17396197	CCTACAGCTTACCTTCCATCTAGAACTTCTAAAAAGTATGCTGTCAGCATTAAGCAGATCATCAAATTGGTCAAACTCTTTCTTCACCTCTAATATGGCCT[T/C]GGCCAAATTCTTGTCTTCATCAGCATTAAAGAAGCATTGACGACTTTTGGCATCAAGGACCAAGGCCTTCCAAACAGATTCGCTATCGAGTAGAGTTCTTT
scaffold_1:10162937	Source 3a	Step 3 - FP	50	1	Monomorphic	unresolved polymorphic	avium	1	10612296	2	8518531	GGACCTCGCTACCCTTTGTAAATCAGAAACAGTTTCGGGTTTGGCATCTGCTAAGACAAAAAGATCCCCAGGCAAAGTTTTGTATGGTTCCTTGCCGCGAT[T/C]ACTGAACCTGTTTCTCCAGCAATCAACCTTGATATCATATACATTTCTCCCGTAAGCCCCAACCCCATGAGGATTGCATTCTTCAAAACCAACCACTTCAG
ss490546226	Original_6K	-	-	1	-	-	-	1	10624537	2	8509278	-
ss490546230	Original_6K	-	-	1	-	-	-	1	10625506	2	8508381	-
ss490546026	Original_6K	-	-	1	-	-	-	1	10627590	2	8506294	-
ss490546234	Original_6K	-	-	1	-	-	-	1	10636844	2	8496501	-
ss490546030	Original_6K	-	-	1	-	-	-	1	10645995	2	8486299	-
scaffold_1:10243885	Source 3b	Step 3 - non-FP	-	1	Monomorphic	unresolved polymorphic	avium	1	10693243	2	8373807	ATTTAACGGAGAACCCTTTGTTATGCTCAAAAGGTAAAGGCACTAGGAGCTTTCCAGAGATGCAATGGTGGAATTGCCACAACCTTTGAAACTGAAGTTAC[T/C]AATGAGATAGTTGAGAGGTTGAAAACCTTGAGGCCCAAAGCAAATTTTACTAAGCGGAGAGGAAGGTGGAAGACAGTAAACAAGTGTTTGTGGCAGAGCCG
scaffold_1:10245079	Source 3b	Step 3 - non-FP	-	1	Monomorphic	unresolved polymorphic	avium	1	10694437	2	8373641	GGTTTGTGGATACAATTGAAAGAGAGAAGAAGCCTTTGGCTCTGGTAGCTCGGTCTAGCAAAACTAGGGTTCTAATTTCGGGGAGCTTCTAACATATGGAC[T/G]GTTTTACCCCTCAATTTAACGGTAAAATTGACAGACTTTGACGGTAGGACCATTTTGATACTAAGAGGGGTGTATTCAATTAGGATTTTAAAAGACTATTT
scaffold_1:10248835	Source 3b	Step 3 - non-FP	-	1	Monomorphic	Monomorphic B	avium	1	10698193	-	-	TTCCTTTAAGACTCATAGAGGGAAAGAGTGACTAGAGTTTCTTGGGAGCCTAAACTATTCTTGAGATTTTACTTATCATAATTCTAATTAATTTTTTGACT[T/C]GCCCTCATCACTTGAACTAATGTTAATGGCTTGAGGATTAAATTTGTGAATTTGGCAGTTGAGTGTTTCTCTAGATTAATTAAGCTTGTCAAATCGCATGC
scaffold_1:10249048	Source 3b	Step 3 - non-FP	-	0	-	-	avium	1	10698406	2	8393074	CTTTTTTCATCATTTTTTAGTCAATGATTATGTCTAGTTTAAAGTACCACATCGGAAATGCACAAGAAGTTGAGAACGAGACTAATGTATTAAAAAGGAAC[A/G]AGAGGCACTTCAAAACATACTTACCTGGACGGGGTCTATGAGCGATCAAGAAGGCTCATGGCCTAGGTTGGTGACCTCCATTGCACTTAGGAGGGGTTCCC
ss490546037	Original_6K	-	-	1	-	-	-	1	10714459	2	8368059	-
ss490546269	Original_6K	-	-	1	-	-	-	1	10733448	2	8352210	-
scaffold_1:10307692	Source 3a	Step 4b - non-FP	-	1	ShiftedHomo	unresolved polymorphic	avium	1	10757050	1	8346451	CTTTCTTCAGACACATGATTCCTTGTTGCACCCTCTTGCCTCTGAAAAGATCGCGAAGCCCTTGTCGGTACAAGGCCTCCGCGTTGCCGCACTTTTTGCAG[T/C]GTTTCAGAAACTTGGAGAATTTGTCGTCAAACCTCCAAGAAACCAATGGGAATTTGCTGATGTCAATGCACTGGAATATGTAGTCTTCTTCAGCCATTTTG
s1_10307853	Source 2c	Step 4b - non-FP	-	1	Monomorphic	Monomorphic A	avium	1	10757168	1	8346569	ACAAGGCCTCCGCGTTGCCGCACTTTTTGCAGTGTTTCAGAAACTTGGAGAATTTGTCGTCAAACCTCCAAGAAACCAATGGGAATTTGCTGATGTCAATGCACTGGAATATGTAGTCTTCTTCAGCCATTTTGTTGAAGTCCTTGCAGC[T/C]TAACTTTGCCGAGTAGAGATCGTTGAAAGAATTCGAAGCCACCTTTGCAAGAACTTCTACCAAAAGCTCCTTCGGAAGGGATTGCATGATGCGACTCTTGCTGTTTGCGGCTTTCTTCTTCATTGACCTTGTGAGAGGCGCCATTGATGC
scaffold_1:10311547	Source 3a	Step 4b - non-FP	-	1	Monomorphic	unresolved polymorphic	avium	1	10760905	unanchored	113422449	CTCTTATTTCCGTCGTTGAAGTGAGGTGTTTTGTTGCTTGTTCAGGTTTCTCAAATACGAACAAAGAAAGGATCCACAAAGGTGTTCTACAATGTTGGGTC[A/C]TAATTCTTGGTCTAACATTTTACACCCTCATTATTGATACAAAGGTCTGGAACTTCTAAAATGAACTTTCAAGATTACATATTTTTGGATAAGCTAGCTGT
ss490546281	Original_6K	-	-	1	-	-	-	1	10765509	1	8355937	-
ss490546285	Original_6K	-	-	1	-	-	-	1	10779934	-	-	-
scaffold_1:10345818	Source 3b	Step 4a - non-FP	-	1	Monomorphic	unresolved polymorphic	avium	1	10795176	-	-	CTTTTCAATTTGACTTTCTATAAGAAAAATAGGTGTGTTGTTGGGCGATCAGTGTTACAATTGGGTGCAAAATGCAAAGCATCAATTTTCCTTCGGTCCTT[A/G]CTAGATTATGGTTTTTTCTTTTGAGTAATGTTAAAGATACAGAACACACTAGCTAATTAGGGCCCGTTTGGTAATGTTTTTAGAGCCTGTTTTTCACAAAT
scaffold_1:10353716	Source 3b	Step 4a - non-FP	-	1	ShiftedHomo	unresolved polymorphic	avium	1	10803074	-	-	CACACTGCACTCTCCAAAGTTCTTTCTTGTTCTACTCCTGTTAACCCCTTGTGCAACTCCTTTAGCCTTCCATTTCCCCGCCTTCCAACAAAGTGATCACA[A/C]CAGCAGCACTACGAAATTATTAAATAACAAAGGAGATGCTAGCAGTATCGGCCTCCCTGTCAACAGCACAATGGAAAACGTCATTGAGCCGCGCAATGAGT
scaffold_1:10366426	Source 3a	Step 4a - non-FP	-	1	Robust	Robust	avium	1	10815784	1	8419446	TGTCCAAATATACATTTTCTACTCTTTCTTTTCTGGCATTCTGACCATCTCCTGTATCTGTCAGACCTGTAAAATTTCCCATAGTAGAACGATAATATATC[A/G]CCCATCTTTTTACTCCCAACAAATTTCTTCACCAGAATGAGGTTCTTTCCAAAGATATATAAACCAAGAAGAAAGCTGGCTTCTTCTATGTCACTCCAGTT
ss490546297	Original_6K	-	-	1	-	-	-	1	10823286	1	8426897	-
scaffold_1:10389419	Source 3a	Step 4a - non-FP	-	1	Failed	unresolved polymorphic	avium	1	10838777	1	1002991	GTCATTTAATGCTAATTGCAAGCGATGAGCAAAGCAATGCACATAATATCTATATGGACAATCTTGAAGAAACAGTGTTTGGAATCCATTCCATGAACCAC[A/G]CATATTACTAGCACCATCATACCCTTGGCCACGCATGTTTTCCACTAGAATGTCATTATTATCAAGCACTTTACATATCTCTTTTTTAAGAGTCAAGGTAT
scaffold_1:10389762	Source 3a	Step 4a - non-FP	-	1	Monomorphic	Monomorphic B	avium	1	10839120	1	1002637	AAAAATTTCTTCTTCACCTTGGTAGCAAAAATTTACAAGATCTATTTTTGTATGTCATGGGCAATATACCGAGCATTATGAGGAGCCTTATTTAGGACAAC[T/C]TTCTCAACTTCTATATTCATTCTTGCAAAAGACTTTAAGATATCAATGAAATTGCCCCGGTTAGATGAGTCAACGGATTCATCGTGACCTCGAAAAGTCAA
scaffold_1:10389798	Source 3a	Step 4a - non-FP	-	1	Failed	Monomorphic B	avium	1	10839156	1	1002603	AAGATCTATTTTTGTATGTCATGGGCAATATACCGAGCATTATGAGGAGCCTTATTTAGGACAACTTTCTCAACTTCTATATTCATTCTTGCAAAAGACTT[T/C]AAGATATCAATGAAATTGCCCCGGTTAGATGAGTCAACGGATTCATCGTGACCTCGAAAAGTCAATGCTTGATTTGCTAGATACCTAAGAGCACTCTACCC
ss490546041	Original_6K	-	-	1	-	-	-	1	10846167	1	8460989	-
ss490546301	Original_6K	-	-	1	-	-	-	1	10868820	1	8483330	-
ss490546317	Original_6K	-	-	1	-	-	-	1	10910429	1	8525467
scaffold_1:10461942	Source 3b	Step 3 - non-FP	-	1	Failed	unresolved polymorphic	avium	1	10911300	1	8526297	TTATGCATAACCTAGTGGAAAAAGAAAATCTTAGATCTGAACCATCCAGCTAAAACTAAGCCAACCTCAACCAGATAACTCGGCAGTAGCCTTTGGGCTTC[A/G]AGAGTTACACAGAAAATCCACTTTCGAACACAAAACTTCTCATAATTCGAGGCTCCCTTACTTAAAAAAAAGTTCGAAAAGATTCTTAAACAACAAAATCG
scaffold_1:10467075	Source 3b	Step 3 - non-FP	-	1	Monomorphic	Monomorphic B	avium	1	10915062	1	19131104	ATCTAAATCTAAATCTGCCAACCATAAAGCTATTGAGAATGATGCCCTTGAAGCCTCTTCGGCCAACCATAAAGCTAAATCTGTCAACCTTCTATCCAAAT[T/C]GGTTAACCTTGAGGCCTTTTCTACTCGCCATCATGGTAATTCTGCCAATCTTCAAGGGAAAAAGTGCAAACTACTACATTGGACAGGAAGTGGAGAAGTTG
scaffold_1:10469959	Source 3b	Step 3 - non-FP	-	1	ShiftedHomo	unresolved polymorphic	avium	1	10917946	1	8543828	TATTAGATGGCACAACTACAGGTTCTGATGATCTTTTAGATGGCACAACCACAGGTTTTTTGACATCGAAACCTCTAGATGTGCTTGAGTTGAATACTTCC[T/C]TGCCGCACAACTTGACGAGCCAAACGTGATCAGCAAACTGTGGAGGGGAGACGGGAGACAAGAAAAGATCAATCTTAGGCCTTTATACAAGATGCAAAATT
scaffold_1:10470405	Source 3b	Step 3 - non-FP	-	1	Failed	unresolved polymorphic	avium	1	10918392	1	8569115	GTTCAATTGTTGCCGGGCAAGAGATGTCTTTTGCTCCCTTCAAGTTACATTGTCTGGTAAATCAAGGATTCGATGTTAATGTCTGTGATTCATAATCTGAA[T/C]CAAAACATGTTTGTGTTTGAGTCTCTTCCTATTTGAGAAGAGAAGGATGCTTTGATTTTCCTTCATTTCTCTACAGATCACAAGACCAAACAAGAGAACGG
scaffold_1:10518363	Source 3b	Step 4a - non-FP	-	1	Monomorphic	unresolved polymorphic	avium	1	10966350	1	37018252	ATGCATTAGACGTTGGCAGTAAAACCCAATTCTCAGAACTACTAGTGCCACAAAAATTCCTGTATTTTTTTATAACACTCGACGAATAAAGCCCAAAAGCA[A/C]AAAACAGAGAAAAAAGAAGAATCTGAGGACTCTGAAGCTTTTCAGGTGCTCTGGCGATTGGGACAAGCTTCTCCAGGTGATAGTAGAGCAAGTCACCTCCA
scaffold_1:10518806	Source 3b	Step 4a - non-FP	-	1	Monomorphic	Monomorphic B	avium	1	10966793	1	37017806	TTGGTCTGATGATGTTGACGATGACCACGAAGAAATATATTTGAAGCGTGAGAGGTAAAAGGGAGTTGACGATTATATCCCTCATAAAATTGGGGATTTAA[T/C]GATTTTTTTAACGGAATGACTATTTAAGAGCACTTATATTAACGTTAAGGACCATGAGTGATACAAAAAAACTTTAAGGATGCAATCTGATAATTTCACAA
scaffold_1:10527826	Source 3b	Step 4a - non-FP	-	1	Failed	Failed	avium	1	10975813	-	-	AAGAGACCACCAGATTGAGGTTTATATGGTATGAGAGACAGATAGGCATGTCCATAGTGCACTATGAGTTAGGTTTATATGGTAGCAGCTGGTATGCATCA[T/C]CTCTATTTTGCTGGTATATTCTGGTCGGTAAACAGATTGGCAAGTGCATATTTTAAGGTTCTATTTCTGATGTTTAAACTTGAGACTTGAAACTCGTGACT
ss490546333	Original_6K	-	-	1	-	-	-	1	10994956	1	8620780
scaffold_1:10547417	Source 3a	Step 3 - non-FP	-	1	Robust	Robust	avium	1	10995404	1	8621226	CAAAAATGCTAAGAAATAATATGGAATCTATATTTGAGGATGCCCCGACCTGATTTACCTTACTTCAGGTCACACATTTCCTCATGGTACCGTAAAGCTAT[A/C]GCATAATGCATAAATCAATAGCGGTCTAAATGTTATAATGCATACTGTATTTACTTTTTTAGTTCTGTTTATTCATGCTTTGCATTTGATATGCCCTCAAT
scaffold_1:10548294	Source 3a	Step 3 - non-FP	-	0	-	-	avium	1	10996281	1	8622117	TATGAGTTAGCACTGATCCCTTAGCATGTTGTGTCAGCTGAAAGATCTTATTTTTTGGACTTATGAAACAGGGATGTACATCAGAAATGGATCGAGGGTGG[A/G]AACTATGAATTGTGTATTGAGGACGTAAGGGACGAAATCTGGGACATGGTTAAGCCAGCTGATCCACTACGGATAACATTGGCTGATTTACTAGCTTGCAA
scaffold_1:10549588	Source 3b	Step 4a - non-FP	-	1	Robust	Failed	avium	1	10997575	1	8623414	TTGGTGATAAACATTTACAATGATTCCACACCTAAGGTTGCTTACTCTCTTAATCAAAAACTGTTCACACGTAACCCGGGTTCTTTCCTCTCTTGTAATCA[A/C]ATATGACGGGCAACTACTTTTCTAACCACAAAGTGAATAAAGGCAACATACATTTTCCATTTAGGCAACTGAGTAAACTTCACTTTATTCACAAGTAAACA
scaffold_1:10551653	Source 3b	Step 4a - non-FP	-	1	Monomorphic	Monomorphic A	avium	1	10999640	4	22429005	GTGGCCTGAATGTGGACAGACATAGGCATTTTCGGGGTAAGAATATTTTGGAAGATTATTTTATCCCAACTTCTCTGTACTCTGATGTTGATTTTCGAAGG[A/C]GATATAGAATGCAACCCCATTTGTTCAATAAAGTCATGCATGATATTTGCAATTATGATGAATACTTTGTTCAAAAGTGTGATGCTGCTGGGGTTTTGGGA
ss490546337	Original_6K	-	-	1	-	-	-	1	11007391	1	8629726	-
ss490546341	Original_6K	-	-	1	-	-	-	1	11015317	1	8637600	-
ss490546061	Original_6K	-	-	1	-	-	-	1	11016517	1	8638834	-
ss490546349	Original_6K	-	-	1	-	-	-	1	11051624	1	8679876	-
scaffold_1:10631436	Source 3b	Step 4a - non-FP	-	1	Monomorphic	unresolved polymorphic	avium	1	11079423	-	-	CCTAACGGTGGAACCATATTGTAACAAATTTAAAAGACCGGGGTATGTGATTGTTAAAATTGAAAAGATAGGGACTAACATGTCTTAAGGGTGTAACCACA[A/G]GGTACTAAATTGTAATTAACCCAAGTTATAATGATAGCAATTTGGTGAGAATTGGGGATACAATTATGGTAAATGATGAAGATGTTGTTGAGGCGGAAAGA
scaffold_1:10637082	Source 3a	Step 4a - non-FP	-	1	DistortedAndUnexpSegreg	Robust	avium	1	11085069	1	8729561	GAGATGGTTGGTATTTGTAGTATTTACATGGATGTTTGTTTTTTCTGCTGGAAGAGGTAAAATTTGAACTTATGCATCAAAATTTTATTAGAAATGTTTAA[T/C]TTGATGGTGGTCTTGGGTTAGACTAATTTCTAGTTGTGAACGTAGAAATTGTAATTGGGTTTGAGGAATTTTGGTTGGTTGGAGAAAAATTAGTTGAGGAG
ss490546357	Original_6K	-	-	1	-	-	-	1	11085842	1	8730412	-
scaffold_1:10642022	Source 3b	Step 4a - non-FP	-	1	DistortedAndUnexpSegreg	unresolved polymorphic	avium	1	11090009	1	8735049	GCTTTCGTTTCTTCTGCTTCCAAACCCAATTCTTTGTTGTCTTCTAGAATATCATCGTCTACCTTGAAGTACAAGCTACCCTTGCTGCCGGCTCCATGGCG[A/G]GGAGTGTAATAGTCAGACGTTCCAGACCGGCCCTCCGAAATAATCCCATCAATTCCTTCCTCATCTAATTTCCTAGACGAAAAGAAACGGTTCGGGGAGCC
scaffold_1:10659673	Source 3a	Step 3 - non-FP	-	1	ShiftedHomo	unresolved polymorphic	avium	1	11107660	1	8746959	CCCTACTCAAATTCAGTCCTTTATGGACACTGGAAGTGACGTCATTTGGATAAAATGCTTACAAAGTTCCAATGTCTTTAACCCTGCAGAATCTTCCTCTT[A/G]CAGCTACTATTCGTGCGATTCCCTTTCTTGTAATGATCTAGGTGCAAGCGGCAACACTTGCGGAGGCAGAGATTTTCGTGAACCTTGCTACTATATAGGAG
scaffold_1:10660349	Source 3a	Step 3 - non-FP	-	1	DistortedAndUnexpSegreg	unresolved polymorphic	avium	1	11108336	1	8747553	TTTTTAGTATGATAAGTGATGGGGAAGGAGGGTTTGTTTTTGATTCAGGCACAACTTATACGATGCTTCGATCAGAAGCATATGACGTATTCGTCACGGCA[A/C]TGCACAAAGCCATACGCTTGCTGCAAAGGAGAGATCCGATGGAATGGTTTGAGAAGTGTTTCGAGGGAAGTTTTCAGGACTTGGACTCTGCAGGACCAGAT
scaffold_1:10660584	Source 3a	Step 3 - non-FP	-	1	Robust	unresolved polymorphic	avium	1	11108571	1	8747788	GCTAACGAAGCAAACTACTTACATTGAAGTAGAGCAGGTACTTTGGTGCCTTGCCATTATCAGGTCCAATGAAAAGTTGTCCACATTTGGAAATATTCAGC[A/C]GCGGAACTATTTTGTTGGTTATGACGTTGAACAAGGAGTGGTTTCGTTTGCTCCGGTTGACTGTGCTACCTTCTGATCACGATTAGATGATCACGACTTGG
scaffold_1:10660862	Source 3b	Step 3 - non-FP	-	0	-	-	avium	1	11108849	1	8748049	CCCATCTTTTGATTCCAAGACAGGCATTCACACCCCTGAAGCTTTTCTTCAGCTTCCTGCGTTTTTCCAGTACGAACCCTTAACCATAAAATACCTAACCC[A/C]GCAACAATTCTGTCTAATGTCCAAATATTATTCACTCAGCTACTTTTGATGCAAGAGTAAAGGTATCACATCCTTGATGCCTTTCTTGACCTACTTTTTTT
scaffold_1:10662019	Source 3a	Step 3 - non-FP	-	1	Monomorphic	Robust	avium	1	11110006	1	8749209	GGATCAGGAAGCAGGATGTATTTTGGCTCAGAGGCAGTGATCTCTGGTGGGCAAACTCCACTTCTGAAGGGAGTGGATTGGTATTACTATGTCACTCTTAT[T/C]GGAATTAGCATTGGTGACCAAAATGTACCTCTCCCTGATGGGATTTTTAACATGACAAGTGATGGGAAAGGAGGGTTTATTATTGATTCAGGCACAACTTA
ss490546365	Original_6K	-	-	1	-	-	-	1	11142256	1	8803404	-
ss490546369	Original_6K	-	-	1	-	-	-	1	11149098	1	8809701	-
scaffold_1:10764211	Source 3b	Step 3 - non-FP	-	0	-	-	avium	1	11212198	unanchored	4264810	AATGATGTAGTACAGCCCGTAGGTATTAGATTAAGCACTCAAACAATAGAACATAGAAGAATATAAGAGATCGAGGAGACGAAAATATAGATCGAAAAGAC[A/G]AAAGAAAGGGCAGAACAGTAGAACAAGAAGAATATCGGAGGTCAAGGAGACGAAAATATAGATCAAAGGGACGAAAGAAAGGATCGAAATCAGAGAACCGA
scaffold_1:10773809	Source 3b	Step 3 - non-FP	-	1	ShiftedHomo	unresolved polymorphic	avium	1	11221796	1	8882620	CAATTAAGCCAATTCAATTTTTCTCTTTTTTTTCTTACGAAAATTTGGTATGTTATGCCTTTTGGTCTGCCAATTCATATTTGAGTTTTAGATTTGTGAAA[A/G]TTTTGCAACTTGAAGTTAGAGACGTGCCTCTCTCTACTTCATTGAGGGGATTGTTAGATTTGTGGGCAAAGACACAAATCTGGTATTAGACTGAAAAAATA
scaffold_1:10786703	Source 3b	Step 4a - non-FP	-	1	Monomorphic	Monomorphic A	avium	1	11234690	2	1923453	TGTGTTAAAAATGCCACATAGACATTTAACGGTTAAAAATAATATTTTACATCATTCCAACCGATGTGTTAAAGCTGATGTGGAATGAAGGCTAGAGGTTG[A/C]GATGTTATTTTTGACATCCCAAAAGCAAGATGTCAAATGAATATTTTATTATTTTTTTTTTCTTTCTTTTTAATTAAAAATAAATCAACACTAAATGCAAT
ss490546385	Original_6K	-	-	1	-	-	-	1	11277847	1	8931991	-
scaffold_1:10868918	Source 3a	Step 4a - non-FP	-	1	DistortedAndUnexpSegreg	Robust	avium	1	11316905	1	8979466	CTTGAGACTGGAGTAAACCCTTTCCGCTGCGGCTACTGCCAAAAGCCGCAGGCCTTGGGGGTATTTGAAGTGATATGTCTGGGCGCCTCCCAGCGGGTCCT[T/G]GGTCTGTAGCTTCTTCCTTCACATTTTCGGGACCAGCCTGCATAAAACAATTATCTAACACTACTTGTCATTTGGCCTATAAGCTTTCATAAGATTTCTTA
scaffold_1:10872874	Source 3a	Step 4a - non-FP	-	1	DistortedAndUnexpSegreg	Robust	avium	1	11320861	1	8983512	TTTGTTGTTGCACAATCTAATTCTTAGCCACACTCTTTCTATGCGGGCAGATGACAAAGTAACTGTTTTGGAGTCAGAGAAACGGGCTTGGGAGAATTCAC[T/C]GGAGGCTCAGGCAATCAGAGATGCTCTGAATCCTTGGAAAAATCGTGATGCAGAAGCGAGGAAAGAATCCTAAGTTGGATGGTAGCATGTTCATAAGGTTT
s1_10875237	Source 2a	Step 2a	-	0	-	-	avium	1	11323185	1	8985921	TGCAAGGAGGGTTTTGTTGATGTGTCTTGCTTCTTTCTATGGGAAGGCAGTGCAGATTCAGAGGCAGATCATCACACTGGCCCTCTGAATGCAAACAACAGCTCTAAAATAGAAATAGCACTTGAAGCTGAGGATGCAGAGTCATGCAGC[T/C]CTGGCACACTTAGTGATCATGCATTTGGTGCTTGTGAGGCTCTTGATAGTTATTGTAAGAATGCCGAAGAGCGTCAGCAGAGTCGGTGTAGTAGCAAGGTGGGGCTGCAGTCAGATGCAGGCTCAGGTTATGAGGAAGATGAAGAAGAAG
ss490546398	Original_6K	-	-	1	-	-	-	1	11326661	1	8989706
scaffold_1:10880969	Source 3b	Step 3 - non-FP	-	1	Robust	Robust	avium	1	11328956	1	8992227	AGTGTCCTTCAATAATATTTTGCAGATCTAGCTTTTGTTTATTGGCATAATGGTTAAGCAATGAGGTAGCCAAGTGCTTGGCAACTCAGAATTGGAATTGC[A/G]AACATGAAAAAGACTTCAAAAGCTTTCTTTTAGTCTGCAAATCAATTCTTGCATTTATAGGACATGCTAAAATCTCTGGGAACTCAACTAGTTTGAGCTGG
scaffold_1:10882040	Source 3a	Step 3 - non-FP	-	1	DistortedAndUnexpSegreg	Robust	avium	1	11330027	1	8993296	GGTCGGTCATCTATGGCCGCAGCCGTGGCTACCATATGGAAAAGCTCTGCCTCATCAGAAGGAGCCATCACCACCATGTTAGGCAGGCATGCCATAAAAGT[G/T]ACATCAAAAGACCCACAATGCGTGGGACCATCAGCTCCAACCAGTCCAGCTCGGTCCATGGCAAATCTCACAGGCAGCTTCTGCAAATCTACATCATGTAC
ss490546406	Original_6K	-	-	1	-	-	-	1	11356761	1	9028359
scaffold_1:10913239	Source 3a	Step 3 - non-FP	-	1	Monomorphic	Monomorphic B	avium	1	11361226	1	9032556	CACTACTTTTAACTAGAAACAAACTAAGTACTAGAATTTTCATGGAAAGCCAAACAAATATTAAACGAGAGAAAACAGCTATGTCATAAGACGATGTTACT[A/G]CATATCAAGGAACAACAATCTGTGAACCACCTACCATCATTGCCTGCCCTGCTGCAGCAATAATAATGTCTGCTTCACGAATGATACTTTCTGGATCGTGA
scaffold_1:10924685	Source 3a	Step 4a - non-FP	-	1	Failed	Failed	avium	1	11372672	1	9046867	AACTGGGGCTTTCCTATGCTTCATTTCATTTGGTTTGTTGCTAATCTTTCCTATTAAAGTTATCTCTTTCCGTAATGCCAATTGCAGGAATTTCAAGCAAA[A/G]CCGGAACCATAGCTTATGCATGTGTTCAGGTAACCATTTTCTCCTATCATCTGTTGAATCTCAAATGTTTGAGTTTGTCCATCCAAGCACGGCTCATGTAA
scaffold_1:10966902	Source 3a	Step 3 - non-FP	-	1	Robust	Robust	avium	1	11414889	1	9081234	GAGACATATAAACCAGAATTTGGAACTAGAAAACTGGGTAAACCTGTTGTCTTTGACATGGATATGAGTGCTGGAGACTTTGTAGCTCTGTTCTTCCTCCT[T/C]AAAGTACCTGTTGAAGTGATTAATCTCAAGGTAGAGAGGTTTTTTTTTCTTCTTTTCTTCCCATTTTTATTTTCTTCTTGTTTAAGTAACCCAAATGAGCC
scaffold_1:10970065	Source 3b	Step 3 - non-FP	-	1	Robust	unresolved polymorphic	avium	1	11418052	1	9085473	CAACCCAAGACATGAATGTGATATAGGAAGTAAGGAATGAAAGTGCATATCACAAGCTAGCACCTGATAGAAAACTCATTTTCATAAATAACAAGGTTATT[T/C]GAGCCTAAATAAAGTTCATTAAGAAGTGGCACCAGATGGAAGAACTCCTTTTCATAAAGTTCATACAAGCACAAATTCATTAGTTAAGAGAATTTGCAATC
ss490546426	Original_6K	-	-	1	-	-	-	1	11427748	1	9095290	-
scaffold_1:10985134	Source 3a	Step 4a - non-FP	-	1	Monomorphic	unresolved polymorphic	avium	1	11433121	1	8010272	CTTCTGTCCGTACGCTATGGCTCGCCCCAGGGTCCCACGAACTCGCATACCTCCGGTGAAGAAGCAGACAGTACGGAGCCCTAACCCTAACCCTAGCCATA[A/G]GCTGAAGGCTCGAACTGGCGCCAAACAGTTGTCATCCATCGGAGTCGAAGCCACCACCTACACTGGCTTGCCTCCCAGAGAGGACTTCTCCCTCCCTTCTT
scaffold_1:11014754	Source 3a	Step 3 - non-FP	-	0	-	-	avium	1	11462987	1	9114354	GTCGATTTAGAATACTTTGAAAAATTCGAACCTTTTTTGCTCTTCTTGATCGTTTTCTTGATTGAAGATGAACCCACTTTTGTTACCTTTTTTTGCTTTGT[T/C]AATGCCACAGATGATTTATTATCTGACCTGACTTTCTTAGCTCGATCGGCAATTGTAATGAAGTCATCATCCTCCTCTTCCTTTGCTTCTTTTTTGGCTGA
scaffold_1:11015243	Source 3b	Step 3 - non-FP	-	0	-	-	avium	1	11463476	1	11928529	GATGAGGTCCTGGCAGATGAAGTTGAAGCTTCTGGGCTTGATAATGGAGATTTTACTGGTGATGATTTGGTTGATGGAACCATCTTACCCTTTTGCAACAC[T/C]TGAGTTTGGACCTTGTGTATTTAGATGCATGCAATCCTTGTTGTCTTCTCTATAAGTTTTCTTTATATTATCAAAAATTCAATTTGATATATATATATATA
scaffold_1:11051278	Source 3b	Step 4a - non-FP	-	1	Failed	unresolved polymorphic	avium	1	11499511	4	20420305	AAAATGGCAAAGTAGGGTGTCAACTTACCCTGAGTGAGGACAGTCTTTTTGGTTTGAGATGCAAAGGCAGTAGGGTCAGCATAGAAAAGCCTTTCAGCTGC[A/G]TCTTGCAAATTAAAATCTCTACCCAAATAGCGGTTCCATTCACCAGTATCCTCCCCAGGCAAGTTAAGAACATCAGAGATGATGGAAGGGGAAAGGTCAAC
scaffold_1:11060446	Source 3b	Step 4a - non-FP	-	1	Monomorphic	unresolved polymorphic	avium	1	11508679	unanchored	35250070	ACATAATTAAACCCATTTTCGTGTAAATGTCGACGCCATAGGCATTATATTCTTACATCAGCAAACGATCCATCTAGAAGGTTAGAAGATGAATTCTCATT[A/C]TCATCAAAGAAACCATTAGAAGCATGTTCTTTTCTGCGCAAAAACTTCATCTTGTCTGTTTTACAGGTTTATCTGCCACAATAAAAACTTGTTTGATACCT
scaffold_1:11064226	Source 3b	Step 4a - non-FP	-	1	Monomorphic	Monomorphic B	avium	1	11512459	unanchored	76160498	AGGTTGCCAATGAAGATGTAGAAATGCCTGATATGTATAGAATGTATAGAGATGCTTATTTCCTAGATGATGGTGTTGTGGAACCAACACATAAAAGAGAA[T/G]AGCCAAGTTTTACAAGTTTGTTGGAAGATGCTCAAATTGCTTTATTTCCTGGTTGTATGAAGTACATGAAGATGTCTGCAGTTGTTGTCTTGTACAAGGTT
ss490546434	Original_6K	-	-	1	-	-	-	1	11529557	1	9337127
scaffold_1:11083916	Source 3a	Step 3 - non-FP	-	1	Failed	unresolved polymorphic	avium	1	11532149	1	9359901	TGGGTACGATATCCCTAGCCTGTTGACACACCAAAAGAACCCTTTTAATCAACAAAAAAATAGATGATCTTTCTACATGTCACAGTGAGATATCAAACTTT[T/C]ACTATGGCCAATCGATTCAAAGTGTTAGGCAACTATGTTCATTATTATGTACATTCATCAAGTTGTTAAATTTATGCAGGGGAAAGCTTGTTTAACGAATG
scaffold_1:11084524	Source 3a	Step 3 - non-FP	-	1	Failed	unresolved polymorphic	avium	1	11532757	1	9350078	CTTAAACATATAGACTTAGAGCTTAACAATCCAATGTACTGAGATTCTAAGGCATTTTGAAAAATACCATCCATTGCACGAAAAATTCCTTCAAAGTCAGA[T/C]CTTTGATATGGTAGTAAGAGGTTCAATGCTGCCTTCCTCTGTTCAGTTGTAGCCGCCATGATCATTCTTCTTACCGCCTTAATTCTGTCATCTGAAGCAAA
scaffold_1:11085052	Source 3a	Step 3 - non-FP	-	1	Monomorphic	unresolved polymorphic	avium	1	11533285	1	9350601	ACCCAATTGGTACTGGTCCAAATGAAAAATATATAGCAAGAAAATATGGCACCTTGAGGCGCCTGACTTTATCAGCCCAAGACATAAAGGTTTCCAAATCA[A/C]CACTTAAAGCCGGAGGAGAAAGTGGCTGTTTTCCCAATATGACTTCACCTGTGGATCCATTGAGTGAAAGCCATTCTCCTTCGTTAATGACCGTGTTCCCG
scaffold_1:11085245	Source 3a	Step 3 - non-FP	-	1	Monomorphic	unresolved polymorphic	avium	1	11533478	1	9361222	CGTGTTCCCGATCACAGCCACCTGTATCATCAATGAACAACCACCATTTATGCCATTTTCTCTTTAAACTTTACTGCAACAGATGTTGTTTACAAAAGGAA[A/G]ACTATTAAAACCACCTTCTCAGTGTCATTGACTCTGATGTCAGAGCAGCCAGAAACACAACATTTACCCCATCCCCGGGCCACAACAGCTGCATGAGATGT
ss490546068	Original_6K	-	-	1	-	-	-	1	11550868	1	9374727	-
ss490546442	Original_6K	-	-	1	-	-	-	1	11556023	1	9380870	-
scaffold_1:11220032	Source 3a	Step 3 - FP	65	1	DistortedAndUnexpSegreg	Robust	avium	1	11668264	1	9545061	CATGAGAATTGACATCTGACATTCTTAACTGTTTTTCAGAAGGACGACCTGAGGACTGTGGTTGATTATTTGCGAGCAGATGGAAATGTCTCTTTGATTGG[T/C]TTGTGGGGCCGTTCAATGGGTGCTGTTACTAGGTTTTGCTCATTCACTTATATCTCTATGTTAAGTTTGCATATTTTGAATGCAGACGGAGGAGATCTTTC
scaffold_1:11221462	Source 3a	Step 3 - FP	65	1	Robust	unresolved polymorphic	avium	1	11669694	1	9546483	TTTGCAATCCAATACATGCGAAGAGCTATCCAGAAAAAGGCTAAATTTGACATAACGAATCTGAACACCAGTAAGGTAAACACATTGGAATAGAAAACACA[A/C]ATTTTTGTTCTTTGTTTCTCGTCATTATGATTTTTCACACAATTGGAGTTTATCTTATACAGTGAAAGTTTCTGGTGACATCCCTGTGTCTAATTTTGCAC
scaffold_1:11221844	Source 3a	Step 3 - FP	65	1	Robust	Robust	avium	1	11670076	1	9546852	TTGAGGCTTATATGGTAAATATCCATGATGCTGTTACAATAATTTTGACATGATATACTTGCTGGCATGCATCTTATGGCCAAATGCTGCTTCTCATACAA[T/C]GTTTACATGGAATTGAAACAAATAAGATCTTTCAATTCTCTGTGGTGTCTAAGGAGTTTAGTAAGTAAATATTGGGGAAACTCTTTGCACACTTTTGAAAT
scaffold_1:11223138	Source 3a	Step 3 - FP	65	1	DistortedAndUnexpSegreg	unresolved polymorphic	avium	1	11671370	1	9548143	CGTCTCAGGTTCCTTCTGGTATTTCATCTAAAGATGACCAATCTGAATCCAAGGTATCTTGCCTTTTCTCTTGTTAAATTGCTTCCAAAGTCCCAAATTTT[A/C]TTCCTCGTAATTAACATGAAGTGGTAACATGGTGTATGCCTGATCGCTTGATCAGTTTTCTGAAATATTTTCTCAAATTAATAATTAAAAAAAAAAAACTA
scaffold_1:11223183	Source 3a	Step 3 - FP	65	1	DistortedAndUnexpSegreg	unresolved polymorphic	avium	1	11671415	1	9548188	AATCCAAGGTATCTTGCCTTTTCTCTTGTTAAATTGCTTCCAAAGTCCCAAATTTTCTTCCTCGTAATTAACATGAAGTGGTAACATGGTGTATGCCTGAT[T/C]GCTTGATCAGTTTTCTGAAATATTTTCTCAAATTAATAATTAAAAAAAAAAAACTATGTGGCACCATAGGTGAAACTCGTGAGTTGTGACCAATTGGTACA
scaffold_1:11224528	Source 3b	Step 3 - FP	65	1	DistortedAndUnexpSegreg	Robust	avium	1	11672760	1	9549540	ATGAATATATTTTCTGTTGGTGTTATTGATGTCGGAAATGATCTTTCAATATCATCCTATCACATTCCTATGTTTATTTGGTGGTCAAGGAGATGAATTAG[A/G]TTCCAAATTTCTCTCCCTGGATTCTTTCTATCAGACATTCAGTTCAAATGCTCCTGGAAATGTCCAAATTTCTCTTACCCAATGTTTTTGTTCCAACTTAC
scaffold_1:11228622	Source 3b	Step 3 - FP	65	1	Robust	Robust	avium	1	11676854	1	9553946	CTTGTCCAGAGAGATATTGTGTTTTGGTCATTCCTAAGAGACATTGACTTCTGTCTTTTTATATATACAAGTAGTTCTTAATCCATAATTTCCTCCTAGTC[T/G]TCCTCTTATTAGATCAACATCCGAATGGAATTACATTATGCCAACTAATCATCCGCAATAACAAAGATATGGATTGATTTGAATTAAAGGGCATAATGTTA
ss490546462	Original_6K	-	-	1	-	-	-	1	11787094	1	9661297	-
s1_11684599	Source 2a	Step 2a	-	1	Robust	Robust	avium	1	12132833	1	9964867	CATTAGATCTGAAGAAGCTGCAAACACCTCTATATGAAGAGTTCTTTAGCTCAATGAATGGAGTTGGTCCTCCAGGTGCAATTGGAAATGCAGATTGTGTTCGTGTTTCAAATAATCTGAATTTACCTCCTAAAAGTAAGTCACCCAGTC[A/G]CGCACCTAGTAGAAGATTCTCTACAGCAGTTGATGCTGCAGTCCCTGGGAAAAATATAAAAAATGTATCAAATACCAGTGGTGTGCACAGTCGAATCTTACATGAAATTCAGCCACCTCAGCATAGTGAATGGAAACAGCTTCCTGATGA
scaffold_1:11802770	Source 3b	Step 3 - FP	66	1	Failed	Failed	avium	1	12251002	7	8893798	GTTTTCTAGCAATAAAAAATTTATTTTGATTTGACATGGTGTTTTTGAGAAAAGAGTAATCATGCACCAGGATGGTGCTCTGATACCATCTTAAGAAACCA[A/G]ACTAGGGAAGATTGAAGGACGAATTGACTAGGGTTTGAATAATAGACAATTGGGTGAATGATTTTCTGATGCCTCTCATTGTCAACACTACAAGGTATATA
scaffold_1:11806442	Source 3b	Step 3 - FP	66	1	Failed	unresolved polymorphic	avium	1	12254674	1	13351309	TTTTTGGGCCTCAACAATTAGGAATACATCCTATAACTACTAGGTTTGTGCTAAGATCTACTTATGTTGTGGCTATAGCTGCTTGCTGATGGTTATCCCAT[T/C]TGTCATCATATATGTATACTAGTGCTTTAGTTCCTACTTGTGCTCTAGTGAGTCCAACTATTCCTATCATAATTGTTCCTATATGAATTTGTTGATAGTGT
scaffold_1:11810737	Source 3a	Step 3 - FP	66	1	Failed	unresolved polymorphic	avium	1	12258969	1	10040066	GGTGCACCCTCACCCATTGGATTGAGCATTGGATTATCAAGCCCTCCAGGAGCTGATGGATAAACAAAGTCCCAAGCTTTATACTCCAGAGTCTTCTCAAA[A/G]TCTTCACCTTTAGGCTCTGACCCAATTGGCTTGGACCCCCAAATATAAGAGTGAGAGAGAAATACACCCAAAATTCTCACACCACCATGCCCTTATAGCCA
scaffold_1:11811279	Source 3a	Step 3 - FP	66	0	-	-	avium	1	12259511	1	10050772	TGGGAGGTAAAGGCGAGCTGAGATGTTGGGATTGTGTAAGATTGTGATGTCTTTGGACGAGACACCAGTTTCTGGGTCCTTATCAGGAGATGGGGGCACAT[A/G]TGGAGACCCTCAGAGGCGTTCAACTTTTCCATCTTTGTATATTCTGATGAAAGGAACGCCCTTGAAGGCTAATTCTTTGGTGGTGGAAGCCATTAGAGAAG
s1_11812518	Source 2c	Step 3 - FP	66	1	Monomorphic	Monomorphic B	avium	1	12260730	1	10050470	CTTCATAGCCAAATTATGTGCAATATTGCCACCTGCACTATCACCACCAATGTACAATCTGTCAAAATCTCCAAATTTGGCTAGCCATGGGTCTTTTTTGCCATCTAATTCTTGGTTGTTTGAGTGAGAAGCAACCCATTGAAGAGCAGC[A/C]CAGGAATCTTCATAAGCAAGAGGGAGTGGGTTTTCTGGGGCAAGCCTGTACTCAACAGAGACAGCTGCAACTTGGGCTTCTGAGACCAAGCGGTTGAGAAAACAATGGGCATGGAGTGAGAAGGCTGACTCAATGCAAAATGCTCCACCA
scaffold_1:11812602	Source 3a	Step 3 - FP	66	1	Monomorphic	unresolved polymorphic	avium	1	12260834	1	10050574	GGAATCTTCATAAGCAAGAGGGAGTGGGTTTTCTGGGGCAAGCCTGTACTCAACAGAGACAGCTGCAACTTGGGCTTCTGAGACCAAGCGGTTGAGAAAAC[A/G]ATGGGCATGGAGTGAGAAGGCTGACTCAATGCAAAATGCTCCACCATGGAAGTAAACCAAGATGGGGAGCTTTTGGGTTTGGTTTTGAGGGAGATTTGGGA
scaffold_1:11812666	Source 3a	Step 3 - FP	66	0	-	-	avium	1	12260898	1	10074121	GCAACTTGGGCTTCTGAGACCAAGCGGTTGAGAAAACAATGGGCATGGAGTGAGAAGGCTGACTCAATGCAAAATGCTCCACCATGGAAGTAAACCAAGAT[A/G]GGGAGCTTTTGGGTTTGGTTTTGAGGGAGATTTGGGAGGTAAAGGCGAGCTGAGATGCTGGGGTTGTGCGAGATTGTGATGTCTTTGGAGGAGACACCAGT
ss490546478	Original_6K	-	-	1	-	-	-	1	12303637	1	10116605	-
ss490546486	Original_6K	-	-	1	-	-	-	1	12471060	1	10294220	-
ss490546096	Original_6K	-	-	1	-	-	-	1	12618203	1	10421305	-
ss490546494	Original_6K	-	-	1	-	-	-	1	12639430	1	10444099	-
ss490546498	Original_6K	-	-	1	-	-	-	1	12740787	1	8101319	-
scaffold_1:12408649	Source 3a	Step 3 - FP	67	1	Failed	unresolved polymorphic	avium	1	12856877	1	8252112	CTGATTTAATTTGAAGCTTCAAACAACTGCTTTTGAAGTTTAAATTACTTAAATGTTCATTTCTTCTCATTTCTTTTTTCTTTTTTACCTTTGCATAGTAG[T/C]GGCACATAGTTGCAGATCTCTGACATATTTGGTTAGATGCCAGATTTGTTGTTTGGTAATTTGTTTTTGAAAGACAAGAAAGTGTTTATCGGACTCTTCCA
scaffold_1:12409796	Source 3a	Step 3 - FP	67	1	Failed	unresolved polymorphic	avium	1	12858024	1	8253223	TGATTCAGCTGCCCCTTCTTAGGGTAATTCTTCTGGCTGTTCAACAGCTGCGATCCTAGGCTTCCAGTGAAGAGAACATTGGTTTATCAAGTCTCTACAGT[T/C]ACAGTTATTGAACTTTCTTTTAAAACTTGTATGGACTAGTTCAGTTGTTTTCCTCTCGGAGGGTCTTTTTGTGAGACTGACTTTTGAAATTAGGCTTCTTA
scaffold_1:12411584	Source 3a	Step 3 - FP	67	1	Failed	unresolved polymorphic	avium	1	12859812	1	8255050	GACCTATAATCTGCTCTTTCTTACAAGTCTGTGAATAGAGGTTGAATTTAATTACAGTTATCTGGTGTATACACATGTTGTAATTTATCCCTTTATCCCTT[T/C]AATGTTACAGTTGTTGAAAGTTCCCAGATTTCCATGGTGTAGTAATCTGCACATTATGTGATCCCTTGTTGGTTGTTTCTTTGTTCTTTTCATTTTCTCAC
scaffold_1:12412369	Source 3a	Step 3 - FP	67	1	Failed	unresolved polymorphic	avium	1	12860597	1	8284644	AGGCTTGACAACACAGAACAGATTGAGGATGCAGTTACAGGTCTGAAGGTCATTGCTTTTGAGGGAAACTGCGTTAGGTTGTCACTTAGGACATACATTCC[A/G]AAGTTGGAAGACCTTTTCTCCCCAAAAAAAGTTGGAGATGCCACTGAGCCATCTGAAGTAAATCATGAGCTGCTAATTGAACTTCTGGAGGGGACTATGGG
scaffold_1:12414525	Source 3a	Step 3 - FP	67	1	ShiftedHomo	unresolved polymorphic	avium	1	12862753	1	8257976	TAGCAGGGGACAACCAAAGTACAAAAGCAGTATGCGTTAAAAATGTAAGAACAATAAGAAAATACATATGCAGAAGTGCTAGGGTGAAAAACTGACAGATC[T/G]TTGTTTACAATGCTGTTGACTATTTCGTGTATATTTGAGAAATTTCATCAAATTGATGGCAGTTGCAAGCATGCCTAGTGAGCTTAAAATTTGGATATTTT
scaffold_1:12416732	Source 3a	Step 3 - FP	67	1	ShiftedHomo	unresolved polymorphic	avium	1	12864960	1	8260051	TGCATCTCCTTTAGCCTAGCAGCTCTTTCTTCTTCTGAAAGTTTAGGAGCAACATTTCGACGCTTGTAGTGTGATTCATTCCGACCTTTCATGGGGTATTT[T/C]TCTAGTTCTAAATTGTCATGTTTTCCCTTGGCATCCCCTTGATCATCATCTCTTCCAATTTTTATGGACTGATTCTTCCCACCTCGGCGTGCTCTGTTACG
scaffold_1:12417350	Source 3a	Step 3 - FP	67	1	Monomorphic	unresolved polymorphic	avium	1	12865578	1	8289440	TTACCACTTCGACGTGCTCTGTTATGTGATTCATTTTCTAAATCTGAATGTTTAACATGGTTCTTCTCACTTCTCCGTGTTCTGTAACGGAATTCATCTTC[A/G]GAATCTGAATGCTTAACAGGGTTCTTCCCACTCCGATGTGATCTGATATGTGATTCATCTTCTGAATCTGAATGCTTGACAGTGTTCTCACGTCGACGTGC
ss490546510	Original_6K	-	-	1	-	-	-	1	13134941	1	10507564	-
ss490546104	Original_6K	-	-	1	-	-	-	1	13234835	1	10561775	-
ss490546514	Original_6K	-	-	1	-	-	-	1	13250511	1	10572108	-
s1_12959899	Source 2a	Step 2a	-	1	Robust	Robust	avium	1	13408128	1	10712391	CTCCATAACTGGCTGTAGGTGATCAACATCAGGCAATCGCCTTTTCTTATTACATGCTGAGAAATCCATAGCTTCGATTTTTCTAGTGAGATGTTCAACAAAAGTAGGGTTCTGAACATTCTTATCTAAGAATTTCAGCAAATCCTTCTG[T/C]CGTTGTTCCATGGAATTCACCCGCTGTGTTAGGTCTTCCAACTGCAGCTTTGCATCAGATCGCTGCTGCTTGAACCTTGAAATATTTGCCTCTAGTGTGGCTTTATCATGTGAAAGCTTCTCTATTTCGTCATCAAGAGCCGCTCTCTCC
ss490546522	Original_6K	-	-	1	-	-	-	1	13446218	1	10748705	-
scaffold_1:12998601	Source 3a	Step 4b - FP	HB-gap_01_10-11	0	-	-	avium	1	13446850	1	10752376	AGTGAATCAGTAACCGGAGATATTCTACTGTAGAGACCTGCTCAGAATTTAAGACCAAATGGAAAAACCACTTGCCAGAAAGTCCTCTCAAGAAGTCTGGT[T/C]TGGCATACTAGCACCCTTTTTTATTTTGTGCCTTGTATTGCTTTGCTTGAGTTATTCAACTCTATTGGGTGTCACCAATGGGGTCAATCTTTTGGTGATTA
scaffold_1:12999025	Source 3a	Step 4b - FP	HB-gap_01_10-11	1	ShiftedHomo	unresolved polymorphic	avium	1	13447274	1	10752799	GTTTTAGCCAACAAGAGTTGGTTTAAAACAAATCCTTACTTGTTAGAAGTCATATTCCACAACAAGATGAAGCGGTATGAGTGTTTGACAAAAAACTCCTC[T/C]CTGGCTTCAGCCATTTATGTGCCATTCTATCCCAGCATGGATGTTGGTGTCCATCTGTGGGATTCTAACCTCACTATCAGAGACTCTTCAGCTAGAGATTA
scaffold_1:12999090	Source 3a	Step 4b - FP	HB-gap_01_10-11	1	DistortedAndUnexpSegreg	Robust	avium	1	13447339	1	10752864	GATGAAGCGGTATGAGTGTTTGACAAAAAACTCCTCTCTGGCTTCAGCCATTTATGTGCCATTCTATCCCAGCATGGATGTTGGTGTCCATCTGTGGGATT[T/C]TAACCTCACTATCAGAGACTCTTCAGCTAGAGATTATGTAAAGTGGCTTTCGGGACAACCCGAATGGATGAAAATGTGGGGGAGAGACCATTTCTTTGTTT
scaffold_1:12999397	Source 3a	Step 4b - FP	HB-gap_01_10-11	1	ShiftedHomo	unresolved polymorphic	avium	1	13447646	1	10753171	ATTGAAGGAGGGAGATGGAAAAACGACATTGCAATTCCCTACCCCACAAACTTTCATCCTGCAAAGGACAGTGAGGTTGTTCAATGGCAGAACAGAGTTAG[A/G]GAACAAGAAAGGCGTTATTTGTTCTCTTTTGTTGGCGCACCAAGGCCTCACCAGCAGACTTCAATCCGGGGAAAACTTATTGATCATTGCCAAGCTTCAAC
scaffold_1:12999530	Source 3a	Step 4b - FP	HB-gap_01_10-11	1	ShiftedHomo	unresolved polymorphic	avium	1	13447779	1	10753304	TTGGCGCACCAAGGCCTCACCAGCAGACTTCAATCCGGGGAAAACTTATTGATCATTGCCAAGCTTCAACTAATTGCAAGTTTCTACATTGCGATGAAAAG[A/C]AATGTGGCAACCCTGTTACTGTTATGAGGGTGTTTAAGAGCTCTGTTTATTGCTTGCAGCCTGGAGGGGATTCATACACTAGGAGGTCAGCTTTCGACGCA
scaffold_1:12999640	Source 3a	Step 4b - FP	HB-gap_01_10-11	1	DistortedAndUnexpSegreg	unresolved polymorphic	avium	1	13447889	1	10753414	AACCCTGTTACTGTTATGAGGGTGTTTAAGAGCTCTGTTTATTGCTTGCAGCCTGGAGGGGATTCATACACTAGGAGGTCAGCTTTCGACGCATTTCTGGC[T/C]GGTTGCATTCCAGTTTTCTTTCATCCGGCTACGGCTTATACTCAATATTTATGGCATTTGCCAAAGAATCATACCAAGTTTTCCGTATTTATTCCGGTAAG
scaffold_1:13003341	Source 3b	Step 4b - FP	HB-gap_01_10-11	1	Failed	unresolved polymorphic	avium	1	13451590	2	9185763	TCTACATACCATTTGTAAAATCAGAAGATCAACTAGCAGATGTCTTAACAAAAGCTGTTTGTGGAAGAGTATTTCATGACTCACTTACCAAGTTGGGCATT[A/G]GTGACATATATGCACCAACTTAAGGAGGAGTGTTGACGCGAGTCTCCTAATTAATCAAGGAGATTTATTTTCTTGATTAATTAAGAGATTTACTTTCTTAT
ss490546526	Original_6K	-	-	1	-	-	-	1	13500761	1	10767382	-
ss490546538	Original_6K	-	-	1	-	-	-	1	14338008	1	11530989	-
scaffold_1:13671647	Source 3a	Step 3 - non-FP	-	0	-	-	avium	1	14645952	1	11894518	TTTCAACTTTAATAATCATCATGCTACATTTGGGTGGCTGGTATGGGAGAGGATGATAAAGTATAATAAATTGGGAAATGGGATTCCTAGTAATTAGTAGC[T/G]TGCATTGTTCTCCTTCCAAAGTTCAGACTCTGTAAGGGTATCGAGTCCACTATTTTTCTGTTCTGTTTGAAGAAAACAAAAATCTCTCATAGAGTATTGAA
scaffold_1:13672767	Source 3a	Step 3 - non-FP	-	1	Monomorphic	unresolved polymorphic	avium	1	14647072	1	11895635	TGGGATTTTACAAATAGTTAAAGACTACTCTAAAATTCATATAAAATTACTCTGGTCGATGACATTGGTAGTTCGGAGGCTTGGTGGCAGCATTGGGTTGT[A/G]GGTTGGCAATCTGAGAAGATTGGTAGGATGGACAAATCGATTTCTTCCTGAAGGGTAGAGATTATCAAGAGTGTTGTCTAGTTCACCACCTTTTCATGTTT
scaffold_1:13673373	Source 3a	Step 3 - non-FP	-	1	Failed	unresolved polymorphic	avium	1	14647678	1	11896252	TTTCAGTCGAACACTATTTTAGAATCAATATGTTTTCTGAGAAAAGGCACGAAGAATTGTAAGTGTGGTCAGTTGAAGTCATCAATAAGAATCCAATTCTC[T/C]CTTGTCTTGTTCCGTCTCTTTTATTTCTTTTTTCTGATTCCTATAGCCCTCTGTTTCTTTAATGAACTTGCTCTTGATTTGTGTTTTTTTCCCTCTCAATA
scaffold_1:13675627	Source 3a	Step 3 - non-FP	-	1	Monomorphic	Monomorphic B	avium	1	14649932	1	12008717	CGGATCGAGTGACTACTGAGGTGTTTATTGCCATGTCAAAGGCCCTGAACTTTATTAACCCTGATGAACTTTCAATGCAATGCATATTGATTGCTTTGAAC[T/C]GATTCCTTCAGGTATGGTGAATTCCCTCACTTTCAACAATGCATATTGATTGCTTTTACTAAGAATCTTGTTTTTCTTCCAATCCATAAAAGATTGGTGTG
scaffold_1:13677037	Source 3a	Step 4a - non-FP	-	1	Failed	unresolved polymorphic	avium	1	14651342	1	11899982	CTCTCTGTTTCACTGAAGTAATATGTTAGTAATATGCATGCTAATCTGATGCTATGAATTGTTTTTAATTACAGGTTTGACAGAAAGCTGAAGAACACATA[T/C]GATCATCTACTTTTTAGCAGGTCCTGCTCATACTTAGGTGTTTAGTTTAGCATAGATATTACAGTGATGCTTACTTTCCGTGTGTATCTCATGGTTCTTTG
scaffold_1:13679307	Source 3a	Step 4a - non-FP	-	1	Monomorphic	unresolved polymorphic	avium	1	14653612	1	11902252	GATTCATGTCTCAGGTCGGTTTACAAAACTGTACCAGGTTGTGAACCTTGCCGTCCCTTGCAAAGATCTCCCCTAGAGGGTTTCTATTTAGCTGGTGATTA[T/C]ACAAAACAAAAGTATTTAGCCTCAATGGAAGGTGCTGTTCTGTCAGGGAAACTTTGTGCACAAGCAATTGTACAGGTAATTTCCATCAGGACACCGGAATT
scaffold_1:13681398	Source 3a	Step 4a - non-FP	-	1	Failed	unresolved polymorphic	avium	1	14655703	1	12016766	TTGATTTGGGGATGGTTTTTCATCGCATCCGGCTCTGTTTTCTTTCTGGGTTTTCTCTATGCTACCGTCTTATCCAAGCTTCTTCCACCTTCAGATAATAT[T/G]ATCCTCTCCGCCATACAAAATGACCGGTAATTGCTCAGCCAAGTGATTTTGTATTTTTTTCCCCCATATATATGTGTTTTTTTTTCCTTCTTCTGTTACTA
ss490546554	Original_6K	-	-	1	-	-	-	1	14735491	1	12101413	-
scaffold_1:13811580	Source 3b	Step 4b - non-FP	-	1	Failed	unresolved polymorphic	avium	1	14785884	-	-	ATACTACGTCCGAGGGGCCTAAACGTATTGTATGGCCACCATCTTTGGCTATGTTGTAGAGAACAGAAAATTGAGCAAGGTGCTGTAGAGTTAAAACAGCA[T/G]AACAGAGGACTTACTAACCTTGAACAAGGTTTCAGATGGTTAGAGAACTCCAATTGCTGTGAATTTTGGATATGTCATACTTCTCTAATGAAGGAACAACC
scaffold_1:13813009	Source 3b	Step 4b - non-FP	-	1	Monomorphic	unresolved polymorphic	avium	1	14787313	-	-	TCCTTCACATGATGGGCTCCTTGGCAAAGAAAGCAACTTGAGAATAGTCAAGAGAGTACAAATATATAATTGGTTCGCCAGAGTCTTAAATTGAAGTGCTT[T/C]AATTTAGGATTATCAATTGTTGAATCCTGGGAGATTTACGCATATTGAACTGCGAGCACAGTGTTTAGGTGCAATTCTCATAAGCCTCAATCGCAAATGTT
scaffold_1:13818411	Source 3b	Step 4b - non-FP	-	1	Failed	unresolved polymorphic	avium	1	14792716	1	12164684	TGAAGCTGCAACCATTGAACTAAACAATTCAGAATCAAGACTAAGTTTGCTTGATCAAAATGACACGATAAAGATGTACAACAATCCAATGGACAGAAATA[A/G]GCATGACCAGAAAACTACAGTCAACTTTCTAGGAAATCAGGAGAAGCTCATGGGCAACCTTTCTTGCCAATTTATTTCTTCAAATTATAGTGAAGCATTAG
scaffold_1:13821539	Source 3b	Step 4b - non-FP	-	1	Monomorphic	Monomorphic A	avium	1	14795841	-	-	CCAAATTCACGCACAAAGGCATGAGTACATAACCGTTAGCTTTAATCTGCGTAAAAAATGACGAACGTCTCAAAGTCAGTCATTACATACCACTTCACATG[A/C]ACTACTTATTCTCATAACGGTAAGGAAATTCACAAAGCTCATGAGGTACAAAGAAGCATTATGACATGACAAAAGGCACATGCTCATGTGGCTTTCCATGA
scaffold_1:13844342	Source 3a	Step 4b - non-FP	-	1	Monomorphic	Monomorphic A	avium	1	14818644	1	12164405	AAGCATTATGACATGACAAAAGACACATGCTCATGCGGCTTTCCATGAAGACACTGGAGGAGTTTCAGAGTTCTTCCAAGTACTAACGTCATTCTGATATC[T/C]GTCACCTTTAACGGCATCAGCCGAAGCAAAAGATTCAAGCTCAGCCAGTTCTTCTGGTGTCAGTTTCACAGAGAGAGCACCAATGTTCTGGTTAAAATTCT
scaffold_1:13845578	Source 3a	Step 4b - non-FP	-	1	Failed	unresolved polymorphic	avium	1	14819880	1	12156402	TCTTCTTATTGTAGAAGCTGAGGCCTCAGATAGGCCAATGTACTTCACCTTACCCTCTTCAACTAGTTTCTTCAATTCCCCTACCTTGCAAAAGACATAAT[A/G]AAGGAATTTAAGGAATCAAAAGAAAATACTCAAAATAAGTTAATCATGATGCAAGCCAGAACCAAACGAAAAGAAAAAAAAATCAGTCTAGTAAGAAAAGA
scaffold_1:13846083	Source 3a	Step 4b - non-FP	-	1	Failed	unresolved polymorphic	avium	1	14820385	1	12169723	TGCTATTAAAGGAGATCAAATCTCAAGGAGGGAAGAAGACAAACCGTGACTTCTATGGGGACAGTGGTGTCAATCCGATGCTGATAATAGAGATCAACAGA[A/G]TCAACACCAAGGCGCTTCAAGCTATCCTCAGCAGCAGCCCTCACATAGGCAGGGTCACCTCGCACCTCCATCTTCTTCTCTGCGAAGTGGATGCCAAACTT
scaffold_1:13846687	Source 3a	Step 4b - non-FP	-	1	Monomorphic	Monomorphic B	avium	1	14820989	1	12170327	CCAAAAAGCAATTGATACAAATTATGAGCAAATATTAAGAAGCAAAGTCAAGGTTAGTGGCGTACCTTGCCAAGCAAAATTTCGTTGGTGAAGGGGCCGTA[T/C]ATGTCAGAGGTGTCGAGGAAGGTGACGCCGGAGTCAATGGCATGGTGGATGAGACTGATCATGTCTGCGTCGGGCTTCGGAGCGCCATAGAAGGCAGACAT
scaffold_1:13853239	Source 3a	Step 4b - non-FP	-	1	Monomorphic	unresolved polymorphic	avium	1	14827541	1	12183962	GAATAACCATGACTTCGGTAGACCTGCAGATGCGTAGTTACTAATTTCAATTAGTTCTCCTCGAGCACCATTCTTACTAAAGACACATGTCTTGTTTTCTC[A/C]ATTCAATGGAAACTATATTATCATATGAAGTTATCAACACAATTGTTCTGCGATTGTAATATCAAAATTCAAGGGAGAAAAAAACAAACCGTGACTTCAAT
s1_13880573	Source 2c	Step 4b - non-FP	-	1	Monomorphic	unresolved polymorphic	avium	1	14854819	unanchored	4345026	CTGCGGGAAAAGGGTCTGAACAAAAGGGACCATCTTTTGTCACCCAAGAAGATGTCATTG[T/C]TAT
ss490546121	Original_6K	-	-	1	-	-	-	1	14895154	1	12255103	-
s1_13940813	Source 2c	Step 4a - non-FP	-	1	Monomorphic	unresolved polymorphic	avium	1	14915115	1	12264519	CCTCCGAGACTACCATGAAAATGAAGAAGAAGAAGCTTCGAATTGTCTCCGACAACGTGCTCACAGAGCCATAGATCCACGCTCTTCCTCCGAATCAAGCAAGGCGGCTGCATCTGCTTCTCCAACCTCATCTCCCACCGTTCACGTGTC[T/C]TACGTCCTCTCTCAGCTCTCTCAGGCCATCTCCTCCGACCCCCATTCCTCTGCTCTCTCCTCACCTTCCATCCTCACTTCCTCGTCTCGCTTCTCGTTCATGCTCTCTCTTCCTTCGACGACGACCCCATCGCACGACAAGTCGTCCATC
scaffold_1:13945550	Source 3b	Step 4a - non-FP	-	1	Monomorphic	Monomorphic B	avium	1	14919852	-	-	AGTCTTGTCTAGACAGGGATTCTGGAGGATTAAATTTTGGGGATAAGAGATTGTTAAAAGTAACATAGGGCAGCCAAGAAAATCATTTAATTTTCTTTATT[A/G]AATCTCCATTTCTCATTTCATTAACAGTAACAGAGGTGCACTGAGTGAAACACCTCCCATTTTGATCATTAACTGCATAAAGAGCTTAGAACTGAAGAGAC
scaffold_1:13946122	Source 3b	Step 4a - non-FP	-	1	Monomorphic	Monomorphic B	avium	1	14920424	1	12269462	TCCATCTCTTCGAGGGCAAGGCGAGCAGCTTCTCTATCCCTCTGCTGCTGCTTTTGGATGAACTCATTGGCTCTCATAATTTCTGCCTTTGTAGCTCCAAG[A/C]CTCGCATTCTTGGCTTCGGTGGTAATTGTTGTAGTGTAGAGAGCATGGTGATGTTCTGCTTTAAGGATTGTGTTGGCAAACCGAGCCTTCAACATTGCAAC
scaffold_1:13946518	Source 3b	Step 4a - non-FP	-	0	-	-	avium	1	14920820	1	12277523	TCACCACCTTCAACTCCCTTGTTCAAACCCAAACCACCTTGAAATTTATTTTTCAAACCCAGCCCGTTATCAACTTTGTTGTTCTTGGAACCCAAGCCACC[A/G]TCCACTTTCTTCATCAAACCACCTTCAAGTTTCTTCTTCAAGCCCAATTTACCACCACAACCACCACGGGCATTGAAATCACCACCTTCAAGTTTCTTCTT
scaffold_1:13948206	Source 3b	Step 4a - non-FP	-	0	-	-	avium	1	14922474	1	12276394	TATTTTTTCTTTTATGCTCTTTTGCACTCTCATCTTGCCTGTTGTCAGTGTACTTCTGTTTTCTGCAAGCCTGCAATGTGTAAAATAACTGCATTATCTCT[T/C]TTTTTAATATGCTCCCTGAAATGACCAAGGCTAAAATTTAAGGAAAGTCCCTCAGCCAGTGTTTCATCGCAAAACAAACTGGACAAGAAGTATAATGACCC
scaffold_1:13955251	Source 3b	Step 4a - non-FP	-	1	Failed	unresolved polymorphic	avium	1	14929552	1	12274897	ATTCTTCTCCGAGATACTTAGACAAGCTAATAAAGCATGTTGCATTGCTTCTTTAATTGAAATTTGTAGATTCAAATTCCCATGAACAGATGGAGTTCTGA[T/C]GATAGCTACAAGGACTGAGCATGTCAATATAAATATCTCCTCAAGCATGCCTATCTCCCCATCAGAATGCTTTTTAAGTATCTTCGCTAGAACAGGTACTA
ss490546566	Original_6K	-	-	1	-	-	-	1	15084607	1	12362239	-
scaffold_1:14110453	Source 3a	Step 4a - non-FP	-	1	Robust	Robust	avium	1	15084754	1	12362386	TTGACAAATCGTCCATGCATTCAATAAGAAATTCCATATTCCTCTCCAGAAAAGGACTGGTTGACAATTGCAGACGATCATAATCACACTAAAACAGCAAC[A/G]TGGATAAAATAAGTCCTCAAATAATTTTAAAACTCATATAGAATTTCCCATGAAAAAGATCGTAATACAAACCTGGACAACAGGTGTATCAGCTTCCAGCT
scaffold_1:14112290	Source 3a	Step 4a - non-FP	-	1	Robust	Robust	avium	1	15086591	1	12364235	AATATGATATTGCCTCCTTGACACCACCATCACCCTTATTTCCAATGCCTTGGACAGCCCCTTTTTCTAAACTTGAGACTAGACTAATGAGCTGAAGTTGT[A/G]ATCTTCAAGGAGTCCAATTTTTCAGGACTAAGGCAGACAAAACTACTTTTTATAGCATTAACCACCTGAATATTATCCCGTTCAATTTCATTCTATCACCA
ss490546570	Original_6K	-	-	1	-	-	-	1	15193948	1	12435369	-
scaffold_1:14240858	Source 3a	Step 3 - non-FP	-	1	Robust	Robust	avium	1	15215159	1	12459353	TGTTTGTAAGATGGCAGATCAGCCTTGATAAGAAATTCAGCAAGACAACCATAAAACATAAAATTAATATTTGACTGAACAAATAAATAAAATTGACATCA[T/C]AGCCCAAGAAAACATGAAAATACATCGCTGTATCCACAAATGTATAACAGTAGAAGAAACCTAGTAGGTCTAATGCACAGCTGAGCTTAGGTACCTGAATA
scaffold_1:14243129	Source 3a	Step 3 - non-FP	-	0	-	-	avium	1	15217430	-	-	GCAATAATTAAGGTCTTCATATTGCATTGTTAAACAAAATACCTGAATCTTACAAATGTTTGGAGCAAATCTGATTGAGGCAGTCATATCCAGTGAAAGTT[A/G]CAAAAAGTGATAAGTGCGGATATTCAAATATTATCCATTTAAATCTCATAGCCTCCAAGTCCATAGGTACACATGATAATGTCACAAAAACATACACTACT
scaffold_1:14248922	Source 3a	Step 3 - non-FP	-	1	Monomorphic	unresolved polymorphic	avium	1	15223223	unanchored	40710957	ATAGTCATATCCACTGCTAGTAATTCGCCGTCGAGTTAATGGACGTTCAATATATTCACCACGCATCATATTCAGAAACTGATTTAGCACATGCATTACTG[A/C]ATAAATTGCCATCACTGAACTGTAAATGGCTTCATAAAATTGTTCATCTATTTCTTCATCATCTATATCTTCATCATCAATTTCTTCTTCCTCTATGTCAT
scaffold_1:14249695	Source 3a	Step 3 - non-FP	-	1	Monomorphic	unresolved polymorphic	avium	1	15223996	1	16587979	ATAGTTCAACAAAACCCAAGATGATCAACATACTAGAATCATCCTAACTTGAATTTTATCCAAGATGAGCGCTCTTCCAATGACATCTTCAAGAACAAGTC[T/C]TTCTTTGCTTTATTACTAAGCAATTCACCTGCCATGTAACGAGTATTGTCATCCAAATTTGGTATCTCTTTTATAGCATCCCAAATATCCCTCTCTCTTTC
scaffold_1:14250508	Source 3a	Step 3 - non-FP	-	1	Monomorphic	Monomorphic B	avium	1	15224809	1	18438782	TCAAGTAATGATTATAAGTTTTTGGGAACCTAATTTTTGCATTAAGACGAGGAAGTATCACTCTTTCTACATTTTGCTTGCTAAGTGACCCATTAGCATCA[T/C]GCAATCCACTATTGATAGCATCCACCAAGAGGTGCAACAACTCATTGGTATCGTCTATAGTCCAAGATTCATAGTTCTCTTTCTCTTTGCCCTTTCCTTTG
ss490546574	Original_6K	-	-	1	-	-	-	1	15256213	1	12485642	-
s1_14463799	Source 2c	Step 4a - non-FP	-	1	Monomorphic	unresolved polymorphic	avium	1	15438094	unanchored	51571380	CTGCCACAATAAGTGTTTTTACTCCCTTACTCAAGAAGGGCAAGCCGTATGAATG[A/G]AGCAAGGA
s1_14557730	Source 2c	Step 4a - non-FP	-	1	Monomorphic	Monomorphic A	avium	1	15532031	1	13164851	CGTCACCATCGTTGCAAGCTCCAGAAATACCAACCTCATATAATTTCCAGTCAAATTCGAAGGTACCAAAAAAAAATTATCCCAAAAACGAAAAGGAAAATCAGGGATGGAAGGCCAAGAGCACATTGTGATGCTGCCATTTATGGCTCA[A/C]GGCCATCTCATACCATTCCTTGCACTGGCAAGGAAAATCCAACAAAGAACAGGATTCACAATCACCATTGCCAGCACCACCCTCAACATCCAATACCTCAGTGCAACCATTGCCTCAACCTCAAACTCTCAATCGGACTCCAACATCCAT
ss490546591	Original_6K	-	-	1	-	-	-	1	15601111	1	13187576	-
ss490546599	Original_6K	-	-	1	-	-	-	1	15753605	1	13313590	-
scaffold_1:14865332	Source 3b	Step 4a - non-FP	-	1	Failed	unresolved polymorphic	avium	1	15839633	1	4916024	ATGTTAGTTTCTGTTAAAACTGAAGTTAAACTCACGTGCTCATCCTGCTTTTTGAAATATAATCTCATCATTCCACTCAACCTTCGACCAAACCCAACTGT[T/C]AGAACCCTTTCCCTCCATTTCCTCATGGTCCTTCCATTTTGGCGCCCCTGTAGGATATAACCAACCAAAAAAAGTAAACTTTTGAAGAAATTGAAACAATC
scaffold_1:14865409	Source 3b	Step 4a - non-FP	-	1	Monomorphic	Monomorphic A	avium	1	15839710	1	4915949	CAACCTTCGACCAAACCCAACTGTTAGAACCCTTTCCCTCCATTTCCTCATGGTCCTTCCATTTTGGCGCCCCTGTAGGATATAACCAACCAAAAAAAGTA[A/G]ACTTTTGAAGAAATTGAAACAATCCAAGCTCAAGAGAAAGACCAACAATGGAGAACTCCAGAGAAAGACCAAACTCATGGATCAATTTGAAAAATAGAAGT
scaffold_1:14865459	Source 3b	Step 4a - non-FP	-	1	Failed	unresolved polymorphic	avium	1	15839760	8	13034405	TGGTCCTTCCATTTTGGCGCCCCTGTAGGATATAACCAACCAAAAAAAGTAAACTTTTGAAGAAATTGAAACAATCCAAGCTCAAGAGAAAGACCAACAAT[T/G]GAGAACTCCAGAGAAAGACCAAACTCATGGATCAATTTGAAAAATAGAAGTCCTGCAAATTCATTATTCATGGCACATCAAATACAGAGTCCTCAAAAAAC
scaffold_1:14865576	Source 3b	Step 4a - non-FP	-	1	Failed	unresolved polymorphic	avium	1	15839877	1	4915797	AGACCAAACTCATGGATCAATTTGAAAAATAGAAGTCCTGCAAATTCATTATTCATGGCACATCAAATACAGAGTCCTCAAAAAACCATTGAACCACATCA[A/G]TACTCAAAAAACCAGTGCACCACATCGAAGACATCAATCTTGAGCAAGTCCTAACACAATATATCAAAATGAACTTCCCAAATCCTAACACAAAACATCGA
scaffold_1:14865670	Source 3b	Step 4a - non-FP	-	1	Monomorphic	Monomorphic A	avium	1	15839971	1	4915702	CACATCAATACTCAAAAAACCAGTGCACCACATCGAAGACATCAATCTTGAGCAAGTCCTAACACAATATATCAAAATGAACTTCCCAAATCCTAACACAA[A/G]ACATCGAAATGAACTTCCCATACAATACATCAAAATGAACTTCCAAGTCCTAACTCAAACTCTACATGGTCTTCCTCTTTTTGCTGGAGACTTAAGTCTTC
ss490546611	Original_6K	-	-	1	-	-	-	1	16036105	1	13875100	-
scaffold_1:15556196	Source 3b	Step 3 - FP	70	1	Monomorphic	unresolved polymorphic	avium	1	16530497	-	-	ACTTCACATAGCCATGCTTCAAGTATTTGGATGGACAAGGTAGCTATACTTGGATGATTGTGGAGAAATAGTGGAGACTACCATTGTGAGATACTTGAGCC[A/G]AATTGCCTCCTTTGCTTATTTATTTATTGATTTTCTTGGATTAAATTGTTGTGTTTAATGTATTTTGTGAGAATTGTGTAGTTGGTCCCTAATTAGAAGAA
scaffold_1:15556800	Source 3b	Step 3 - FP	70	1	Monomorphic	Monomorphic B	avium	1	16531101	1	13844154	CCGCCTGCCACCTTGGAGCTTTTTGGGAGTTTTTGAGTTCATCTTCACGTCTACCATCAACCACTCTGTGATTCTCAATAAGTTTATCATGTTCTAATTTC[T/C]TTTTTGCTAGGGCTACGATGTAGCCTAGCCATGAATACCTTATTTATGTGTTTATGTTAATTTGATATTATTTTCCATGTTAAGTATCTTTTACCATTCTT
scaffold_1:15563081	Source 3b	Step 3 - FP	70	1	Monomorphic	Monomorphic B	avium	1	16537382	8	2696911	CCTAACTATGTTGCCAATCCCCGGCAACGACGCCAAAAACTTGTTGTCATAGGATCAGCTGTATCCTCAACTTGTGATACTCGGAAGTGCATGAGCCGTTC[A/G]GTAGTATAGCATATGTAAGTGCGAGGTCAATCCCACGAGGATTGGTGATTGAATGATCCAATTCATTTTCCCTACACAAAATAGAAATGAAAAAGAAAGGA
scaffold_1:15563110	Source 3b	Step 3 - FP	70	1	Monomorphic	Monomorphic B	avium	1	16537411	1	13414825	ACGCCAAAAACTTGTTGTCATAGGATCAGCTGTATCCTCAACTTGTGATACTCGGAAGTGCATGAGCCGTTCAGTAGTATAGCATATGTAAGTGCGAGGTC[A/G]ATCCCACGAGGATTGGTGATTGAATGATCCAATTCATTTTCCCTACACAAAATAGAAATGAAAAAGAAAGGAGTTAAATAAAACGAGAAAGAAAGAAAAGA
scaffold_1:15563486	Source 3b	Step 3 - FP	70	1	Monomorphic	Monomorphic A	avium	1	16537787	1	10579671	CATTTAAAACAATCAAGTATGTATCTAATCCCTGTTGTCGAATCTCCATACATACTCTTCCTATTCATAGTTCAATTCGAATTAAAGCATGGTGTCTACTC[T/G]TAATTCAAACCAAGATAGCTAACATGCAAGCCTTAATGGTGATCAATCATTCAAACTAGCATATTAACTTATAGGCATAATGAATAAGAACAAAAACCATA
scaffold_1:15564672	Source 3b	Step 3 - FP	70	1	Failed	Failed	avium	1	16538973	1	10790790	TGTTACAATAATTGAGAACTAGAAAGGAAAACTAAGAGAATTTGAGGGAGAGAAGGGAGGGGAGCTCTAGAGAAGTGTTTGAGAGCTCCCCCCCTTGGGGT[A/G]TATTTACAAGCTTGGAGAAACTCACTATTTATAGGCCTAGGGGAAGTGAAAATCTGAATTAAGTATTGCTTCTACCAACAACACTCACTTCACCAACTTAC
scaffold_1:15565585	Source 3b	Step 3 - FP	70	1	Failed	Monomorphic B	avium	1	16539886	-	-	AAACAATTCCTCTTGTCTTTAAGCTTGCAACTCCCACTTCATCTTCTTTTACTTCATTTGGCTGCTGCAAAACTCCACTCCAATTATAAGTATTGAATATG[T/C]TTCACCTAACTTTCCCACAATCAATAACACTTCATCATGTGTGACAATGCATTGCAGTCTTCTTCCGAACTTGTTTTGGGCTTGTTAATCCATTCATAAAT
scaffold_1:15835955	Source 3b	Step 3 - non-FP	-	1	ShiftedHomo	unresolved polymorphic	avium	1	16810258	3	12569591	ACATTTTTGTGATTTAGTTTTATTAGGAATGAAATTCACAATAAAATCAATCAGCAAAATTGTTTTCCTCTTTTTCACGTTAAAACCAATTCTACTTTTTC[A/C]TACTCTTTTTGGAACGTGATTTCCGTTGATATAAAACAAAGCTTGAAGACCTTTGTTACTCACTTCTGCAAAAACTAATTTGAGAGTTTATATTGAGAAGC
scaffold_1:15837753	Source 3b	Step 3 - non-FP	-	1	Failed	Failed	avium	1	16812056	3	10033154	GAGGATGTAGATATTGAAGAAACCAGAGAAAGGTACAAGGAATTGTATCTTAACTTTGACAAAGTGAAGAAACAAAATGATGGACTCAAGATCAAAGTGCA[A/C]AAAAAGAAAAAAGGATGAGTGGCAAAGGACTGAAACATCTCTTCGATCCCAAGTCAACAACTTACTTGCTGAGAGAGACTTGTTGAAGGAAAAGCTCAAGG
scaffold_1:15838517	Source 3b	Step 3 - non-FP	-	1	Monomorphic	unresolved polymorphic	avium	1	16812820	3	10032390	GTCTCAAAGACAAATGGTACTTTGATAATGGTTGTTCTAGACATATGACAGGTGACAAAAATTGGTTTGAATCTTTCGTCGATATGAAGGTAAGTGGGTCT[A/G]TAACTTTTGGTGACGGTAAGAAAGCTTGCATTTTTGGTAAAGTTACTGTCAAGATTATTGGCTTACCTCCCTTAAATGATGTTATACTTGTTGATGGACTA
scaffold_1:15839313	Source 3b	Step 3 - non-FP	-	1	Monomorphic	unresolved polymorphic	avium	1	16813616	3	10031586	TGAATTTGAAAATGCATCTTTTCATGATTTTTGCAATACCAATGGAATTGCTCATGAGTTTTCTGCTCCAATAACACCACAACAAAATGGTGTTGTTGAAC[A/G]TAAGAATAGAGTACTGATTGAGATGGGAAGAGTCATGCTAAATGCTGCAAATCTAGCCAAGCATTTCTGGGCTGAAGCTAATGGTACAACATGTTATACCT
scaffold_1:15840260	Source 3b	Step 3 - non-FP	-	1	Monomorphic	unresolved polymorphic	avium	1	16814563	3	10030635	CAAGACTAGTTGCTCAAGGATATACTCAAGTTGAAGGCATTGATGTCGATGAAACATTTGCTCCAGTTGTTCGCTTGGAATCCGTTAGATTGTTGCTGGCT[A/G]TTGCTTGTCATCTAAAGTTCAAGTTGTATCAAATGGATGTCAAAAGTGCATTTCTAAATGGCTTGCACAAGGAAGAGGTGTATGTTGAACAACCTACAGGA
scaffold_1:15842134	Source 3b	Step 4a - non-FP	-	1	Monomorphic	Monomorphic A	avium	1	16816437	3	10026944	GTTTTCCTCTTTCTCACGTTAAAACCAATCCTACTTTTTCCTACTCTTTTTGGAACGTGATTTCTATTGATATAAAACAAAGCTTGAAGACCTTTGTTACT[T/C]ACTTCTGCAAAAACTGATTTGAGAGATTTATATTGAGAGAAGCAAAGGTGAGTTGATGAAAAATTAGAATGATAAAGCAACTTTGTGAAGCTTTTTAATTC
scaffold_1:15844192	Source 3b	Step 4a - non-FP	-	1	Failed	unresolved polymorphic	avium	1	16818495	1	5597803	ATCAAATTTCTTATCTTTGGTTCAATTTGTATTAGAAAAGAAAATGAAGATGTTGTGGCAAGATGCCACACCAACAATACAAATATATAGTTTAAGTTCTT[A/G]TATGCAAAATCATTGTTAGCTAACTCATAGTGGAAAACTGGAGGGAAAAAAGCATACACTCTCTGCCTTTTCCATCCAGTTTGTTTCCTTTTCTATTGACA
scaffold_1:15844869	Source 3b	Step 4a - non-FP	-	0	-	-	avium	1	16819172	1	5602172	TGCCAACACTAAACTCCAGATGACTTCCAGACCCATTGAAGCAATCAGGTAGCTGCAAAATGAGCATTGCCTTAAACAAATATCACAATTTTTTTTCAGGA[T/C]AAGAAATGGCATGTGATGCATCAAGAGATGTTGAAATCTGCCCCATAAGCCTACAGAATCAGGTTACACAAAATTGAACTTAGATGGCAATTTACTCACAA
ss490546137	Original_6K	-	-	1	-	-	-	1	16941316	unanchored	84345772	-
ss490546619	Original_6K	-	-	1	-	-	-	1	16985912	1	14262764	-
scaffold_1:16326166	Source 3b	Step 4a - non-FP	-	1	Monomorphic	unresolved polymorphic	avium	1	17300466	1	16501649	TTGGTCCATGTAAATTTCTTCCTCTAAATCACCATTCAAGAACGCTGTTTTAACATCCATTTGGTGCACAACAAGATCATGAATAGCAGCTAAAGCAAACA[A/G]CACACGAATAGAAGTTATCCTAGTGACAGGTGAATAAGTATCAAAGAAGTCCACATTTTCCCTTTGCCTGTAACCCTTGGCTACAAGATGAGCCTTATATT
scaffold_1:16326542	Source 3b	Step 4a - non-FP	-	0	-	-	avium	1	17300842	1	16501269	GAGTTGTGGGATCCTGCTCTAAAGTATATATATGAAAATCAGATCCAAAGTCCTTTGCAGTTCGTGCTCTCTTACTCTTCCTTGGTTCTACATTAGGTTCA[A/G]AAAGCTCTATACTTCTAGGTTCATTATTTCTGGATAGAGAAAGATTACTAGATGTTGAACCCCCATTATTTCTCAATTTAAAAGGAAATTTATTTTCAAAA
scaffold_1:16334643	Source 3b	Step 4a - non-FP	-	1	Failed	unresolved polymorphic	avium	1	17308943	5	171396	GGGTAGAAAATTGAAACCCTGTGGGCTAGTGAACGATCCCCGTGTTGGAGTGTTTTCCCGATACTTGTGATGGTGTGAGGTTGTCTTATATAGATATTATA[T/C]TTATACTTATGAACTTTGTAGTTTATACCTATACAGTCATGGAAGTTTTCGTGGTCTATTTATATATATATATATATGTGTGTATATGCTTAGTTATTTTT
scaffold_1:16389668	Source 3a	Step 3 - non-FP	-	1	Failed	unresolved polymorphic	avium	1	17363968	1	14583799	CATCGGGATGAACTGCTGCCAGACCACCATTACTCCATATCTCAGGTCCTTCAATACTAGCTTTGGAGTAGTATTAAATGCTGACAGAAAGGCATGCAAGT[A/C]TGCCTTCCTTGTAGAGCATGATTGGTTTACATCAAACTCAACAAATGTTTCTGCCATTGGTGAAATGGACTATGTTCCTATGGTGCTGGAATGGCACGTAC
scaffold_1:16390252	Source 3a	Step 3 - non-FP	-	1	ShiftedHomo	unresolved polymorphic	avium	1	17364552	unanchored	72209259	GAATGCGACGATCCTAATAGATGTGGTTCCGGCATTTGCGTCAATTATCCTGGGGGGTTTAAGTGTCAATTGCCTGATCAACGATCATCACGAGTTACTCT[A/G]GCCATTATAGGTATGCCCCAGCACTAATCCTTTGATTATTGATGACTAAATTGAAAAAAATACATATATATATATATAGAGAGAGAGAGATGTTCTCTTTT
scaffold_1:16391576	Source 3a	Step 3 - non-FP	-	1	ShiftedHomo	unresolved polymorphic	avium	1	17365876	1	14586141	GAATTCATACCCAATGGAACACTTTTTCAATATATTCATCACCAGAATGAGGAGTTCCCTCTTACATGGGAAACGAGATTAAGAGTTTCAATCGAAGTTGC[A/C]GGAGCACTTTCCTACTTACATTCTGCAGCTTCCTTTCCAATTTACCACCGGGACGTCAAGTCTTCTAACATACTCTTGGATGAAAAATACAGAGCCAAAGT
scaffold_1:16391687	Source 3a	Step 3 - non-FP	-	1	Monomorphic	Failed	avium	1	17365987	1	14586252	TCCTACTTACATTCTGCAGCTTCCTTTCCAATTTACCACCGGGACGTCAAGTCTTCTAACATACTCTTGGATGAAAAATACAGAGCCAAAGTAGCAGACTT[T/C]GGGACTTCAAGATCAATTTCCATTGACCAAACGCACCTTACAACACTAGTACGTGGAACATTTGGTTATCTGGACCCAGAATACTTCCAATCTAGCCAATT
scaffold_1:16391735	Source 3a	Step 3 - non-FP	-	1	Monomorphic	unresolved polymorphic	avium	1	17366035	1	14568957	AAGTCTTCTAACATACTCTTGGATGAAAAATACAGAGCCAAAGTAGCAGACTTTGGGACTTCAAGATCAATTTCCATTGACCAAACGCACCTTACAACACT[A/C]GTACGTGGAACATTTGGTTATCTGGACCCAGAATACTTCCAATCTAGCCAATTTACAGAGAAGAGTGATGTTTATAGCTTTGGAGTCATCCTTGCTGAGCT
s1_16562957	Source 2c	Step 4a - non-FP	-	1	Monomorphic	Monomorphic B	avium	1	17537257	1	14731401	ATAGGACAGATAAACACAGTTAGTCAGCACAGTTAACATTGTTTGCATCCCAGAACCATAACTTTCATTAGAGGGTCATAATTAGGAGCACCAGAAAAACACACAATGTTCACACAAAGGGGTTAGTTACCTCAGCAAATTAAGAGGTCA[T/G]GAAGTACTTGGTGAAGCTCTAATGGAGGCTCTCACCGCTGCATAAAAACCAACAGCTAAGGTACAAAATCTATTAGGGTTTAAATCATTATGTCTTTTCAATTGCATCTGCAATTCCAGCCAAATGGGTACAAAATCCATCCATAGGACA
ss490558902	Original_6K	-	-	1	-	-	-	1	17583149	1	14768793	-
ss490546643	Original_6K	-	-	1	-	-	-	1	17586989	1	14771188	-
s1_16668968	Source 2c	Step 4a - non-FP	-	1	Monomorphic	Monomorphic B	avium	1	17643268	1	14807182	GATCAGCATCATCTTCATGTTGGTAAATCTGAAAAACATTTGATTCTATAAGGAGCTGAGAGAGTTCTTTGAATGGTCCAGCACTGACTTCACGGCCTTCAAGCTCTCTTTCTAGATGATAATAAAGATCACTGAGTATCAAATAGTTTG[A/G]CACCTTCCCTGCACTGGAAAAAGATAATATATTCTTCATATGCAGCCAAATGCATAATATGTGTCATTTATTGCTTCCATTTCAACATACTCTTATGAGAATAGAGATACACATGTTATTCTTTTGAGAATAGAGAAACACATGTTTTTA
scaffold_1:16719199	Source 3b	Step 4a - non-FP	-	1	Failed	unresolved polymorphic	avium	1	17693499	1	19993157	CCATTTCGGTACTTTATGGTCTTAGTGGATGCATTTACCCGATAGTCACATGTTTGCCTTTTGTCCACTTGAAATATGGCATTTGCTAGGCTCTTGGCTCA[A/G]ATAATTAAATTACGAGCCCAATTCCCAGATTATCCCATTAAGTCCATCAGACTCGATAATGCTGGTGAATTTACATCTCAGACTTTTAATGATTACTGCAT
scaffold_1:16721337	Source 3b	Step 4a - non-FP	-	1	DistortedAndUnexpSegreg	Robust	avium	1	17695637	unanchored	106781895	CAAGACGACGGCCCGAACCCGGTTGTCCCCATAGCCTACAAGGAAGAGTTCACAGAGACCATGAACTACTTCCGAGCCCTCTACAGAGCCGATGAGCGATC[T/C]CCTCGTGCCCTTCAGCTCACCACGGAAGCCATCAAATTGAACTCAGGAAACTACACTGTGAGCTTCGTCTTTGAATCCCAATCTCTGCATCTTTTTCCGCT
scaffold_1:16723188	Source 3b	Step 4a - non-FP	-	1	DistortedAndUnexpSegreg	Robust	avium	1	17697488	1	14915563	GGGTTAAAAAACCCAACAAACTAATCAGTCAACAGCAGGCTGCCGGTCAAGTAGAATGGATGGTAAAGGAACATCCCTAAATTCTGATGAAATTGATGCCC[A/G]AAGAGAAGAAAGAGCCGTCACTCTTTCCCAGAGCTCCTCAATGTCCACGCCCCTATAACCATCAAAATTCCTTTTGTTTCTCTCTGACCAAATTACCTACA
scaffold_1:16739236	Source 3a	Step 4a - non-FP	-	1	Robust	unresolved polymorphic	avium	1	17713536	1	14920539	GTTTAAACATGTCATGGTATTGAGAAGTGAGCTATGCATACCAAAAGAGGGTTTATGGGGTCCCATTCTTCCTTCGGAAGCCACAATTGCAATGCCTCTCT[T/C]GTTTCCTCAGGATTTGAAGTTTTCTAGAAAAGAGATTAAAAATTATACATTGATGCAGTGTATTTCAGTATAGAAAACAATATGCAAAATTTTGGAAGATC
scaffold_1:16740026	Source 3a	Step 4a - non-FP	-	1	Monomorphic	Monomorphic A	avium	1	17714326	1	14921171	AAAATTTGACTTTGCGAAGGTAGTAATTATGGTGGTTCACCCCCAATTTTGGACTAATTCTGGCCAAATGCGAAGGTTTCTTTCTACACCATTTGCTCAAG[T/C]GGAATTGAAAGAACATACCGGGTAAATCAAGCTTTTAATGGTTGCTTCTTCAGCTTTGTCAATGGAATCAGCAGCAAGCAGATTATTTTGAAGTAGACGCT
scaffold_1:16838989	Source 3a	Step 4a - non-FP	-	1	ShiftedHomo	unresolved polymorphic	avium	1	17813289	1	14787139	GCCTACCCACGTCTGCCCCAAATATATATAGTTTTTATATACACTTACACTCTGTTGTATCTCTTGCTGGTATCAGTGAAGAAGATTGAGCCATTCTTGTG[A/G]ATATCAAGGTCATTTGCAAAAAGAATAGGCTTCCCTTCCACATGGGTTGACAGGGGAGTGGCAAGGCCTCCTTGAGGGCCAACAACCAAAAGACCATAATA
scaffold_1:16839619	Source 3a	Step 4a - non-FP	-	0	-	-	avium	1	17813919	1	14786512	CACCTCTCCATGACTTGCTTGTATGGTGCAATGTTGTGCTTCACTGGCCTAAATTCATGGTCTCCTAGTGGGCCCATTTGCAGTGGGTCCATGACAACAAA[T/C]CCCAGAACTAGAACTAGGAGAAGGAAGATTGGGTGCTGCAACAATGCTTCATCTCTGAGCAAGAGTAATTTTTTCTTCTCCATGTTGAAGAGAGGGAGAGA
scaffold_1:17046125	Source 3b	Step 3 - non-FP	-	1	Failed	unresolved polymorphic	avium	1	18020157	1	15382095	AAGAACAGAGCCCAATGACAAACGATGAAGAAATTCATCAAATCTACTGTTGTGGGTATTAGAACGCAAAAAGGCAGATAGTTCATCATAGTTCCTAGCAT[T/G]ATTGAAATTGTAAACACATAGAGACAAGAAAATTAGATAACAGGAGGATATTTAAAGGCAAAAATGCAGGCACTTCATCAATTTTATAACAAAACAGTATT
scaffold_1:17047744	Source 3b	Step 3 - non-FP	-	0	-	-	avium	1	18021776	1	15382898	AGTTAAGACAAACATAAACTTGAAAAAGAACAGAACCCAATGACAAATGATGCAGATAATTCATCAAATCTACTGTTGTTGGTATTAGAACGCAAAAAGGC[A/C]GATAGTTCATCATAGTTCCTAGCATTATTGAAATTGTAAACACAAAGAGACGAGAAAAATTCGATAACGGGAGGATATTAGAAAGCAAAAATGCAGGTAAT
scaffold_1:17047770	Source 3b	Step 3 - non-FP	-	1	Failed	unresolved polymorphic	avium	1	18021802	1	15382924	AGAACAGAACCCAATGACAAATGATGCAGATAATTCATCAAATCTACTGTTGTTGGTATTAGAACGCAAAAAGGCAGATAGTTCATCATAGTTCCTAGCAT[T/C]ATTGAAATTGTAAACACAAAGAGACGAGAAAAATTCGATAACGGGAGGATATTAGAAAGCAAAAATGCAGGTAATTCATTAATTTTATACAGATTTTATAA
scaffold_1:17050593	Source 3b	Step 3 - non-FP	-	0	-	-	avium	1	18024625	-	-	GTTTATCTTCAATCTCCAAAAACTTGACATCTCTGCTCCCCTCGAAAACATCAAGAAGATAGACACAGAGAGATTCAAACAAGCACACCGCACAATCTCTC[T/C]CGATCCCGGTCGTAAAACAACAATTCCGGAAGCAGCGTCTCTCCACACCTGCAGATCGCGGCGGCTGTTATCTTCAATCTCGAAAATTTTCAACATCTATG
s1_17142692	Source 2c	Step 4a - non-FP	-	0	-	-	avium	1	18116696	-	-	ACGATCCAGTTCTGTCTAGTGCTTAGTCACGTCAGCGACGCAGTGTATGCGAATGAGACTCCGATGGTCAATTTCTTGAAAGATGCCTTACAGCTGGCTGTAGTATTTATGAATGGGTGCACCATTATGTTTAATAGTGAACGCCTGTTT[A/G]TTGAAATAAAAAAGATAAGTTTCATCGCCACCATCATAGTAGGTCTTCTTGATGGCAGCCTATATTTCTTTTGCAGTACTAAACCGAATGAAACAACTCATCAAGTTAGGGGACATGGAGTCGATTAACCACCCCTTGACTCGAAAGTTT
s1_18989688	Source 2b	Step 4a - non-FP	-	1	Failed	unresolved polymorphic	avium	1	18222756	1	7370772	AGTTGGGCCAAAAATTAGAAATATATTAGAGAAAAACAAAGGAAAAGCTCAGTGGTGCATTCCTAAGGCTGCTGGATAGAATAAGTTTGAAGTAATGCACCATAGTGGCTGCAACTTTGCTGTTGATTTGAATGCCCACTCTTGTTCATG[T/C]CATGTCTGGGATTTGAATGGAATACCATGTTTGCATGCTTATGCTGGAATAAGTTGGTTTCATGGGAATCCAAAGGACTTTTGTGATGCAGTGTACAAGAAATAGGCTTATTTGAAAGCCTATGAACCAATGATTATGCCTATGACTAGC
ss490546651	Original_6K	-	-	1	-	-	-	1	18545593	unanchored	53457210	-
scaffold_1:17772884	Source 3b	Step 3 - FP	74	1	Monomorphic	Monomorphic B	avium	1	18746950	1	23281332	ATAGCTTGGTTAATATTGTTGGAGCATCGTGTAAGCATCGTGACATGCTTAGAGATCAACTCCAAAAGGATATTATGGAAGCTCTTGAAAAAGATACTTTT[T/C]CAACAGGGCGAGGCTTAAATCAAGAAACTTATCTCAAGCGTCCTGGTGATACACGTTGGAACTCACATTATAGTACATTACTTAGTATCATCTCCATGTTT
scaffold_1:17773497	Source 3b	Step 3 - FP	74	1	Failed	unresolved polymorphic	avium	1	18747563	1	23281946	AGTGGCAACTTGCGGAATTAAATCATCGCTTCAATGAAGTAAATACTGAGTTACTTCTTTGTTTGACATGTTTGAGTCCGGATGATTCATTCATAGCTTTT[A/G]ACAAACAAAAGCTACTTCTTTTTGCTCAATTTTATCCTCAAGATTTTAATCCCCGAGATCTCTTGACACTTGAAGATCAACTTAAGATTTATATTAATCAT
scaffold_1:17775696	Source 3b	Step 3 - FP	74	1	Monomorphic	Monomorphic A	avium	1	18749762	1	9315117	ATATGGTCACCAAACATATTATACGGAGTCCTGAAATCAAGAACTCGGCTAGGAGTAGGATCAACCAAATAGGCAGCAGACAGAACAGCATGCCCCCAAAG[A/G]TGATGGGGAACAGACATATCCAATATGAGTGAGCGGGCAACTTCAAGCAAGTGCCAATTCTTCCTTTCAGACACACCATTTTTTTTAGGGGTAAAATGGGT
scaffold_1:17775720	Source 3b	Step 3 - FP	74	1	Failed	unresolved polymorphic	avium	1	18749786	1	9315141	GGAGTCCTGAAATCAAGAACTCGGCTAGGAGTAGGATCAACCAAATAGGCAGCAGACAGAACAGCATGCCCCCAAAGATGATGGGGAACAGACATATCCAA[T/C]ATGAGTGAGCGGGCAACTTCAAGCAAGTGCCAATTCTTCCTTTCAGACACACCATTTTTTTTAGGGGTAAAATGGGTTGTCATTTGGTAACTAATACCTTG
scaffold_1:17776716	Source 3b	Step 3 - FP	74	1	Monomorphic	unresolved polymorphic	avium	1	18750782	unanchored	104462924	TATATGATCAGTAGCACCAATGTCAATTATCCAAGTATTGGAGCCAATACCTGGAATAGAGTCAGAAACACACAAATTTGCAGAAGCAGCAGCAACAACAC[T/C]AACAATGAAGTTATCACCCATGATTGCAGCGGAAACTCAACAAATCACAGCATAGTACACAGCTGAACACAGTAGAGGCACAAATACGGCAGATGCACGAA
scaffold_1:17777776	Source 3b	Step 3 - FP	74	1	Monomorphic	Monomorphic B	avium	1	18751842	-	-	TCACACAAATAACACAAGTGTTTGAGTGGTTCACCCACTATACATCCACTATAGTTTATAGCTTTGTATTTGTATTTGAATATGGAGATTACATTGTACAT[A/G]AGAGAGATATGGGGAGAGATGCTCGAGAGCTAAGAGAAATAGAGAGCTTGGGAGAGCTATCTCTTGGAGAAGTAGAGAGTGGCAGCCGATCGTCCCCTTGC
s1_17778571	Source 2c	Step 3 - FP	74	1	Monomorphic	Monomorphic A	avium	1	18752637	1	15836680	TAAAAC[T/G]CCGGCGAACGACAATGTATATCGTAAGCCAACACTGAAATCAAAGCAATGTCTGCAG
scaffold_1:18160566	Source 3a	Step 3 - non-FP	-	1	Failed	unresolved polymorphic	avium	1	19134632	1	10744864	GACCATACCAAGAGAATCCTCTCAAAGCGCCCACTGGGCCTGATAAATAATAAAAAGCAGCAGTCTTTGAAGTTCTTGCAACAGCACAGAAGATGACTACA[A/G]AAGGGAGTTTTATACAGCCAGCCATTCCTCGCTTTGATGGTCACTATGACCATTGGAGCATGCTGATGGAAAATTTTCTACGATCTAAGGAATTTTGGGGG
scaffold_1:18161049	Source 3a	Step 3 - non-FP	-	1	Monomorphic	Monomorphic A	avium	1	19135115	1	10744402	TGAGTGACAGAGTACTTCTCTAGGGTCTTGACAGTGGCCAACAAGATGCGAATTTATGGAGAAAATATGCAGGATGTTAAAGTGGTGGAGAAAATTCTACG[A/C]TCTTTAACTGAGAAGTTCAACTATGTTGTATGTTCTATTGAGCAGTCAAAGGACATTGATGCTCTTACTGTTGATGAGTTACAAAGCTCATTAATAGTGCA
scaffold_1:18161175	Source 3a	Step 3 - non-FP	-	0	-	-	avium	1	19135241	1	10744277	GTTGTATGTTCTATTGAGCAGTCAAAGGACATTGATGCTCTTACTGTTGATGAGTTACAAAGCTCATTAATAGTGCATGAACAGAAGTTTCAGAGACGTAA[T/G]GGTGAGGAACAGGCTTTGAAAATGACATCTGAATGAGGAAGAGGTCACGGTCGTGGTACCTACAGAGGAAGAGGAAGAGGGAGAGGTCAAGCAGATTTCAA
scaffold_1:18161413	Source 3a	Step 3 - non-FP	-	1	ShiftedHomo	unresolved polymorphic	avium	1	19135479	1	10744032	TTGTTCGTTTTTAGTATGAATGTCCTTCTGCGAACAAAGAAGCAAATTATGCAGAGCTTGATGAGGAAGAAGAAATGCTTTTGATGTCTTATGTGGAGTTG[T/C]ATAAGGCCAGAAGAGAAGATGCATGGTTTCTTGATTCAGGGTGTTCTAATCACATGTGCGGTGACCGAACTATGTTTAATGAACTCGATGAAAATTTTCGA
s3_9504390	Source 2c	Step 3 - non-FP	-	0	-	-	avium	1	19243347	unanchored	26940755	CTGCTTATGGACAACTATATGACTATCCTGCCTCCCTTAGGAAACGGATAGGAACCTG[T/G]ATACT
scaffold_1:18358929	Source 3b	Step 3 - non-FP	-	1	DistortedAndUnexpSegreg	unresolved polymorphic	avium	1	19332995	unanchored	123862174	AGTAAGAAGAACGGTTTAGACAAGGAGGAGTTTACGGAATGGGAAGCAAACGATTTGCAGGGGGAGCAAGTGGTAGTAGTCAACCGCAATACCGTCGCACT[T/C]AAAGCCTTCAAGACCCACTCCGATCTCCTCTCGTACCAATGCCACACAAGAACACTACAGCAAAACAGAGAACAATCAAAGGCATGATTAAAAACTCAGTA
scaffold_1:18359979	Source 3b	Step 3 - non-FP	-	1	Failed	unresolved polymorphic	avium	1	19334045	unanchored	12158266	GTCCTTGATCATAGATTCTGGGATGCCATGGAATGAGTGCAATCCATCTATGAGCCTTTGTATAGCACCCTGCTAATTGTTGACACAGAGGTAGTTCCTAC[A/C]ATGCCTATCTTATATGATATGTTTCACATAATGAAAGAGAAGATTTCTAAGTTGAAGGGAAAAAAATGGCTTCTCAAAATCATCAATCACAAATGGGATGT
scaffold_1:18361366	Source 3b	Step 3 - non-FP	-	1	Failed	Failed	avium	1	19335432	1	15776388	CTCAAATGAATCTTATGATGGCTATAGTTATGTCATGTCTGATTATAGTGGAACTAGTTATGGAGCTCAAGATGATGAAACAGATTATGGACCTACTAGTT[T/G]GTTTAATCCTAACTATTTCATATATGAGAGGATAGTAGGGAGCTCGAGAGAGACATATGTGCACCATGTTCAAACATGGCTTACCAACTACTCGGGTTACA
scaffold_1:18367153	Source 3b	Step 3 - non-FP	-	1	Monomorphic	Monomorphic A	avium	1	19341219	-	-	ATGTTAAGGTGCTAAACTAAAGCTCTTATACAATTATTTTCGCAGGGTTTCTAGAGGCAAAAATAATAACCAGACACCATGCCTAGAACATGGAACTGCAA[A/G]GACGCCAACTTAAAGGGCTATGGAGCAGAACTCAAAGGTCCTCTGAACTCAGAGGTTCCCTGACAGACATCCAATTATTGTTATGGCAAATATAAAACATG
scaffold_1:18367232	Source 3b	Step 3 - non-FP	-	1	Monomorphic	Monomorphic B	avium	1	19341298	7	264494	TGCCTAGAACATGGAACTGCAAAGACGCCAACTTAAAGGGCTATGGAGCAGAACTCAAAGGTCCTCTGAACTCAGAGGTTCCCTGACAGACATCCAATTAT[T/C]GTTATGGCAAATATAAAACATGACCAAGTGCTCAAACAAAGTATTGATCGTTAGTTTAGCAAGATAATTACATAATTATGAAAAGTGTTTCCTTGTTTTGG
ss490558883	Original_6K	-	-	1	-	-	-	1	20078775	1	16244561	-
scaffold_1:19141715	Source 3b	Step 3 - FP	76	1	Failed	unresolved polymorphic	avium	1	20115784	5	7497680	AGGGGGAAAAATACTTGAGATGCGTATTGTTTGATCAAAGATGCAGTGGAGGAATTTCTAGACTTAAGCATCATTTAGGTCAAACTCATCATGGTATGCAA[T/C]CATGTAAGAAAGTTCCTGAGCATGTGAAAAAAGAGTGTGCCGCAACTTTGAAAAATCTTCAGCTTGAAAAAAGAAAGAAAAAAGAAATGCTTAGAGAGATT
scaffold_1:19142798	Source 3b	Step 3 - FP	76	1	Failed	unresolved polymorphic	avium	1	20116867	5	7495997	TTAAAGCATCTATAAGCAAAAGCAATCTCTTCAAGCTATGTTTTCTTCTAGAGAATGGCACAATGGACCATTTGTCCAACATAATGAAGGTATTAGGGCTC[A/G]CTCAACTATACTATATGATGTTAATTTTTGGTCCCATGTTGCTTTTTGCATCAAAAGTGTTATTCCATTAGTATCGATTTTGGGAGAAGTTGATTCAGAGG
scaffold_1:19142974	Source 3b	Step 3 - FP	76	1	ShiftedHomo	unresolved polymorphic	avium	1	20117043	5	7495820	CGATTTTGGGAGAAGTTGATTCAGAGGAGAGACCTGCTATGGGATTTATTTATGAGTTAATGGATGTTGCAAAAGAGAAGATTGCTTTTAATTGTGGAAAC[A/G]TTGAAAGAAAGTATAAACCAATTTGGAGAAGAATAGACGAAAGATGGGGCCCATAACTTCATCAACCTTTACATGCTACTGGTTATTATTTGAACCCTCAA
scaffold_1:19143052	Source 3b	Step 3 - FP	76	1	ShiftedHomo	unresolved polymorphic	avium	1	20117121	5	7495745	AGATTGCTTTTAATTGTGGAAACATTGAAAGAAAGTATAAACCAATTTGGAGAAGAATAGACGAAAGATGGGGCCCATAACTTCATCAACCTTTACATGCT[A/G]CTGGTTATTATTTGAACCCTCAATTGCGTTATGAAGAAACCTTTTCTAATGCTGATGAAGTAAGGAAGGGATTGGAAGATTGCATGACTAGGATGTTGTCT
scaffold_1:19150044	Source 3b	Step 3 - FP	76	0	-	-	avium	1	20124113	unanchored	6382761	GATTCCCCGTCTTGGAAACTCATTGATGATAAATGGTCCGAGTTTGGTAATGAGCCGAGAAACTTGAGATTGGCTCTTTCATCTGATGGATTCAATCCCCA[T/C]AGTTCTCTAAGTAGCAGATACAGTTGCTAACCAGTTATCTTAGTTACATATAATCTCCCACCATGGCTATGCATGAAACGAAAGTTCATGATGTTGACCTT
scaffold_1:19150073	Source 3b	Step 3 - FP	76	1	Monomorphic	Monomorphic B	avium	1	20124142	unanchored	6382732	TAAATGGTCCGAGTTTGGTAATGAGCCGAGAAACTTGAGATTGGCTCTTTCATCTGATGGATTCAATCCCCATAGTTCTCTAAGTAGCAGATACAGTTGCT[A/G]ACCAGTTATCTTAGTTACATATAATCTCCCACCATGGCTATGCATGAAACGAAAGTTCATGATGTTGACCTTATTCATTTCCGGTCCTAAACAACCCGGAA
ss490546667	Original_6K	-	-	1	-	-	-	1	20131616	1	16262727	-
ss490546675	Original_6K	-	-	1	-	-	-	1	20811017	unanchored	85101603	-
ss490546679	Original_6K	-	-	1	-	-	-	1	20973954	1	16433347	-
scaffold_1:20062654	Source 3a	Step 3 - FP	77	1	Robust	Robust	avium	1	21036687	1	16455339	AATTACCTTCATGCTTTGATTGTATATCTTATTTGAAGGTTGCAAGAAAATGGGCAAGAGAGGAAAGAGTCAGAAGAAAGTCGATGGAAAGCCTAATAAGA[T/G]AAAGCTCCGTGATGAAAATGGTGTCATTGAAGATGACATGGACGACGAAATTGATGCATGTATGTTGATTAATTCTATGATTTTTTTATTGTACTTTTTTG
scaffold_1:20066715	Source 3a	Step 3 - FP	77	0	-	-	avium	1	21040748	1	16459506	TTGTGATGAAATAAATAGACGACCCATGGTGCTTTCAAAGAAATACTAATTTTAATAAAATGGTCCGGTTTGGGTATTTTTTGCATATATGATGAATCAAT[A/G]AAGACTTCAAGAATACACGGTCGGATCACTTAGAAGTCCTTTGGCTTGTACATATGTCGTTGTGGTTTTAATATTTAATATTTGGATAGCAGAATGCTGGG
scaffold_1:20068141	Source 3a	Step 3 - FP	77	0	-	-	avium	1	21042174	1	16461010	ACCTATGAAGTATAGGTTCTGCTTTTCCTGTTGCTCTTGATTAAGCACAAGCATAATTACAAAAGTGGTTTATGTGGAGTGTACACTGCTGTTTCGGTTCT[T/C]CAGTAAGATAGGGGCTAATGTGGGTTTCACTTAACAGATGAAGCAACTTGATGGGAATCTACCATCTGACTTTGAGGAAATTCTCAACAAATATAATGGGA
scaffold_1:20068689	Source 3a	Step 3 - FP	77	0	-	-	avium	1	21042722	-	-	TGTTTTTGCTTTTTTCTTTATGGCTTTATGAAGATTATCAATTTGTCTTATGCTGACTTTTTAGTATGTGGCAGAATGATGAAGTTGGTGTACAGAGCATG[A/G]AAATGTTGAAAGTAAGAGCTGCCCTTGAGGAAAAGTTGAAGCAGAAGGGTGTCTTCAGTTCCATCACTCCAAAAACTGATAAACCCCGGAAACTTCTAAAG
scaffold_1:20069594	Source 3a	Step 3 - FP	77	1	Robust	Robust	avium	1	21043627	1	16461558	CTCAGAGAGATGATATTGGGGAGAGGCGGAGAAAGCATGAGCTCCGAGTACTGGCAGGAGCTGGAATCAAGTCTGATGGTGATGCTGGAGATGAAAATGGC[A/G]CTATTTCGGATGATGGAGATGTTGAGATGGATGATAGTGGAACTGGAGATTCAGAAGATGAATTTTACGAACAAGTGAAAGAAAAACGAGCTGCAAAACTT
scaffold_1:20072263	Source 3a	Step 3 - FP	77	1	Monomorphic	Monomorphic B	avium	1	21046296	1	16465617	TTATCTCATATTTTGTAGAATTATTTATATTATGTGAACAGAACATTGAACTTTATGAGAACACGACGATTGATACTTTGGTTTCTGCGGCAGAAGGAAAA[T/C]AAAGAAGAAAAAGGAAGAAGAGGAAGAAGAAAGAAGAATCCAACCCAACCTAACCTTCTTCTCGAAGGAACACCGCGCGCAGCACCAACCACCAGGTCCAG
scaffold_1:21112785	Source 3b	Step 3 - FP	78	1	Monomorphic	Monomorphic A	avium	1	22086819	1	14108479	ACCCTCCATCTTTCAAAACCATGGTGAGGACATAACATTAACAAATCTTTAAATCTTTCCCAAGCTCGAGGTAAAGACTCAGTGTCTTTTTGAGAAAATGT[T/G]GTCATTTGTCTTTTCAAAGAATTTGTCTTTTGAATTGGGAAAAATTTCTTGACAAATTTAGTTTGGATTTCAAGCCATGTTCCAATTGTTCTTGGCCTTAG
scaffold_1:21114901	Source 3b	Step 3 - FP	78	0	-	-	avium	1	22088935	1	13775655	AGCCCCACCACATATTCCTCCTGACCAAACAGCTACTTAGGAATAACTGGTTATGAGAAGCATGATAGTAGAGGTAAATGTTACTTACTAGCATCCATGAA[T/C]AATGAGCTACTAAAACAACATGAAGATATGGATGATTGTGCTTCCATATTGCTTCACCTTAAAGAGCTTTATGGTGAAGCTACTCTTAGCTTGCGTTACAA
scaffold_1:21118868	Source 3b	Step 3 - FP	78	1	Monomorphic	Monomorphic B	avium	1	22092902	1	13684282	GTGAAGTGTAGATTTATAGGGTATCCCAAGGAAACTATGGGATATTACTTCTATCACATGGATGAGCAAAAGGTGTTCGTCGCAAGGTCAGCTACCTTCCT[A/G]GAAAGAGAATATGCTCTTGATGGGAAAGGGGGACATGAGACAGAACTCAAGGAATTGTCCAATGAGCTAGAAATCAACATTGAACTGAATGAAATTCCAGA
scaffold_1:21119638	Source 3b	Step 3 - FP	78	1	Monomorphic	unresolved polymorphic	avium	1	22093672	unanchored	27903987	GCTACATAAATCCATTTATGGATTGAAGCAAGCTTCTAGGAGTTGGAACATCTGCTTTGATGAAGTTGTCAAATCATTTGACTTCATACAAAACATGGATG[A/G]CCAATGTGTGTACAAGAAGGTTAGTGGGAGTTCGGTAGTATTCCTAGTGTTATATGTAGATGACATACTGATTATTGGAAACGATATAGGAATGCTATCTT
scaffold_1:21120116	Source 3b	Step 3 - FP	78	1	Monomorphic	unresolved polymorphic	avium	1	22094150	8	13389816	AGTCTCATGTATGCCATGGTTTGTACAAGACCAGATATCAGTTATGTTGTTAGTGTAACGAGTAGATATCAGTCAAACCCAGGATTAGATCATTGGGGAGC[T/C]GTTAAGTGTATCCTTAAATACTTACGAAGGACTAAGGACATGTTCCTTATTTATGAAGGAACATTAAAGCTACAAGTGGAAGCGTTTACTGACTCGAATTT
scaffold_1:21120146	Source 3b	Step 3 - FP	78	1	Failed	Failed	avium	1	22094180	8	13389786	CCAGATATCAGTTATGTTGTTAGTGTAACGAGTAGATATCAGTCAAACCCAGGATTAGATCATTGGGGAGCTGTTAAGTGTATCCTTAAATACTTACGAAG[A/G]ACTAAGGACATGTTCCTTATTTATGAAGGAACATTAAAGCTACAAGTGGAAGCGTTTACTGACTCGAATTTCGCATCCGATGTAGATGATCATAAATCCAC
scaffold_1:21121580	Source 3b	Step 3 - FP	78	1	Monomorphic	Monomorphic B	avium	1	22095614	1	13613670	CGTATTGCTTGCAATTCCAACTGAATAGGTTCTTCGTCTATTCTAATTAGCTTTGGTAGCCTTGATATATTGCTAGATGTCACTCTTGGCTTGTGGAAGTC[T/C]TAGGATTGATTGTGATCGATTTAAATAAAGGAAGAATTAAAAAGGGGTTTTAATTCCAGTTGGTTAGAAAGAGTTCTTATATTTTCCCACTGCCTTGCTAA
scaffold_1:21122681	Source 3b	Step 3 - FP	78	1	Failed	Failed	avium	1	22096715	-	-	AAAGATAACAAAATAAGTTTTCCCTTTATATATCATATACGAAATGTATTCTAAGGAGATTACATCAAATGTATTGGCTCTTAGGGCACATTTCTAACAAT[T/C]ATCACAAGAGAAGTGTTCGAGTTGGTAAAGCCAACAAAGAGAGTTGACTAATCAGGGTGGACAAAGTTAGTGAGTGGGCTTTTATCTTCATAAATGATTTT
scaffold_1:21508978	Source 3a	Step 3 - non-FP	-	1	Robust	Robust	avium	1	22483014	1	16931468	TCCCACAGCAGATGCTCCTTTACCAGTAGTATACACAGCTCTCTGCCCAGTCTTTTCAACATACCTTGTGGGACAGAAATTGATAAATTAATTAGATCTTT[A/G]GAGCCAAGAAATTGATTCACTTTTAAACTGATGGTAGTAGCTCTTACTTAAGAAACTGTGATTTTGCCGTGCCAGGATCACCTAGGAGAAGTACATTTATA
scaffold_1:21509238	Source 3a	Step 3 - non-FP	-	0	-	-	avium	1	22483274	1	16931728	AGAGCTATTGCAGTCTTTATGTCCTCGTGGCCATAGATTGATGGTGCAATGGACTTGACAATCTGTGTTCATAGAACATATAGTTATTTCATGATAATACA[A/C]GAGATACTTAGTTGAGAAAGATACAAGGGTTTGGTAGCAACCCTTTCTCCTATTCTTGGGTCTTTAGACAACTTTTCGATCTCATCTTTATCTTCCTGGGT
scaffold_1:21510150	Source 3a	Step 3 - non-FP	-	1	Monomorphic	unresolved polymorphic	avium	1	22484186	1	16932653	CAAGAACCAACTTTAACTTCTGAATAAGAGTTCTGAAAGAATGGCCCCAAGATTGCCCCACATTTATTGCAATCGTACTTTACTTGTTGCAATTGGGGAAA[T/G]ACCCCAGAGCGTCGGGTCACAACGCCTCCAATACGAATCATGGTATTCAAATGGATCTGCCTGCACACCATAAGAGCAGGATGACATTTACACCTCAAAGG
scaffold_1:21511789	Source 3a	Step 3 - non-FP	-	1	Robust	Robust	avium	1	22485826	1	16934042	TCGCGGGTATCGAGCTCAATTTCAGCGGCTCTGCGGTCGGCCATGATCTGATCCAAATCCCTCTCGTCCTCAACCGAGTCATCAAGCCCCAACGACTCGTA[T/C]TGGTCGTGCTCATCCATTCTCCGATAATCACTAATTTCACATTCACAATAACCATTTCGTGAACACTAAATCACGAAAGTTTACTTGAAAAAACCGATTTC
scaffold_1:21547834	Source 3b	Step 4b - non-FP	-	1	Monomorphic	Monomorphic A	avium	1	22521872	1	21172847	AGGAATGAGCTTGCGATTCCTTCTTGACCCGGGTTGTCCAACTTGTATAAATACAGGGCTTCTCTTCACTCTTTCTCACATTGCAAACTTAACTTCTCTAC[T/C]TTCTAGCTTGAGAAAGATCTTGGAGAATTTTGTACTGCTTGTCGAAGAGAGGAGTTGCCGTGCATCCCAAAGTAAGTCGAGCACGTAAATTTTTTCTTCAT
scaffold_1:21552074	Source 3b	Step 4b - non-FP	-	1	Monomorphic	unresolved polymorphic	avium	1	22526112	4	25102555	ATGAAGCGTCTGAACTGGGTGTCCAGTGCTGATCCTAGGCTTGCCAACTCATCTGCATGAGTGTTCTCTGCCCGTGGAACTTGTTGGATGGTGAAAGTAGG[A/G]AATTCTTTCAAAAGTCCTTGGACTTTGTCGAGGTACTGGATCATTCTTGGATGTTTTGCCATGTACTCGCCTGAGGCTTGATTCATGATCAGCTGGGAGTC
scaffold_1:21552149	Source 3b	Step 4b - non-FP	-	1	Monomorphic	unresolved polymorphic	avium	1	22526187	4	25102630	GGAACTTGTTGGATGGTGAAAGTAGGAAATTCTTTCAAAAGTCCTTGGACTTTGTCGAGGTACTGGATCATTCTTGGATGTTTTGCCATGTACTCGCCTGA[A/G]GCTTGATTCATGATCAGCTGGGAGTCTGAGTAGATGGCCAATCTCTTGATCGTCAGTTCTTTTGCTAGGCGCAGTCCTGCGAGCAATGCCTCATATTCTAC
scaffold_1:21557060	Source 3b	Step 4b - non-FP	-	1	Monomorphic	Monomorphic B	avium	1	22531098	1	25733622	ATAGGAGGAACAGATTCCTTGAGCACGCGTTGAGTATAACTCGTGCTCTCAATGAAAGCACCAAATGTTTGTGCAAATAATCTCACGGGAGAATATTCGCT[T/C]TTAGATCCTTCAACCTTCGATCTTCCTTCTCTCTGTTCCTCGATTCCTGTAAAAAAGACCGGAGTAAATAGACCACACCCGGGGGGTGTTGGCCAAAGGCC
s1_21700484	Source 2c	Step 4b - non-FP	-	0	-	-	avium	1	22674494	1	17112363	CTTCGTACTACCTCATGTCCTTCTCTTGCCTCTTCTATTACCTCTACTCAATTCCTCGCATCTCTTCTTTCAAAACCAAGCAAGACCTCAAGTACCACGGCGGTGAGGTCCCTGATGAAAACCTCATCCTCACCCCACTGGAGAGCTGCA[T/C]CCACACTCTTTATGTCCTCTTCTTCCCTCTCCTCTTCCACATCGCCTCTCACTACTCCATTGTATTCTCATCCGCGGCAGCAGTCTCTGATCTATTTCTCCTTTTCTTCATTCCTTTCCTTTTCCAGCTCTACGCCTCGACCCGGGGCGC
ss490559249	Original_6K	-	-	1	-	-	-	1	22747528	1	17149754	-
s1_21801800	Source 2c	Step 4a - non-FP	-	1	ShiftedHomo	unresolved polymorphic	avium	1	22775838	1	17179859	TAGTCCTGTGAGTGATACAAAGAGAGGGCCAACAAACCAGACAGCTATTGGGTTATTAACAACATACTGAACTAAGCCCTCTCCAGCTGGAAGAGCCAAGCTTGCATATGCAGCCACAGACCCAACAACACCAAGCCCCCAAAATGCTTG[T/C]AGAGTGCGCTTAATTTCAGTCACATAGATGTGAATCAGAAACAAAGACAAACCCAACCCACCAGCTCCAATTGCATAGACAAAATCAAGATTGTGCTTCACAATTCCAGTCAAGAAAAAGCTATCAGGCAAGAAGGCAGCTGAGGCAGCA
s1_25919451	Source 2a	Step 2a	-	1	Monomorphic	Monomorphic A	avium	1	22967446	1	20843248	GTGGTGGGATATTAGCACCATTTTATCAAGGCCACGAAAACACCACCGTTTTGCATAATCTGTTGGTTCAAGGTAAGCAGTTTGAAGAAGCTAAGCTTTGCAAGTGTAAATCCGAGACCGTTGCTGGTGTCTATAGTATTGACTTGCAGC[T/C]TGCTCTTCGGGTGAAGGCTAGATACGGCATGTCAATCAAGGGCAAAAGTAATAAGGTTGGCATCCTTTGCAATTTGTTGGTTCCTTTGACTACTTTTGGAACATCCATTGATGGCAATGGCGGCGAGTACTGTTTCAACACTACAAAGTG
ss490546727	Original_6K	-	-	1	-	-	-	1	22976838	unanchored	111483674	-
ss490546735	Original_6K	-	-	1	-	-	-	1	22989909	1	17485801	-
ss490546746	Original_6K	-	-	1	-	-	-	1	23079385	1	17528235	-
scaffold_1:22188810	Source 3b	Step 4a - non-FP	-	1	Monomorphic	Monomorphic A	avium	1	23162912	4	5762996	CACCTATTCTAAATTGATGGCTCACCTAGCCTAAGATTCTTCAATCATGAATTTATTCTCTTCCTCCCCATTCATTGTATCATCACTCTCTTCTAAATTGA[T/C]GACTCACCTAGCCTAAGACTCTTCAATCATGAATTTATTCTCTTCCTCATCATTCATTGTATCATCACTCTCTTCTAAATTGATGACTCACCTAGCCTAAG
scaffold_1:22190454	Source 3b	Step 4a - non-FP	-	1	Monomorphic	unresolved polymorphic	avium	1	23164558	1	25659009	CAATCCGGTCAAACAACTTATCAAGTGTATTATGGGGATTTAGGTCTACATGCGCCAGTAGGACACTCAAACGTGTTTCCTTATTTCCAGTGAATTTTAAT[T/C]AGTAAATTATCTTAATTAGGTGTTCTACTCTGCGTACTTTCGAGGACGGACCCGCACAAGGTAAAGCTAGCCAGACATGAGGTAGGGTTTCCTAATTTTCC
scaffold_1:22191288	Source 3b	Step 4a - non-FP	-	1	Monomorphic	Monomorphic A	avium	1	23165392	1	17188176	CTGTATCTTGTGTTATTTGATGTATGACACTTTGATTAACTGTGATAGTTGACCTTGAGGGGTTTGACGGTACTCTACTGGGCATTAGAATGCTCATACCC[T/C]AATAGATTGTGCAAGATTCAAGAAGAAGTCTGAGGAAGCGGGTTTCAACTAAGCTGCTGGGCTTTTGTTGTTGATTTGTGTAATTAATAATTGTAAGTAGT
scaffold_1:22245468	Source 3b	Step 3 - non-FP	-	1	Monomorphic	unresolved polymorphic	avium	1	23219572	4	19968564	TCATTGGACAACCAGCCCAATCCGAGTCACAAAAGGCTCGCAAAGTCAAATCATTTTGAGAAGAGAAAAACAAACCCTGTCCTGGAGCACCTTTCAAATAA[T/C]GCAACACACGCAAGGCAGCTTCCATATGCGATCTGCGTGGTGTATGCATGAATCGGCTTAATACATGTACCAAATACATGATATCTGGCCGAGTAATAGTT
scaffold_1:22246254	Source 3b	Step 3 - non-FP	-	1	Failed	unresolved polymorphic	avium	1	23220358	4	19967778	AATCCTGAGCAGCTGCCAGAGCCAATAAACAACGAACAGTAATCATTTTAGCAGTGGGAGAAAAAGTGTCATGATAATCGATACCTTCCAACTGTGTGTAA[A/C]CCTTAGCCACCAAACGAGCTTTATAACGCTCTATGGTGCCATCTGAGTGGCGTTTAATTTTATAAACCCAGTGACATCCAATGGGTTTCTTGCCAGGAGGG
scaffold_1:22248265	Source 3b	Step 3 - non-FP	-	1	Monomorphic	unresolved polymorphic	avium	1	23222369	4	19965773	GTTGCACCACTATCGAGGATTAATCGATGAGGCCCAACAGTGCTTGTGACAAACCTGAAAAAGTACCAGCAGCATTGGCCTTAGGTTGGAGGATTGATTTG[T/C]CCCTTTATAGTTCATAATAGATAATATCTGTTGAAATTGTAGATCAGAGAGTCCATTCATCACCGACTGCATCTCCTGCATTGTTGGACCTTCCTTGACAT
scaffold_1:22248305	Source 3b	Step 3 - non-FP	-	1	Monomorphic	unresolved polymorphic	avium	1	23222409	4	19965733	TGCTTGTGACAAACCTGAAAAAGTACCAGCAGCATTGGCCTTAGGTTGGAGGATTGATTTGCCCCTTTATAGTTCATAATAGATAATATCTGTTGAAATTG[T/C]AGATCAGAGAGTCCATTCATCACCGACTGCATCTCCTGCATTGTTGGACCTTCCTTGACATGATTGACTGAAGAGTGAGCAGAATTGTCATAATTGTCGAA
scaffold_1:22441433	Source 3a	Step 4a - non-FP	-	0	-	-	avium	1	23415737	1	17714831	ACCACAGAGGTCCAAAAGTTGTTCATCAACTTGAAATGCATGAAAACCAACATGGTAATTCAAGTACCATAAATCGCAGAAATAATATGTGCTTAATTGGA[T/C]GTCGAGACGAAATCCAAATTCAAACTCATCCCCACGAGCAGCAAGGCTACGCGCAATAACATCTTCTTGTGATTTGCATTCGAAGTCCAGCTTCTTAGCGT
ss490546755	Original_6K	-	-	1	-	-	-	1	23424727	1	17741508	-
ss490546759	Original_6K	-	-	1	-	-	-	1	23455434	1	17767738	-
scaffold_1:22542658	Source 3b	Step 4a - non-FP	-	1	Monomorphic	Monomorphic A	avium	1	23516962	unanchored	71620102	ATTACCTTTTTTTTTGTTGCAATTCCTGGAGAGACTTATTTGATCAAGTAAAAGAAATACTCTGACTCAACTTATAGTTCAAAAGAGCTGCACATAAAAAA[A/C]CAAATAAGGGAAAAAGAAAGTCAGCCAAATTCAGGGACATAGACATAAAAAAATTTCAAGGTTCATGTGTTTGTTTTCTAGAGTTAAAAGACAAATCGCCA
ss490546762	Original_6K	-	-	1	-	-	-	1	23528689	-	-	-
scaffold_1:22877273	Source 3a	Step 4a - non-FP	-	1	DistortedAndUnexpSegreg	Robust	avium	1	23851577	1	18216413	TTGTGGGACCTCTGCACAATGTTGAGAGAAACTTTCAGAATCAAGCAAGGAATTCCATTTCCTGCAAACAGTACGAAATCGGAAAAATGTGGCAATGGGAA[T/G]CCTTGCAATGACTGCTTCATAAAGGTCTTCCGGGAAATCTTTCCAAATATGCTGTTCCATAGGCTCGGTGGTATTGGTGGTTCCAGATGATTTACCCCGGG
scaffold_1:22882348	Source 3b	Step 4a - non-FP	-	1	DistortedAndUnexpSegreg	Robust	avium	1	23856652	1	18221501	TTTGGTGGTGGGTTTAAATGGTATAATTGCTCATCATAATCATCATCATCGATTCCCTTCTTTTACGTGTGCATAACTGCATTCCATTCCATTCCTTTGCC[T/C]CCCTTTTCCCGTGTGGTTGCTTTTTTGAACCTTCACTCACTCACTTAACCTTAACATCTTCTCTAATCCGTTTGTTCTTAAATCCAAATTCCGCCTCCTCA
scaffold_1:23196636	Source 3a	Step 4a - non-FP	-	1	DistortedAndUnexpSegreg	Robust	avium	1	24170940	1	18472253	ATTTGATCCGAAATTGAGCAACTATGGCATATCATTCCCAAAATAATACCACATTCTTGCTAAGATTTAAAACAAAAGGAGAAACAAATCTTGTTGAATAT[A/C]AAGTCCTTAACAGAGTAAGAATTTCTATAAAACAGAACCTTCGGGTTTAGTTCCCTAGTTGTTGTGTGGTCTCTCCCATGCCAGTAGTAGCTGCCAACTTC
scaffold_1:23197899	Source 3a	Step 4a - non-FP	-	1	DistortedAndUnexpSegreg	Robust	avium	1	24172203	1	18473521	AAACATGAGGCAACTCACCAGACCAAAAGCTGATGAAAGCCTTCATCCCACAAAAATCCCCTTGGAAAGAAGGGCCGACTTGGAACAGCTGTATAAAGCTC[A/G]GCAGGCCAATATAAAATAGAATCATCATGATTTCCCGGCTGCAAGAGGAAATGGCCAACTGTATGATTTTGTCAGATGTCGACATTGATGTGATTAATAAG
ss490546811	Original_6K	-	-	1	-	-	-	1	24183767	-	-	-
scaffold_1:23344190	Source 3b	Step 3 - non-FP	-	1	Monomorphic	Monomorphic B	avium	1	24318494	unanchored	1332247	TTTTTTAAATAACACTTTGTTGTCATGAAACAGTGCTATCAAGATGTATAATTCACACATAGGCAGACAAAGCTGTAAAGCACCTATTTGGAAAACTCTAC[A/C]AGGCACACCAAAGCAACCCAGCAGTGTAGAGTGTGGCTATTATGTCATGCGCTTTATGAGAGACATCATCATAGATCCTTCTTTGGAGTTTGAGAAGAACG
scaffold_1:23347915	Source 3b	Step 3 - non-FP	-	1	Monomorphic	Monomorphic A	avium	1	24322219	unanchored	1326941	CTGGCTCTCTCATATGATGGATTCAATCCCTACAATTCTCTAAGTACCATATACAGTTGTTGGCCAGTTATCTTAGTTACATATAATCTCCCACCATGGCT[A/G]TGCATGAAACGAAAGTTCATGATGTTGACCTTATTGATTTTCGGTCTGAAACAACCCGGAAATGATATAGACATCTACTTAGAGCCTTTGATTGATGATTT
scaffold_1:23347945	Source 3b	Step 3 - non-FP	-	1	Failed	unresolved polymorphic	avium	1	24322249	unanchored	1326911	TACAATTCTCTAAGTACCATATACAGTTGTTGGCCAGTTATCTTAGTTACATATAATCTCCCACCATGGCTATGCATGAAACGAAAGTTCATGATGTTGAC[T/C]TTATTGATTTTCGGTCTGAAACAACCCGGAAATGATATAGACATCTACTTAGAGCCTTTGATTGATGATTTAAAATTTTTGTGGGATGAGATTAAAGGAGT
scaffold_1:23348450	Source 3b	Step 3 - non-FP	-	1	Monomorphic	Monomorphic B	avium	1	24322754	unanchored	56624627	TTGAAGGTATTAATTATAAATGGGGCTAAAAAAAAGGGGGAGGTGGAAGTGAAAATGATGGTGACAGAGTTTGTTGGAAGAAGAAGTCAAAATTCTTTGAT[T/C]TCGAGTATTGGAAATACCTTCCTGTGAGGCATGCCCTTGATGTTATGCACATCGAGAAAAATGTTTATGATAGTATCATTGGTACGTTGTTGGAGAACCCT
scaffold_1:23349833	Source 3b	Step 3 - non-FP	-	1	Monomorphic	Monomorphic B	avium	1	24324137	unanchored	56623227	TATCAAAGGTATTAAATTTAACACCAAGGCACAAGATGATGTGCGTGCAGTTCAAAATAGTGGAGTTTATTTACTTGCACATACTATGCAAGTTGCTAGTG[T/C]CAAGGATAAGAACCCAATTGTCTCAAATATGGGTTTTTATGGTGTCATTCAAGATATTTGGGACCTTGATTACCAAAAGTTTACAATCACAGTGTTTAGGT
scaffold_1:23494914	Source 3a	Step 4a - non-FP	-	1	Monomorphic	unresolved polymorphic	avium	1	24469218	unanchored	56630637	AGACTCAAATTGTTCTGATAACCTTGAAGCTACAAACACATCCCAGTGTGCTTTCTCTATGAATTTATATAATTCAGGGGTTGTCTTAACTTCTCCTTCTC[A/C]TTGATGAATGGAAGGATATGATGCCTCGTTAGTGTAGACTTGAAATCCTTCCATTTCTTGCCAGCAGATGATAACACCATTTTTTTACCCCCTTGCCCTAC
scaffold_1:23600366	Source 3b	Step 4a - non-FP	-	1	Monomorphic	Monomorphic B	avium	1	24574670	unanchored	56425850	CGGATTGAATCCGTCAGTGGCAAGTCCCAATCTCACATTTCGGGGATCAGCAGCAAACTCAGGGAACGTTCGATCGAACTCTTTCCATGCCTCCCCATTTG[T/C]AGGATGCCGCATCACATCATCGTCTACCCGTTTTTCCTTATGCCATCTCATGTCTGTGGCAGTATGCGTCGACATATACAATCGCTGCAACCTAGGTTTCA
scaffold_1:23604278	Source 3b	Step 4a - non-FP	-	1	Monomorphic	Monomorphic B	avium	1	24578582	-	-	ACTTATTTTGCCACAAATTCTAAATTTTTAAAGTAACAAAATTAGTTCCAATTCCAAATATTGTTACCAAAAATATAAAAATATAAACAAAATTAAATTAA[A/G]AAAGTAACCTGAAAAAATCCCTTCCCACACCGTACCCACCTGCATCTCTCTCTCACTCTCTCTCTCTCTCACTCTCTCTCCATTGCCCCAAAACACCAAGA
scaffold_1:23605095	Source 3b	Step 4a - non-FP	-	1	Monomorphic	Monomorphic A	avium	1	24579399	-	-	TTAAGAAGCAGCGTGTTGGCTGCTTCGAGATTCTGCTGTGGATCACCGCAGTTTTTAAAATAAGCAGCCTTCAATTGTTTTACCAAACGCTTTTGTTTCCA[T/G]AACTTTTTTTATAAGCTGCTTATTTATTAAGCGCAGCAATCCCAAATGCCACCTGAACATTAAAGTTAATTTTTGTTTTCTTTTAGAAACTGACATAGTCC
scaffold_1:23676027	Source 3b	Step 3 - non-FP	-	1	Monomorphic	Monomorphic B	avium	1	24650331	1	20494970	ACTGAGATAGATGTCATGGTAAAGGAGTTAGAGCACGAAGGTATGATTAACTACGGGTACAGTATTCCAAGTGATCATTTTGATTGTGGCCTAGTTAAGCT[A/G]GGTGAGGATGCAGATGTCTTAGACATGCTAGTATTTGTGCCAGACACTAGGTTGATAAATATATTCCTAGAACATGTCTTGGCATACAGTCAAGAGCAGTT
scaffold_1:23679647	Source 3b	Step 3 - non-FP	-	1	Monomorphic	unresolved polymorphic	avium	1	24653951	4	23540189	TTTGAATGGACATGAAATATGTAAGATATGCAATGTTATTATCTAGCTATTTTGAGCCCATTTTGAATGCAGAATTTTCTGAGTTTTTGGGTTGGCACTTT[A/C]CTTCATTATTTTGGCCATTCACTTTATTGTTCCAGGTGCATCCATTTTCTAACTTCCCTGCTACATTGTTTTTGGCATTCCTTTGCATAATTTGACTAGCA
scaffold_1:23680276	Source 3b	Step 3 - non-FP	-	1	Monomorphic	Monomorphic B	avium	1	24654580	4	23539550	CAAATAGAACCCACGAAGCCACCAACAACACCCAAACTACCTTTTCTCTTTCTCTTGCCTTTGCCACGGATTTCTCCAGCTGAATCCGTGATTTTAGAAGC[A/C]CAGGAATCACTACCTTTGACCGTTCACACATGGCCGGATCAAACCATGCCCAGAATTGACAACCCTTATTCTTAGTCCCACGTACCTTTGCTGCACACATG
scaffold_1:23684775	Source 3b	Step 3 - non-FP	-	1	Failed	unresolved polymorphic	avium	1	24659079	4	23887198	TTGATCAAATCATGTCGGAGACTCTGATGCACATGTGGAGATTGAACTCTATTATGACGAATCATGTAATCAGAGAGAGTCTGCCTATCTTGGTGGTACTC[A/G]TATGTAATGCTTGGCTCCAGCTCATATTGTCTTGCTTTGGCCCTCATGGATCGTTGTGAACACATATCCTCATCATCAAATTCCTCTTCAACATATTCATA
s1_23745435	Source 2c	Step 4a - non-FP	-	1	Monomorphic	Monomorphic B	avium	1	24719700	1	18737536	TTGGCAAGCAAGCAAATTGACTAAGTGGTTGATACTTGTGTTAACATTTTCAGAGGCATG[T/G]CTG
scaffold_1:23796694	Source 3a	Step 4a - non-FP	-	1	Robust	Robust	avium	1	24770998	1	18819909	TGTTCAGCAGGAAGTTCATACACAATTTGATTCAAAACCTGAAGAATATTCATATCCAATGAGAATACATACATAACCAAATCAACCAAAATTTAATAGGA[T/G]ACGATGAAGCTGAATTATGTGAAGAACATGATAAAAGCAAGGTCGTCAAACATCAAGGTTTCTCTGAAGTTAATTCTTAGACAAAGTGTGGACACTGAAAC
scaffold_1:23797755	Source 3a	Step 4a - non-FP	-	1	DistortedAndUnexpSegreg	Robust	avium	1	24772059	1	18820969	GTAAATTTTTTAAGGCTTATTGTTGTTTTGATTAAAGGACCTTCTAAATTTATATATAAATATTAAAAAGAAAAGAATAGTGAATTGATTTCATTTTTCAC[A/C]TCAAGAATCAAGATCTGGGCAAATGCTAGTTAGCAAAAGCTATGCATGGTACAATTCAATTCAACCCATTTTCTGGGTACATTGAAAAAGTCAATCAGAAA
s1_23832059	Source 2c	Step 4a - non-FP	-	1	Failed	Monomorphic A	avium	1	24806312	1	18856302	CTGCAACTTTTGAGAGTTGCAGGGAATTGGCGGGAAGAGGTGAGATTTTGGTGGG[T/G]AACCATTC
ss490546835	Original_6K	-	-	1	-	-	-	1	24878680	1	18944497	-
scaffold_1:23932562	Source 3b	Step 3 - non-FP	-	1	Monomorphic	unresolved polymorphic	avium	1	24906866	1	901181	AGTATTGATTGCAGTATCTCCTTGCCTGTAAAAGAGAAAAATTAAAATTTGAAACATAAAATTACAGATGCCGCAACGACACCAAGGACTCATAAACACCT[A/G]CAATTATATAGATTGCCACAAAAACAAAGCAGTTCTGTGAAACTAATGACTAAAAGCTTCTGTTCGATGATCCAAAAAATTGGAATGAAATCATGCAAGAG
scaffold_1:23937241	Source 3a	Step 3 - non-FP	-	0	-	-	avium	1	24911545	1	888102	TTTCCTTTGGAAACGTTTCAAGATTCCATGTATCCTCCATTCTTAACGTTTGTAGGTTATAAAGCTTGCCAATAGACTTCGGGAGTTCTTTGATTTTTGTT[T/C]GAGAAACGTTCAAATACCTCAAATGTATCAAGACGCCAATTGAACTTGGCAGCTCCTCAATATCAGCCCTGTACAAATTTAAAACACGCAAAGCCTTAAAG
scaffold_1:23939726	Source 3b	Step 3 - non-FP	-	1	Failed	unresolved polymorphic	avium	1	24914030	1	876065	AACAGACTTATTTCTCGAGCAGCAAGTGAAGCCAGCTTGTTCAGTATTCCCTCGACAGGAAAAGTATAGAGAACTTCTAACACCTTTCCAGCTTCCATACT[A/C]GCGCGAGACAGAGATGAGAGAGCAGAGAATGCAAAGATAGCTAAGGAAACCAGATGATTGAAGACGCACGTACAGTGTTTGAGTGTTTGAGTGTTTCTCTC
scaffold_1:23946344	Source 3b	Step 4a - non-FP	-	1	Robust	Robust	avium	1	24920648	unanchored	158791520	AAGAAAGAAAAATTTGAACTTTCAGATAGAAAAGGGGTTTTTACGTTTCGTCGGATGAGGAGGCTGAAGAAATAGATTTGGGGATTGAGAAAATCAACGAA[A/G]GTAGTGCAATTGCAACGGCTAGTTTTTAAAAAATTTGGGCTCCATCAGGCGGACCCACGCAACGGTAACTTCTTTAAATTTGCACCATTTATACGGTATGA
scaffold_1:23995100	Source 3b	Step 3 - non-FP	-	1	Failed	unresolved polymorphic	avium	1	24969404	-	-	CACCATAGAGGCTCACGAAATATTCGTTTTTAATATTTTGATTTGTACTATTTCAACGGACCATATGTGTTATGAAACTAATCTATTAAATTATCTCAAGT[T/G]GGTACAAAACAATTAGGGGTGTAACAATAAATTTGGCTGATCCAATAAACTTTTAGTTATTTATTTAAAGAGTTGATATAATAAAATTTAATTTTAAGATA
scaffold_1:24070073	Source 3b	Step 3 - non-FP	-	1	Monomorphic	unresolved polymorphic	avium	1	25044377	1	8870957	GGTTGTTAAGAATACACCGTGAAATGGATAATATCAGGATAAACCTCAAAGGATGAATTGAGGCTCTCCACATATTTTGTTATATTATATGATCTGGGCCG[A/G]AAGCCCATGGATCCAAATATATTAGCGATCTCGAACCTGAAGTTTTGGATATATAGTAGTTAATGCTCTTCACTACTATATTGTGATATTATCATGATTTT
scaffold_1:24125824	Source 3b	Step 3 - non-FP	-	1	Failed	unresolved polymorphic	avium	1	25100130	unanchored	35918949	AACTCACCTATCAAAAAGGAGCTAAGGCCTATTGGGAGGAAGGCGGCGAAGGCGAAGAGAGGGAGTAATTCTACCAAGAATGCATCTAAATTTTTGGAGGA[A/C]ATTTCAAGGCACCAAGCCATGAGAATTGAAATGTATATGAAAACCCAAGAGCATGATAGGGCAATGCAACTAGAATATGAAAAAGAAAGGGAGTATGTACG
scaffold_1:24160126	Source 3a	Step 3 - non-FP	-	1	Monomorphic	unresolved polymorphic	avium	1	25134432	1	19163971	GAAAGAAACATCTATCAGTGATCAACATAAACATTACTTCCATGTCTTAAAAACAAAGCATATGCCACAAACAGAGAAACGAACCTGTATCTGTGACTGTC[A/G]CGTCTTCTATCCCTGTCCCTTTCCCTTACAGGGCTTCGGCCACGATAATAATCCCTATCATGGACTTCATCATCCATTCCATCAAGTTGATCATTCTCCTC
scaffold_1:24160626	Source 3a	Step 3 - non-FP	-	1	Monomorphic	unresolved polymorphic	avium	1	25134932	1	19164480	ATTTTTATTCCAATAAATAACCACCTTTTCTTAATTCGTGGCATCGCAATGTCACATGAGTAATCTTTTGTCAGAAGTTCATCAATAACCTCATCCACATG[T/C]GTCAAGGCATAATCTGATACAATTAGAGCAAGAGATTATTAGCATTCCCATTAAAATCCAATACTAAGTATGCTAATCAATGCAAACTTCAGAGATGATCA
scaffold_1:24226387	Source 3b	Step 3 - non-FP	-	1	Monomorphic	Monomorphic B	avium	1	25200694	1	19466758	TGATTTTTAGTGGCATGAATTTTTCTGGTAAGCATAGTTTTTGTATTGAGAATTTTGTTGGCAAGGCGGAGGAGACCAGCTTCGAGGGGTCTCCAAGATCT[T/G]CCTAATAATTCTCCTATGGAACGTTCATGGGCTTGGCAACCGATGAACGTTCCTACTGTGAAGATCTTTCTTTGGAATTTTCTTCAGGCTAAGAGGCCAAT
scaffold_1:24226427	Source 3b	Step 3 - non-FP	-	1	Monomorphic	unresolved polymorphic	avium	1	25200734	1	19466798	TTGTATTGAGAATTTTGTTGGCAAGGCGGAGGAGACCAGCTTCGAGGGGTCTCCAAGATCTGCCTAATAATTCTCCTATGGAACGTTCATGGGCTTGGCAA[T/C]CGATGAACGTTCCTACTGTGAAGATCTTTCTTTGGAATTTTCTTCAGGCTAAGAGGCCAATCTTGGTCTCCCTTGCTTGTCAGCTAGGCTTCTGGATCAAG
scaffold_1:24329627	Source 3a	Step 3 - non-FP	-	1	Robust	Robust	avium	1	25303934	1	19281372	AAATTTACATATTTGAATTGTAGAGCATCTTTTTGCTTCGATGATGCATTTATTTTTATCTTTGTTCAACATGGAAGGCATCTAGAGAATAACAAATTGAC[T/C]GGTCCACTACCTTCTTACCTGGGTAGCTTGCCAAGCTTACAAGAACTGTAAGTAGCAATCGAACTGTGAGTTAGGCTATTTCATACATCTTTAGGATTAAC
scaffold_1:24330628	Source 3a	Step 3 - non-FP	-	1	DistortedAndUnexpSegreg	Robust	avium	1	25304935	1	19283109	GGAAAAGAGGTAGCAGTTAAAATGATGGCTGATTCATCTACCCACATGAATCAGCAGTTTGTAACTGAGGTAGCACTCTTGTCAAGAATTCATCATAGAAA[T/C]TTGGTTCCTCTAATTGGATACTGTGAGGAAGAGCATCAATGCATTCTGGTTTACGAGTATATGCACAATGGAACCTTACGGGATCATATACACGGTCTACT
ss490546860	Original_6K	-	-	1	-	-	-	1	25373909	1	19382807
scaffold_1:24402620	Source 3b	Step 3 - non-FP	-	1	DistortedAndUnexpSegreg	Robust	avium	1	25376926	1	19386293	TGTGATTTTTCCTACTATAAGTGATTGTGTAAATGCCATTTGACGTGCAGGGAGAATAGAATATGAACATCAATCGTGCTTTACTAGTATGGGGAATTTCA[A/C]AGTTGAAGCTCTAAAGGTATAATATATGTGCCTTCTTAATAAACTGTGTATTGTCTGAAATATAGCCTTAGTATAAGGACGACTTGTGTGTTTGCTTGGTA
scaffold_1:24405176	Source 3b	Step 3 - non-FP	-	1	Robust	Robust	avium	1	25379482	1	19388858	GCCTAGTCAACTACGGCATGAAGTTGTTGCTTCTGGCGAAATGCATGCCGAAGAGGTGACTGGAACTAATAGAGTAGATAATAAGCCAAAGGATAAAAAGA[A/G]GCGAAAAAAGCTGGATGTACATTCAAGCGGTCCATTCTCTGATCTGCAAAGTCCACTTAAGTCTAATGAAAACCAAGGGATTGGTGGAAAGACTGTAGCTT
scaffold_1:24421267	Source 3a	Step 4a - non-FP	-	1	Monomorphic	unresolved polymorphic	avium	1	25395573	1	19405454	CATGGCACCACTGAAGAGGAATGGCGGCCTCGGCAAATCAGGTTGCCAATTCTTGATCACTCCTTAGACCTGATTCTGTAAAATGCAAGAAAAAGGAAAGA[A/G]AAATAGTTGACTTAAAAGAAAAGTTAATGGAACTCCGTTATGTTGCAGATCTTTGCAAGGCATTCGAATTGTTCAAGCAGCTGCTGGGGCTGGCAGGACAA
scaffold_1:24421333	Source 3a	Step 4a - non-FP	-	1	Failed	unresolved polymorphic	avium	1	25395639	1	19405520	GACCTGATTCTGTAAAATGCAAGAAAAAGGAAAGAGAAATAGTTGACTTAAAAGAAAAGTTAATGGAACTCCGTTATGTTGCAGATCTTTGCAAGGCATTC[A/G]AATTGTTCAAGCAGCTGCTGGGGCTGGCAGGACAATGCTGATCAGTGATGCTGGGAAAGTTTATGCCTTTGGAAAGGACTCTTTTGGCGAAACTGAGTACG
scaffold_1:24434671	Source 3a	Step 4a - non-FP	-	1	Monomorphic	Monomorphic A	avium	1	25408977	1	19427773	ACATTTCAAGTGCTAAACAGGCTTCTATATAAGGCATACCTGTAGCTATTGCAATTAGTTCCAACTCTACACCACCAACCCATCTGACAGCAGGCAAGTTC[A/C]TGTGCATCAATAGGTGATTTGCTTCATCATCAAATCCCCATTGACAGATGACCAAGGTAGCACCCACATCCTGCATATCCGGTGATTATCCGTAAGTAAAA
scaffold_1:24434706	Source 3a	Step 4a - non-FP	-	1	Failed	unresolved polymorphic	avium	1	25409012	1	19427808	ATACCTGTAGCTATTGCAATTAGTTCCAACTCTACACCACCAACCCATCTGACAGCAGGCAAGTTCCTGTGCATCAATAGGTGATTTGCTTCATCATCAAA[T/C]CCCCATTGACAGATGACCAAGGTAGCACCCACATCCTGCATATCCGGTGATTATCCGTAAGTAAAACTAGATGGCATAGTAACAACAATGAAGAAAAAGTT
scaffold_1:24446654	Source 3b	Step 3 - non-FP	-	0	-	-	avium	1	25420960	unanchored	16669296	GTGTTCATGGGATCTGGTTCATACACGTCTGCAGCATCGTAATCATACTCATCCTCCACAATCATGTTATGGAGGATGATGCATGTCATCATTATGCTCCT[T/C]AGCACCTCCTCATCAAACAGACGCACCGTACCCCTTATAATAGCCCACCGGGCTTGGAGGATACTAAAGCACCTCTCCACATCTTTTCTGTAACCTTTTTT
scaffold_1:24447453	Source 3b	Step 3 - non-FP	-	1	Monomorphic	unresolved polymorphic	avium	1	25421759	unanchored	16668492	AATTTCCAACAGCATTTTTCTTTTGAACAAAGTATTCATCATAATTGCAAATATCATGCATGAATTTATTGAACAAATTGAGTTGCATTCTATATCGCGCT[T/C]GAAAATGAACATCAGAGTACAGAGAAGTTGGGATAAAATAATCTTCCAGAAGATTCTTACCCCGAGAATGTCTATGTCTATCCATATTCGGGCCATGACCT
scaffold_1:24447533	Source 3b	Step 3 - non-FP	-	1	Monomorphic	Monomorphic B	avium	1	25421839	unanchored	16668411	AGTTGCATTCTATATCGCGCTTGAAAATGAACATCAGAGTACAGAGAAGTTGGGATAAAATAATCTTCCAGAAGATTCTTACCCCGAGAATGTCTATGTCT[A/G]TCCATATTCGGGCCATGACCTTCTTGTGAACCACGACGGCTCTGGTTTTCTTCATCAAGCAAAGCCATTGCTATGACAATTTGCTGATCTAGTTCTCTCTG
scaffold_1:24449177	Source 3b	Step 3 - non-FP	-	1	Monomorphic	Monomorphic B	avium	1	25423483	unanchored	19439933	GGAAGTCCACTATTTTGGAGAGTTTTGTGAGATTTTGTGATGCAGTGGAAACTCTGTACACCAGGGACTACCTGCGCAGACCTACGCCCAGGGACCTGCAA[A/C]GGCTTCTACAAAAAGCTAAGTCTCGTGGATTTCCTAGAATGATTGGTAGCATTGACTGCATGCACTGGCAGTGGAAACATTGTCCAACTGCTTGGCAAGGG
scaffold_1:24485088	Source 3b	Step 3 - non-FP	-	1	Failed	Failed	avium	1	25459394	-	-	TTGATCGTGTGTGTTTGTCAAGTGAAGATAAAAAATCTCTTTTCTTTTTCTACGCTTTCTACACTTTCCAGTGCCCGAATAATTACTGTTGCTATACATCA[T/C]CATATATCCAAGCAATTGTTGTTGCTTGTATTCGATGCACATCATGTATGAATATTTGAATAGTTATTGTTGCCATATCCAAGCAATTACTGTTTCTACTT
scaffold_1:24518099	Source 3b	Step 3 - non-FP	-	1	Monomorphic	unresolved polymorphic	avium	1	25492405	unanchored	53059557	ATAGACTATGCTGAAACCTTCAGTCATGTTGTTAATCCTGCCACCATTCGCATTGTTCTCAGTCTTGCAGTTTCTCGTGGTTGGTCCCTTCGTCAACTTGA[T/C]GTCAAAAATGCCTTTCTCTATGGGTTTCTTCAAGAAGATGTCTACATGGCTCAACCCCCTAGTTTCATTGATCCTACGTGTCCTTCTTATATTTGCAAGCT
scaffold_1:24545914	Source 3a	Step 4a - non-FP	-	1	DistortedAndUnexpSegreg	Robust	avium	1	25520219	1	19491518	GAGAAGGTTTTCAATTGTTTATGGGCCTTGCTCTTCTTCTTCTTCTTCACTCTGTAATCTTGAATTGATCAACCTGTATTTCCTCTGTTTTTGTAGATACC[A/G]AATTGCCTGGCTCACCTCTCATAATTTATCATCTGCTTTTCATTTGGATTTGTACTGTCTTGGGGACTGGCAGTGGTTTCTCTTCCATTCTCACTCATGTT
scaffold_1:24562283	Source 3b	Step 3 - non-FP	-	0	-	-	avium	1	25536588	unanchored	19849329	TTCATAGCATCCATCCATTTAGGGTTAGATAAGGCATCCTGCAGCTTAGTTGGCACACATATACTAGATAATTGACACAAATATGATGCATATGACTTAGA[T/C]AAACGATGAGTTGACACATAATGACTAATGAGATATTTAGACTTGGCATGTATATCAGGAGAATATTGTACTTTAGGTTTCTTACGAGTGGTTCATGAGGG
scaffold_1:24566570	Source 3b	Step 3 - non-FP	-	1	Robust	unresolved polymorphic	avium	1	25540876	-	-	CAACTTGGGCGAAGCAGACCCAGTTTTGACTAGCAATATCTCGCTTTACGGCTTTAGCATATAGCCCCCAAAGATGACAATCGGCAAAGCCAGCCTCTTCC[T/G]TGTTGTCCCCAGTCGTATTTCGTATAATTCGGTCTGTAAAGCTAAGCAAGATGGACCCCACTTCCTCATCCCCTCTAAAACTACCAAACTAGCCCCACCGG
scaffold_1:24566788	Source 3b	Step 3 - non-FP	-	1	DistortedAndUnexpSegreg	unresolved polymorphic	avium	1	25541094	1	19502702	TGAACCTCTGAGCTTCGTACAAAGTTTCTATTTTCTCATTCCCCACCTCTACGTGGCACCACCACCCTCCAAAGTCCAAAATTTTCTTTCTATATAAAAAC[A/C]ACACACAAGGCTCCACTCAGCTTTTCTATCGGCCGAGTCAGTGTCACAGTCTCTCTATCTCCAAAGCCGGCAACGGCATCATCATGAGGGTCCAATCATGG
ss490546874	Original_6K	-	-	1	-	-	-	1	25550078	1	19509755	-
scaffold_1:24603744	Source 3a	Step 4a - non-FP	-	1	Monomorphic	Monomorphic B	avium	1	25578051	1	19534271	GACGTCGAAGTTATTGTGCTATCGACAAGTTTGAACCACTGGCTTTCGGGGTCGCACGAACTATCTCTGCCTAAGCATTTGCAGGAACTTGCGACAATGGT[A/G]TTGCTGGAGTCTACATCTAGGCAAACATCAGTACCATTCAATGTCTTAGATGAAAGATGCAACCCAGAATCCGAAATGGTATCCCATTGTGAATTAGGGGT
scaffold_1:24603794	Source 3a	Step 4a - non-FP	-	0	-	-	avium	1	25578101	1	19530890	GTCGCACGAACTATCTCTGCCTAAGCATTTGCAGGAACTTGCGACAATGGTATTGCTGGAGTCTACATCTAGGCAAACATCAGTACCATTCAATGTCTTAG[A/G]TGAAAGATGCAACCCAGAATCCGAAATGGTATCCCATTGTGAATTAGGGGTCGTGCAAATAATCCCAACTTGTGCTGGCTTCTCCAGTTCATCAGCTTGTA
scaffold_1:24611982	Source 3a	Step 4a - non-FP	-	1	Monomorphic	unresolved polymorphic	avium	1	25586289	1	19542489	TCTGATACATGAACTGGGCTATTTAATGGCAGGTAATATACTCAAGGCTGCAGAAAGTGCTCTGAATCTAGAGCAGGGGAGACTACAAAAGCTTAAACAGT[T/C]TGATGATGAAAACCAGGCACTGAGATTACGCTCCAAAGAGGTCTGCTGGCACCCAAACATTAAGCCTTGAAGGCTTTATTCTATTGGTTTTGTGAAACAAT
scaffold_1:24675837	Source 3a	Step 4a - non-FP	-	1	Monomorphic	Monomorphic A	avium	1	25650145	1	23473520	TAAGCCCATATGTGATATGGAATTCTTTCAAAACAAGCTGCATATGAGTTTTATAATGAGTATGGGCGAAGAGCAGGATTCAATATTAGAAGAGATTCACA[T/G]AACAAGAATAAGAATACTGCTCAAATAATTTCAAGAGTATTTGTTTGTTATAAGGAGGGTTTTCGACCGAAAGATAAGCGATATTATTTAACTAAAAGTTC
scaffold_1:24738454	Source 3b	Step 3 - non-FP	-	1	Failed	unresolved polymorphic	avium	1	25712764	unanchored	50131141	AACCTGGCCGTAATTTCAGAGACACTTAACTAGTCATCCTTGAGTTGTTCCTAAACCCATGCCTTGCCACTGCCATTATTTTGGACTGGAAATTGATTATT[T/C]GGACCATTTCAATACACATTCATGGCCCCAATAATCAAGGGGGCTAATGTTGAGGCCCAAAAAATCCACGGTTGGGCCTGAATAAATTCCAGGCCCAATAC
scaffold_1:24745393	Source 3a	Step 3 - non-FP	-	1	Monomorphic	unresolved polymorphic	avium	1	25719703	1	19673157	GTCATCTCTTTTTATTTTATTTTTTCTCAAAAACAAATAATTCTGAACTTTTGCATTTATCTTATAAATCAACTATGTTTGTATGAGCCCTGTTTCCTTCC[A/C]TTTCAAAAGTATCAAACTGATCCTACTACTGCTGCACAGCACAATGATATACCAGAAACAAACTTCGGTCCTTTAGCCCGCTGAACTTGTTTTCAAGGCAC
scaffold_1:24848044	Source 3a	Step 3 - non-FP	-	0	-	-	avium	1	25822355	1	19777691	TTCATAGAGTTAGAGGTTCTTGAAGTGATTAATCAGCATGAGCTTCCTGAATTGGCAGATGTACTGGCCTAAGTTTCTTGTGCACAAAACAAAGCAACGGC[T/C]GACTAAAATGACCCAGATGAGGATACGCATGAGGAAGCTTGCTTTGAAAACAAGGTCCGTATCATCTCATTGTGTAATGCTTCGACTCCATGTGATAAATG
scaffold_1:24848236	Source 3a	Step 3 - non-FP	-	1	Monomorphic	unresolved polymorphic	avium	1	25822547	1	19777878	TGTGATAAATGTCCACTTCATCTAATAATTATGTTTTTAAAATTAAAAAAATTGTCCGAAAAGTGACTTTACCTTTTTAATGTTGATATTAAAGAAGTTGT[A/G]TTGAGCCATTGTATTGATACAATTTGTTGTGTTCTTTACCAGGGAGAAAATAATGACGACGCCAAGGAAAGAGAAAAAGAGAGAGGCTAGAAGAGAGGAAA
scaffold_1:24850800	Source 3a	Step 3 - non-FP	-	1	Monomorphic	Monomorphic A	avium	1	25825112	1	19780431	GAGATGCACGCGACCTATGAGGAACAGTTGAGGGATGTGGAAGTGAGGCTTGCTGAGGCATATGGCTCGGTCGTGGTTGATTTAGAAAAGGAGGAGGGTGA[A/G]GTGATAAAACTGAATGCGGAAGTGGTCAGGATTTTGAAGGAGGCAGAGAGTGGGGTAGCTGTTGAAAGAGTTGAGCTTTCTGGGCGTCATCTGAGGTTTCT
scaffold_1:24851836	Source 3a	Step 3 - non-FP	-	1	Monomorphic	Monomorphic A	avium	1	25826148	1	19781464	CAATCCACTTGAATAAAATCCGTTCCCTTCCTCCATCCATCTGTGAAATGCGGTCACTGAGATATCTAGATGTTCATTTCAATGAGCTTCGTGGGCTGCCA[T/C]ATGCAATTGGGAGACTGACAACTCTTGAGGTGCTCAACCTGTCCAGCAACTTCAGTGACTTGACAGAGCTTCCTGAATCAATTGGTGATTTAACCAACCTC
scaffold_1:24851939	Source 3a	Step 3 - non-FP	-	1	Monomorphic	unresolved polymorphic	avium	1	25826251	1	19781567	TGCAATTGGGAGACTGACAACTCTTGAGGTGCTCAACCTGTCCAGCAACTTCAGTGACTTGACAGAGCTTCCTGAATCAATTGGTGATTTAACCAACCTCA[T/G]GGAGCTTGATCTAAGCAACAACCAGATTCGAGCTCTTCCCGCAAAATTTGGTCTGCTAAGAAACCTAAACAAGCTCAATTTGGATCAGAACCCGCTCGTGA
scaffold_1:24885109	Source 3b	Step 4a - non-FP	-	0	-	-	avium	1	25859421	unanchored	110925009	GGCCCAAAATAATAATATAAAGTAGATAATATATATAAAAGTAGAAAAGGAGAGAATTAGTTTGTGGTGGTGATTGTGGTATGTGATATTCTGATGGTGTA[T/C]TGTGTGTATATCAAATGTGAAGGAGGAGTGGCTTTTTATAGGCATCCAAAAATATGTAACCTTTACCAACCATAAAAGTTCACCAACCAAAAAATTAAGGC
scaffold_1:24891524	Source 3b	Step 4a - non-FP	-	1	Failed	unresolved polymorphic	avium	1	25865836	unanchored	110621590	ATTGTATTCACATGTATATCAGAAATATCAGAATGAAATACAAAAAATCTATAAGCAGCACTATTGGATGCAAATCCAATGAAGACACAATCTATAGTTTT[T/G]GGTCCAAGTTTAGTTCTCTTTGGCAAAGGAACTTGAACTTTTGCTAGGCAACCCCACACTTTGAGTGTCTTATAAGTTGGTAACCTTCCTTTCCATACTTC
scaffold_1:24891561	Source 3b	Step 4a - non-FP	-	1	Failed	unresolved polymorphic	avium	1	25865873	unanchored	110621627	ATACAAAAAATCTATAAGCAGCACTATTGGATGCAAATCCAATGAAGACACAATCTATAGTTTTGGGTCCAAGTTTAGTTCTCTTTGGCAAAGGAACTTGA[A/G]CTTTTGCTAGGCAACCCCACACTTTGAGTGTCTTATAAGTTGGTAACCTTCCTTTCCATACTTCATATGGTGAGTTGCTACTCGTTTTATGTGGAATTCGA
scaffold_1:24891853	Source 3b	Step 4a - non-FP	-	1	Monomorphic	unresolved polymorphic	avium	1	25866165	unanchored	110621919	TAATGTCCTATTTTTTCTTTCAGCAACACCGTTTTGTTGCGGTGTATAAGGAGGTGTCGTTTGATGAATTATACCATTTATGGCACAAAATTTAGCAAATG[T/C]AGTGGATTCATATTCCCCTCCTCTATCTGATCTTAGGACTTTAATTTTTCTATTGAGTTGATTCTCAACTTCAGCCTTATATGTCTTAAACATATCCAAAG
scaffold_1:24910042	Source 3a	Step 4a - non-FP	-	0	-	-	avium	1	25884354	unanchored	115054235	CATCCACGGTATAAGTGTGATCTTCTGTTGAACAACCTTTGTGAGAGCTTTAATGCAGTTATAATTGATGCCAGAGATAATTCCATTTTGACATGTTTGGA[A/G]AGTATTCGAATGTATGTGATGCTTAGGATGGCTAATCGAATGGCTGTTGTGCAAAATGGAAACACCATGTTGGCCCAAGGATATTCAAAATAATTGAGAAG
s1_24910562	Source 2c	Step 4a - non-FP	-	0	-	-	avium	1	25884822	6	1397137	CTGCTAAGGTTCAAGTACCAGCCCCAAACCCACCAACCCCTTTGCCTCCAAGTTACA[T/C]TGCTCT
scaffold_1:24917456	Source 3a	Step 4a - non-FP	-	1	Monomorphic	Robust	avium	1	25891767	1	19803608	ATATAGGTTTTGAGTAATGGAAGGTATGAGAGCGTGCACCACAGTGCAGTGACCAACAAAGTTGAGACAAGGTTGTCATTAACAATGTTCTACGGCCCCAA[A/C]AAGGACACAGTGATTGGTCCAATTGAGGATTTGATTGACGAGGAACACCCTCCATTGTACCGGAGCTATAAGTATGCAGAGTTTTTTGAAGAATTCTACCA
scaffold_1:24917566	Source 3a	Step 4a - non-FP	-	1	Monomorphic	Monomorphic B	avium	1	25891877	1	19805497	AGTGATTGGTCCAATTGAGGATTTGATTGACGAGGAACACCCTCCATTGTACCGGAGCTATAAGTATGCAGAGTTTTTTGAAGAATTCTACCAGCAAGAAG[A/G]TTGGTGAAGGAAGCTTTTGAGTTGCACAATTGATAATGGCCATGAATCAATGAACCTTTTCACAATGTTTATTCTTTGAGCATCGATTTTAAACACTTTTG
scaffold_1:24971711	Source 3a	Step 3 - non-FP	-	0	-	-	avium	1	25946022	1	19890865	AGAGAGAGAGAGAGAGAGAGAGAGAGAGAGAGAGAGAGAGAGAGAGAGAGAGAGACCTTTTTCACTGCTGCATCAATATTCTTTTTCTGATTCAAACCCAC[T/G]GTGAATGTTACAAGGTACCTTGGTTTGATGGTCAAGTCCTGCAATTGCCAACTTAAATGAATCACGGTGCAGTATATTGAAATCAGAAGTATTCTTATGCC
scaffold_1:24993640	Source 3a	Step 4a - non-FP	-	1	Robust	unresolved polymorphic	avium	1	25967951	1	19913029	CCTGAATCCAAGCAAAAAGAAGAATTAAAAACAAAAGATTCTAATGGCCTCAACATATTTTATTTGAGTACAGCAAAGGGTCACATGTGATCTAATGAGCT[T/G]GCTGCCTATGGCAAGCCCTTTTCAATGGAATTGGTGGGTCTGAAAATGAACCATCTACAATCTGATCAAACACCCTTTTGTTAGCTGCTTGAGTGTAATGC
scaffold_1:25035873	Source 3b	Step 4a - non-FP	-	1	Monomorphic	Monomorphic B	avium	1	26010184	2	7710713	TGCCACAAATAGCAGATGAAAACTTGCGAAACCAACTTCGTGGAGCTTGTTTTAGTCTGTATAAGGACTTGTGAAGTCGACATACAACATGCTCCCCCTGT[T/C]GACGAGAACCAGGTGGGGGTAACATGTAAACCTCCTCTTGGAGGTCGCCATGGAGAAAGGCGTTATGGACATCCATTTGATGTAGAGGCCAATGGTGAGCT
scaffold_1:25057006	Source 3b	Step 4a - non-FP	-	1	Monomorphic	Monomorphic A	avium	1	26031317	unanchored	43035460	TTAATGCATTATTTCCTTGTAATTGAATTCCAGAATTTAAATTTTGAATTCTTTCCTTGATAATATTCCTAATATATGGATAAAATACAATTTAATCAATA[A/C]AAAGTAAAGACCCACATATTATACCAATAGATCAGACAAGTACCCACATTAAATTATGTACTTAACATACATGTAATATAGTGTTATTATTAGCAACGAAA
scaffold_1:25090053	Source 3b	Step 3 - non-FP	-	1	Monomorphic	Monomorphic B	avium	1	26064364	unanchored	45147108	CAACTTCAGCATACTTTTTCGTTGACCTCTAGCCTCAACCCTTCTTCACATTTCTTTGCTTTTGCAGACTCATCAAGAATCATGTAAGGAGCAAAACGCAT[A/C]AGTTCTTCAAACTTAGCTTGATATTGTCCCACAGTCATATCACCTTGATACATATTAGTGAACTCACGTACCTTCATGGTTTCATGGTTTCATAGTTTCGG
scaffold_1:25090227	Source 3b	Step 3 - non-FP	-	0	-	-	avium	1	26064538	unanchored	46846599	TTCATGGTTTCATGGTTTCATAGTTTCGGGAAAATATTTCTCCAGAAATATTGTCTCAAAGGCAACCCAAGTTGCAATCTCAACATCAGGCATAGCCAAGA[T/C]AGATTCCCACCAATGATAAGCATGTCCTTCCAAATAGGTAGAAGCAATGGTTACTTTCAGGTTTCCAGGAACTCTTTGTTCATTCATCTTTCTCCTCATTT
ss490546914	Original_6K	-	-	1	-	-	-	1	26104555	unanchored	166266290	-
scaffold_1:25136624	Source 3a	Step 4a - non-FP	-	0	-	-	avium	1	26110935	1	20060403	TGCTCTCTTGTTCTTCTTATTGGAATTGTTCCTTCTGGGCAGAGAGTACCAGACATGGTCCATCGCTGAAAATTCTCAGTGACCATACCAGGAGGGTTTTG[T/G]CCTTTGGGTCTCTCAGGTGGATCCTGAAAATTCAAGTTCAAAGAAAAAAAGTTGTAAACTTCTAAAGACTTCCCCTTTACTTGCTCTGCTTAGAATTACAA
s1_25150700	Source 2a	Step 2a	-	0	-	-	avium	1	26125249	1	20071453	CAGCGTTCATGGGATTGTAGACTATGAAATGGAAATTGCATGCTTTGCAACCTA[T/C]TATGAGTTG
scaffold_1:25197777	Source 3a	Step 4a - non-FP	-	1	Failed	unresolved polymorphic	avium	1	26172377	1	20111033	AACATAGTTTTTTGTTTACTTTACATTAATTTGACATTCAATTTAAGGATATATATATAGTTCATATATAGTTTGTGCTGGTCTCTGTTTTTCTCTTCTTC[T/C]CTTTTCTTTTGTGCCATAATAACCGAGGCTGCTTAACATCTTGCCCTTCTGTTCAGTCACCTGAGACCGGTATAGAAAGTCAGCAGTTTAGACGTTGACCG
scaffold_1:25197905	Source 3a	Step 4a - non-FP	-	1	ShiftedHomo	unresolved polymorphic	avium	1	26172505	1	20111158	GGCTGCTTAACATCTTGCCCTTCTGTTCAGTCACCTGAGACCGGTATAGAAAGTCAGCAGTTTAGACGTTGACCGTTAGCTGTTGATGGCAACGGTGTGCT[A/G]GCTGGCGGTCATGGTGGGGATGGGTAGGGTCTCATCTTGTTGGACATTTATTTGTGTAGGTTAGCTGAGCTCAGAGAGCTGTGGTGTTCTCAAGCATCACG
scaffold_1:25197978	Source 3a	Step 4a - non-FP	-	1	ShiftedHomo	unresolved polymorphic	avium	1	26172578	1	20111231	CGTTAGCTGTTGATGGCAACGGTGTGCTGGCTGGCGGTCATGGTGGGGATGGGTAGGGTCTCATCTTGTTGGACATTTATTTGTGTAGGTTAGCTGAGCTC[A/C]GAGAGCTGTGGTGTTCTCAAGCATCACGTTCCCTCTATAATTTAATACCGACATTAGAATCGTCATCTTCACCTTCATCCAAAATTCTGGGACCCAACTTG
scaffold_1:25199710	Source 3a	Step 4a - non-FP	-	1	Monomorphic	Monomorphic A	avium	1	26174310	1	20112996	CAGATATATACAAAAGAAACGCAGAGGTAACAAAAAGGCTTTGTTTCCCATTAGTTATTGCTTCCAGAAAGTAAATTTATTGGACATGAAGGTCAACCCCC[A/G]ACTCTATTCTCTCATGAGCATTGGTAATTCTGCAGGATCAAATGATGCAGAAAAGTGGGCAAAAACCCTCAATGACAGCAGCTTAAACTTCAAGTACTCAA
s1_25201076	Source 2c	Step 4a - non-FP	-	1	ShiftedHomo	Robust	avium	1	26175676	unanchored	109579154	CTTGGAAGCACTTTCAAGCAGGGACTACAGAGGAACTATACGACTCAAATTTAATGCTGCAGAATTGCAATGACGATGTTAAGGATGGGATACTGAGAGTGGTGCAAATAGGACTTCTATGCACCCAAGAGAGTCCCTCTTTACGACCCA[A/C]AATGTCAAAGGCACTGCAGATGCTAACAAAGAAGGAGAAGCACCTTCCTGCACCCGCCAATCCACCTTTTATAGATGAAAAGACCATGGAACTGAATGACACCGGCGACGACCCGGGTTACCCTCTAAATGCAGATGGTGCTTCTTCAGT
scaffold_1:25213190	Source 3b	Step 4a - non-FP	-	1	ShiftedHomo	unresolved polymorphic	avium	1	26187791	1	20143728	CTTTCTTTTATATATTTCTGATGTTTGATTTGATGGATTGATTGATCGTCTCGGGAAAAAGTTGACAAGATACCGTCCTCTCCCTGTAAAAAAGTTAAAAC[A/G]TGTTTCACAGAGAATCCAAATAGTGTGCAGTTGTCACCGTTGGATCGTTCTCGGATTAAACAAACACCGACTTCCGAGGCCAATCAGACGGTTGATATCTT
scaffold_1:25222465	Source 3b	Step 3 - non-FP	-	1	Failed	unresolved polymorphic	avium	1	26197067	-	-	TCTCTCAAATCTGACGGAATCACTTACGTGAGACACTTAGTGAAGGTATATTGAGACATTTCAAAGAACATGTGGTAATCTGAGACTATTTTGAAAGCACA[T/G]GGGGCATATCCATAAATAAGCCTTTGTTGGATGATATATGTCCCACGAGAATATTCGTCTAAGATTCTGTTTTCCTCTTTGTTGTCTCTTTCTCCCTGCAA
scaffold_1:25225233	Source 3a	Step 3 - non-FP	-	1	Failed	unresolved polymorphic	avium	1	26199835	1	20176049	TTCTGGCCTTCAAAAGAGAAGCATATAGCAATTCATTCCAAGTATCTGGAACCCCAGGCAAACACCAATGGCTGCAATCCTGAGATTGCTCTGCAGTAATC[T/C]GTTCTTCTACTGTCTTGTATTTCATTCTGTAAATGGAAGGGTGTCCGTCTTTTCTGTAATCTGTAAGCTTGCTTATGTTTAGATATGTCACTGGAGTTTTC
scaffold_1:25225794	Source 3a	Step 3 - non-FP	-	1	Monomorphic	unresolved polymorphic	avium	1	26200396	1	20176609	TGGGTAACTGAATATCCTCTGAAGAAAACCTGAGTCCGCTTGACATCAATGTTCTTGTCAACCCATCTAGCCCAAGTGGTGAGAGCCCTCTTGTATGCTTC[A/G]AGAACCTTCAGTCTGGGATGCACATAGTTGCCTTCTTGGTAATAGTCTTCCCTGTCAAACCACCAAATGCAAAAATGAGAGAGTTTACAGTCAAGTGACTT
scaffold_1:25226108	Source 3a	Step 3 - non-FP	-	1	Monomorphic	unresolved polymorphic	avium	1	26200710	1	20176906	AGAGCTAAGTTCAAACAGCAAGGAGGAAAGCAATTTAACAAAGCAAATACACACCCTTTAGATGTTTTCTCATGAGTCCACCAATGGCCAGTGTTAAAAAC[A/G]ATCACATCAGCATCATGATACATAGAAGTTGTCCGGTCCATCATATCCAATCTTAATGTCTCAAATGAACCATTTTGACCAGTGAACGATGATTCCCTAAC
scaffold_1:25226295	Source 3a	Step 3 - non-FP	-	1	Monomorphic	unresolved polymorphic	avium	1	26200897	1	20177093	ACGATGATTCCCTAACAAGGAATGGAGAAGCAACAAAATCCACTGAACAATTATAATCCTGCCAGTGCAGCAATAGCATGGACGATCAGAGATTTTCAACC[A/G]AAAAAATGATGTTGTGACAACATATGGAGAATATAGTCATGGACACTTGCCTCAAATCTGAATGCATAAAAGCCCTTCTTTTTAAATTCACTCTTTCCCGA
scaffold_1:25232863	Source 3a	Step 4a - non-FP	-	1	DistortedAndUnexpSegreg	Robust	avium	1	26207465	1	20183191	CAGCAACAATATGCGTTTAATTGGTGGTTAAAAGGTTCCCGGCCACGCTGCTGGCAAAATTCCCATTTGCTTGCATAATTCAATTTAGGCGTTTTCAACTT[T/G]TTTATCTTACATTGAGATCATAATCAGTTCATAAATGCAATTAGGTACATGCTTAACTGTGCGGCTTGCATGTGTGTGCGAGAGAGAGAGAGAGGGAGGGG
ss490546922	Original_6K	-	-	1	-	-	-	1	26208380	1	20184329	-
scaffold_1:25235564	Source 3a	Step 4a - non-FP	-	1	Robust	unresolved polymorphic	avium	1	26210166	1	20186097	CTTCTCCAAAATCCCAATTGTAGCAGGAATTGGACCTGAGATGGCATTATTTTGAAGCAATCTGCAGAAGTAAAACAGTCATATTTGTTCAACACTTTTGC[A/G]CTGCAAGATCAAATCACATTCAAATTTCAGAAGAACAATGTAAAAGGCAAAAACAAAAGGAAAAGGCACCCAAAAAAATTCGGATGCTCAGACAACACAGT
ss490546926	Original_6K	-	-	1	-	-	-	1	26227398	1	20199570	-
ss490546934	Original_6K	-	-	1	-	-	-	1	26312659	1	20279000	-
scaffold_1:25367084	Source 3a	Step 4a - non-FP	-	1	Failed	unresolved polymorphic	avium	1	26341685	1	20312877	TCAAAGCTCTCTCCATTTGCTTTTAGCTTCTCATAAACCTCCAAAAGTTTTGGAGTAAAGTCAACACATGGACTGTATACAGACAATGAAAAATAGAGACC[T/C]ACTATCTTCCCTTCAAGTTCAGAGACAGGCACCTTAATATATGCGCACATTGAGAACAACAGTCAGATTGGGGCCCGAAATACATTTTATGATACATGTAT
scaffold_1:25373297	Source 3b	Step 3 - non-FP	-	0	-	-	avium	1	26347898	1	22501212	AAAATTTGGGTTCCAATTTACGCATTTTGCCACCAAGATTACAACCCGGAATGACCCATTTTATATAACCAAGTACAAAGGCCTTGGAGAAATTTGAACAT[A/G]TTTCACATACTATATATGCAATTGCCAAACAGGTAATGGTAATTGCATACCGTAATGCAATTGCCAAACACGCGACAGTAATTGCATAGGTTATTGTCAGT
scaffold_1:25378371	Source 3b	Step 3 - non-FP	-	1	Failed	unresolved polymorphic	avium	1	26352972	1	22439658	AGATTTTCTATTTAAACCCCACACTTCTCTTTGTTCACCCCAATACTTAAATCATTAAACTGTAAGTTTTATTATTGTGTAAAAAGACAAAAAAGGTCATC[T/C]AACTTAATAATTAACCCTAGTACATCTATACACACACCCCACCACTCTTCATATTAAGTTTTAGAAACCTCCTTCTAATTTCTTGTTTACAAGCTCTCTCT
scaffold_1:25378421	Source 3b	Step 3 - non-FP	-	1	Failed	unresolved polymorphic	avium	1	26353022	-	-	ATCATTAAACTGTAAGTTTTATTATTGTGTAAAAAGACAAAAAAGGTCATCTAACTTAATAATTAACCCTAGTACATCTATACACACACCCCACCACTCTT[T/C]ATATTAAGTTTTAGAAACCTCCTTCTAATTTCTTGTTTACAAGCTCTCTCTCTCTCTCTCTCAACAATACCCAAGTGTTAGAATTCCAGTTACAGTTCTTG
ss490546942	Original_6K	-	-	1	-	-	-	1	26398544	1	20350952	-
scaffold_1:25494651	Source 3a	Step 4a - non-FP	-	1	Monomorphic	Monomorphic B	avium	1	26469252	1	20385860	CAACTCGCAGCTCAGAACGCTCTCTCGACTCGGCTGCAGGAGTTCTGTTCTTCCGCCAACCTCCTCTGCTTCCCTGATGTGGGCCAGAGCCTCGAAAATCA[T/C]GACGGCGACACGAACTTCACCGCCTACTCGACCAAGAACTTCACAAACTACGGGACGGCTCGATGGGCAGGAGTCGACTCGTTCAAGAACTACTCAGTCGG
scaffold_1:25506972	Source 3b	Step 4a - non-FP	-	1	Failed	unresolved polymorphic	avium	1	26481573	8	12422089	AAGAAAGCAGATTTGATTTGTAGTTACTAAGAGCATCCACAGTTGGAGGGTGTATAATGAGGTGTATGTTAAATATACACCCTTTGTGATCGGAATCACCC[A/G]CAATGGAGAGGTGTAAACGAGTGTAAATTTGCATCACCACCATGAGATGCAAATTTAGATGCACATATACATTTTTTTTTACATCTCTTGCAGGTGGGATC
scaffold_1:25538315	Source 3b	Step 3 - non-FP	-	0	-	-	avium	1	26512916	1	20912788	TTCGGACCCTTAATGAGTACTGTATATGGGCAAGCAGATATTTTATCAATACATAAGAGTTAGGTTATTCTTGTAAAACTCTTTGTGGATTGAACATCTAA[A/G]GCTTTTTACCTAGATTGACCTTAGGTCCCTTCATGCATTCATATCATACATGAAAAATTGTTTTATGTAAAAATATTGGCTAAGTATGAAAAATGGTTTTT
scaffold_1:25648971	Source 3b	Step 4a - non-FP	-	0	-	-	avium	1	26623572	1	20529283	TCGTCAGTTCAACCAATCCTATTAGAACTATAATATAGCAGAGATATCATCCTTTCAAGGTCATCCAGCATTTGCTCCAATTCCAGCTTAGTCCCTGCAGA[A/C]GACAAACACACACATGAATCAGCTACTCGTAGAAATCAACAAGAAATGAAGTCCTCTAATACATAACACCATCCAAAATACACTTGCTAAACCTTACATTT
scaffold_1:25664805	Source 3a	Step 4a - non-FP	-	1	DistortedAndUnexpSegreg	unresolved polymorphic	avium	1	26639406	1	20545086	GTTGTCTATGGGGATTTGAGCACTTCACCTTTGTACGTGTACAAGAGCACATTTGCTGAAGATATTGAACACTCAGAAACCAATGAAGAGATTTTTGGCGT[A/C]TTGTCCTTCGTATTCTGGACCCTCACTCTGGTTCCACTTCTCAAATATGTGTTTATTGTGCTCAAAGCTGATGATAATGGCGAAGGAGGGACATTTGCTTT
scaffold_1:25753357	Source 3a	Step 4a - non-FP	-	1	ShiftedHomo	unresolved polymorphic	avium	1	26727960	1	20646797	AATTGATGAATGTATTTTCTTTTTTTTATAATAAAAAATATGTTTTGGTTTTTTAGGATGGAAATTCTGGATTTGAGAATTACCAGTAGACAGGCCAAGTG[A/C]ATAGGCACAGTGGTCTCAATCTCAGGGGCACTCATGCTGACCTTATATAAAGGCCTACCACTCATAAGGGCCGATGCATCACATAGTAAATTAATCAGTCT
scaffold_1:25758618	Source 3a	Step 3 - non-FP	-	1	Failed	unresolved polymorphic	avium	1	26733221	1	20659919	TTCTTTTGATTTTCAACCAAACTTTATGTGCTGCGTAATTGATTTCTAGAGGCAGCTTTTGAAGTAATGCTAAGGACTGGTATTCACTTGTGGGCATTGAA[T/C]ATAAAGGGTCCTGTTTATGTTGCCATGTTCAAGCCACTTGGTTTACTCATCGCACTTTTTGTTGGCGTCGCATTTCTTGGAAGGTAAATGTTATATTTTAT
scaffold_1:25760792	Source 3a	Step 3 - non-FP	-	1	Monomorphic	Monomorphic B	avium	1	26735395	1	20661193	TTGCTCAGGTGACTAGTTTGATACTAAACAAGGAAGCCATGGCCAGCGGACTGAGTGAATATGTTCTTGCTGTCTACTCTTTTGCTCTAGCCGCTCTCATT[A/C]TTCTCCCTTTTTGCTTCTTCTTCAACAGGTCTCTGCCTTTTCTCTCTGTTTCTCTTTCTCTCTGTTTAAGTTGATTCACTTACTTGTCTCTTCATTTGATG
scaffold_1:25762601	Source 3b	Step 3 - non-FP	-	1	Monomorphic	unresolved polymorphic	avium	1	26737204	1	20662973	ATAAAAAAGTGAGATCATTGTCATTTCTTTATCTGATTTTTTATCTGCAGACATGGGTTATTAGGGACTACCCTGCAGTGTTAATGGTAACAACAATTCGC[A/G]GCATCTTTGTCACCATCCAATCTGCTTCAATTTCTCAGATTACTGTCAAAGGACTAAATGCATGGAAGCTAAAGCCTGATATTGAGTTCATGGGTATTGGG
scaffold_1:25764588	Source 3b	Step 3 - non-FP	-	1	Monomorphic	Monomorphic A	avium	1	26739191	unanchored	34260681	TGAGACTGAGTTTGGAAACAAATAAAGCAAAATGAAATTGGAATTTAAAGTGAGAGTGCTTGTGATTGTAAAAACAAATTAACAAAATGAAATTGCAAATG[A/G]AAGCAAGTAAACAAGTGTAACAAAAAGTGGTCTTAAGGGTTGGAAAACAGATTTGGAGACTAGGGCATTCGATTCACCATAACAATCCAATTCAAGGTTAT
scaffold_1:25765005	Source 3b	Step 3 - non-FP	-	1	Failed	unresolved polymorphic	avium	1	26739608	unanchored	34260263	TACTATTCCTATTCATAGTTCAATTAGAATTAAAGCATATGGTGTCTACTCTTAATTCAAACCAAGATATACAAATCTGAATGGTAGCTAGGCATTCCGAT[T/C]AGCATATAGGCAAGTAGGCATAATGAATAAGAACATGAATCATGAATCAAACTTGAACTTGAAATTTATAAACCCTGAATATTCATGTTAGGTTACATCGA
ss490546974	Original_6K	-	-	1	-	-	-	1	26830407	1	20739275	-
scaffold_1:25855884	Source 3a	Step 4a - non-FP	-	1	DistortedAndUnexpSegreg	Robust	avium	1	26830487	1	20739355	TCGATATAGTGATGTTTTGAACCCCGAGGAGGTTGTTTAATTGTAATCTCACTTACGTTTTCGGTTACTATTATCTTTAATGTAAACATAACAGTGTCTGT[T/C]ATGTTCTACAATGGGTATGCAGAAATTCGAGAAGATAATGCGCGGAACCCAGGGTGCACTTATTGTTGCATCAACTCTGCAGATTGTTGTTGGCTTCAGTG
scaffold_1:25858563	Source 3a	Step 4a - non-FP	-	1	Monomorphic	Monomorphic B	avium	1	26833166	1	20742035	TTTGCAGTTCAATGATATGGTGAATGTTCCCTTCTCATCGGAAGCATTTGTTGCTGGTTTCCTGGGCCTATTCCTGGACATCACGCTGCATCGCAATGACA[A/G]TGCAACGAGGAAAGATCGCGGCATGCATTGGTGGGATAGATTCCGATCATTTAAGACGGATACAAGAAGTGAGGAATTCTATTCCCTGCCTTTCAACCTCA
scaffold_1:25864460	Source 3b	Step 4a - non-FP	-	1	DistortedAndUnexpSegreg	Robust	avium	1	26839063	1	20747868	CAGAGTAGGCAGTAGAGTGAATGTAAAATGGACTGGCTCCTTCAGTTTCATCATATCCAGGTGCACGCAATCCTGGAGCGTGGAAAAATAGATTGAAAACC[A/C]AAAATTCATGGAGTTTGGGAACCAAATTTTCTAATCCAATGTCAACCACAACAGAGCCCCAATTCGACCCATGTTCAAAGCAATAAGACATCATCATCATG
scaffold_1:25877915	Source 3a	Step 4a - non-FP	-	1	Robust	Robust	avium	1	26852518	1	20758610	CGTCTACCCATAAGCAGTTATTCAATTTCCTCCTTTTATATGACATTGGTGATGATGATGATAAGGAGACTGACGAGGACGATGACTCAGAACTGGACCTC[A/G]CTCTGCCCCGAACCGTAACTCGAAGCTGTGGCAAAACATCGGGTGATGACTTTTTTATCCCACTATTTTCAACCACCACTTCTTGCATTAATCGATAGCAT
s1_25920688	Source 2c	Step 3 - non-FP	-	1	Monomorphic	Monomorphic B	avium	1	26895261	1	20772449	TAGTTCTTCGGTAATTTTACATTTTTCATTTTCTGGGTTAAATGGGTTAATGTGCTTGAACTTCACTTCACTCTTTCTTTTTTGTTTGGAATTGTGGTAGATATTTGATCCTCCGGTTAGTGTGTACAAAGGATACTCTTTGCCTAAGGA[A/C]ACTGAAGAGTATCTTGGTTCATGTGGACTTACGAATGCCATTTACACAATCGCGGCTGCAGATTTGAAGGACGATATTTTTGGCAAGCTTATGCATTGCCCTTTTCAAGTAAGAGTTCACTTGCAACCCTCTGCAATTCGTTTTCCGATT
ss490546978	Original_6K	-	-	1	-	-	-	1	26896554	1	20773770
scaffold_1:25924903	Source 3a	Step 3 - non-FP	-	1	Failed	unresolved polymorphic	avium	1	26899506	1	20776711	TTGAGGTTGGTTTTGGGTTTCTATGTATTCTCATGACACTCACCTCAAGTTCACATCTTTATTCATGGGCTTGCCCTTGTTTGAAAAATTAATTCATTGCT[T/C]AGTTACCAGTCTTAGTAAAGTAACAAAACTAAAAATGGGTACTTATAATAATGTGGGACTTGGGTATCTATAACTCTTCTGTTTTAGACATCTTCTAGATA
scaffold_1:25926271	Source 3a	Step 3 - non-FP	-	1	Monomorphic	unresolved polymorphic	avium	1	26900874	1	20778011	GCTATGACATCTTCGGCAAGTCTGAAGATTGCTTAGTCTTGCAAGAGAAAGAGTTGCTGGAGCGTTTCATTGATAGGGAAGAGATAATGTATCGAGCTCGA[T/C]CAGATTTTTAATTAGCTCCCATAAAGCTAGCTATCACCTACGTTTTGGTTATGGTTGATGTAAAGAAATGAAATAAAATATATCATTCTGTATACAATGTG
scaffold_1:25926854	Source 3b	Step 3 - non-FP	-	1	Monomorphic	Monomorphic B	avium	1	26901457	1	20778554	TTGCTCTTCGATGCTAGTTTTGTCTTTCTCCGGCGATGTGGGATTTAAGGTTTCCATCATTCTGCCAGCTGGACTTGAGAAGCATAGTTCTCAACTTTTTC[T/G]CCTTGAAAGGAATAAAAAATACATTTTATGCCCAACAACTGTCTTCCTTAGTCCATTCAGGTCATAGAAACTATTGAAAGGTGAGTTAAACACTGCTTCAA
scaffold_1:25930987	Source 3b	Step 4a - non-FP	-	1	DistortedAndUnexpSegreg	Robust	avium	1	26905590	1	20783541	TGGACCAAAAGCCTTCAAGTAGACACTCCCATCCCCCAGGAGTACATTTTCACAGCATAACATTACAACAAAAGGCAACTAATTGACTTTCGAATTTTTCC[T/C]TCGTCATCAGTTTTACAAGCATAACAGGAATCAAAACTGCTTGGCTAACTCTATATATAACCTATGCTTACACTAGCAAACTACAGAGAAACAATCTTGCA
scaffold_1:25931205	Source 3a	Step 4a - non-FP	-	0	-	-	avium	1	26905808	1	20783766	GTTAATTTTTGTCACCAGTCCATTCATTCCAGTCCTTGTCAACATGATTTTGTGCCCATTTGATTGCTGCACGCGCAGCTTGCTGTCCACCAGGTAATCCA[T/C]GCTCATTCAGAGTATCAGCCATATCAATGAAAGGAACTACCAAGAGTGTCCCAGGACCACCATACTCGGTGTGCAAGAAAGTACTAAATATCTGTGGCAAA
ss490546322	Original_6K	-	-	1	-	-	-	1	27002841	1	20932129	-
scaffold_1:26035883	Source 3b	Step 3 - non-FP	-	1	Failed	unresolved polymorphic	avium	1	27010486	unanchored	113626814	ATTTTCATTAAATTATCAAAGAATTCTTAAATAAAAATTGTCTGATCTGATGTTATCTGGAATAGCACCAAACACAGTATAACTTAATCAGACTATTTATC[T/C]GGAACAACACCAAACGCCTTATAATATTATGGATAAACAGTCAATACTCTCCGAAACATATTAATACTATCTGATAGAAATTAGTCAGTACAGTCCGACGT
scaffold_1:26039832	Source 3a	Step 3 - non-FP	-	1	Robust	unresolved polymorphic	avium	1	27014435	1	20944800	CAAATAAACAAAACAGAACAAAATGGCATGGCTTAGGATTTTAAGTTGATTTAATAGACACCAAAAGTAAAATGAAAACTCAAGCAAAGCATAATTACCTC[T/C]GTCCCCAGCCGCTTGTTGAGAGCTTCATTCCACATATTTGCAGCATAAGCAGGCTGCATCCTGGTCCACATAGACATGACAGAAACAACCTGAAAACAGGA
scaffold_1:26039937	Source 3a	Step 3 - non-FP	-	1	Monomorphic	unresolved polymorphic	avium	1	27014540	1	20944911	CCCAGCCGCTTGTTGAGAGCTTCATTCCACATATTTGCAGCATAAGCAGGCTGCATCCTGGTCCACATAGACATGACAGAAACAACCTGAAAACAGGAGCT[T/G]CCAATTAGGATAGAAAACTTAATTGACCAAAACCAAGTATGCTCCATCTAAAAAAACATATGCGTACATACATATATACATGCATGTGTGGGGAGATGAAA
scaffold_1:26045392	Source 3a	Step 3 - non-FP	-	1	Robust	unresolved polymorphic	avium	1	27019995	1	20948631	CTTGTCCTCCTTTCGATCTGAGAGACGCAGCGACTTATTTGAAGAAGCCAACAGAGTCTTCGAGACAATGTATAATTTTAGACAGACCACTTTGACATCCC[A/G]TAGAGGAAGCAATTCGAGTAGCAAGGAAGCCAGAGAACGCTGTCTTCCACCACCATTGGTTGCCTGAATGGATTTAATTGAATCTACAAGACAAGAGGCAT
scaffold_1:26045833	Source 3a	Step 3 - non-FP	-	1	Robust	Robust	avium	1	27020436	-	-	TAAATAAAAGAGGAACTGAAAAGAGAGATGTTTAGATATTAAAAACAGACAATAGTTGGTGGCCAGCTTGAATAAGCAGCAATTCCTGCATTTGGAGCAAC[A/G]ATTAAGTGCGGAGATGAATCCTGCCCACATTTGAGAAGTCATCAGAAACATATACGACTTAAATGAGAAATATATATATATATATATATATATATATATAT
ss490546990	Original_6K	-	-	1	-	-	-	1	27021856	-	-	-
scaffold_1:26082824	Source 3a	Step 3 - non-FP	-	1	Robust	unresolved polymorphic	avium	1	27057427	1	20994699	CAACGGTTCGTGGTTGCAAAGCGGAGAAGAAAGATTAATGGTGGTGGCAGTGGTACTAGTAGCACAGGTTCCCAAGGAGGCCGGCCTCAGCCTCCTGTGGT[A/G]GATCGCAATGAGTTTGCAAGATATGATGGAAATTTTAAGGGGTTCATTGTTGATGAGAATGGTCTGGATGTGCTTTACTGGAGAAAGCTTGAAGAGAGAAA
scaffold_1:26086370	Source 3a	Step 3 - non-FP	-	0	-	-	avium	1	27060973	1	20998318	GATTGGATTTTGCCTCCTTTCTTTTATCTGCTCTTTCATCATTTCTCAAACCAAAAGATGATGGAGCAGCCTTAGGTGTTCCTTTTCCTAGAGACCTATGA[T/C]GGAAAAATTTAATGCAAATAAAGTAATTCAGACACCAAATAAAGTTTAAATCCACAATGTGAAATAAGATAGCATATAACATGCAAAGAGTGATATTATGC
scaffold_1:26092412	Source 3a	Step 3 - non-FP	-	0	-	-	avium	1	27067015	1	21004366	TTAGTGAAGTTGGCGTGGCAGTACTCCGGGGCTCCGATAACCCGCAACCCGGAGAGCGAAATGTTCCAGAGCTTGTGAATGTCGTCGACCACCAGCACATC[T/C]GAGTCCAAGTAAATGACCCGGTCCACGCACCGCCCCAAAATATCGCCCAGGTAATTTCTGGCGTAGTTGAGCGGGTTCTCGAGCGCCTGCCGAATAGAAGA
scaffold_1:26135154	Source 3a	Step 3 - non-FP	-	1	Monomorphic	unresolved polymorphic	avium	1	27109757	unanchored	71257571	TGCAATAGCATGAACACAAGGCCATCCCTGCAAATCCCAAGCTCTACAAGAACAAGTTCTCAATTCCAAGTCCACAATATATTGTGCATGGCCACCAGCTG[A/C]CACTTGGAATTTACCTCCACCTGACCATATTGCCACACAAGCACCTGCCTTGGCTTTATTTCCCTCCACCTTCTTAAATATCCTTGGGCAGATAGGCTTGT
ss490559447	Original_6K	-	-	1	-	-	-	1	27121626	1	21055357	-
ss490546998	Original_6K	-	-	1	-	-	-	1	27139300	1	21095100	-
scaffold_1:26175485	Source 3b	Step 3 - non-FP	-	1	Robust	Robust	avium	1	27150088	1	21131422	AATGGACCAAAGACCAAAACAGTACGAACGTCCCAGCAATTCACCAAAGAATCAAAGGTCAAAAAAGACTTTACACATATACAAGATGCAATATTATTAGC[A/C]CCTTTATTTTCACCTTTAATTGGTGGGATTCACTTTAGTTTTTGGAACTCTATTTAAATTTAAATTTTGTTCTTGATAAATTAAACTAATATATATTTGAG
s1_17499781	Source 2c	Step 4a - non-FP	-	1	Monomorphic	Monomorphic A	avium	1	27164056	-	-	TTGATAACAAGTGGCTACCATTGATAACAAGTTGTTACCAGCCAATAGGTACATTGGATTGCCGCCTCTTTTGTTGTTTAAATAGGAAACCTTCTACGTTAAGAACTTGTGGTTTATCGTATGGGCTGCACCAAAATAGATTCAGCTGCA[T/C]CCTCAACTTGTGATACTCGCAAGTGCACGACCGTTCAGTAGTATAGCATATGTAAGTGCAAGGTCGATCCCACGAGGATTGATGATAGATTGATTCAATTCGATTCCCTATGAAAAATAGAAATTGGGTGTTCTGATTAGGTAAGGAAAA
ss490547003	Original_6K	-	-	1	-	-	-	1	27190409	1	21153741	-
scaffold_1:26273255	Source 3b	Step 4a - non-FP	-	1	Failed	unresolved polymorphic	avium	1	27247858	4	5160235	ATGGGTTGTTGTTGTTGTTGGTGCTTGGTGATGGTCCTCAAACCCAAATTTAGTATAATGGCCAATGCTTGCCATGGCCTTGAGGGTGTTCTTACCGTAGC[A/C]AAAACTTGCTGGGGCTTGGTTTTGTTTGAAGAGAGATTGAGGGAAGAGAGAAAAGAGGGTGAGAGAAGAGCGAGAGTATGGGGAGGTGGTGAGGAGAAGGT
scaffold_1:26284212	Source 3b	Step 3 - non-FP	-	1	Robust	Robust	avium	1	27258815	1	21247196	GTAAATCAAAGGTATTGTGTCCTATACAAATCAATATATTGGAATGCAATATTGGCATTCCTGTTAAATCTCCCAGCAGGCATGCTTGCATCTTGCTTGTC[A/G]TGCTTTCTTTAGAAAACAGGAAATTGTATAAACTGTTCTGTGATTGGAGAAATATGTTCTTATTGGAGATAATAAACAAATACCATAATGCAACATAGGTA
scaffold_1:26290316	Source 3a	Step 3 - non-FP	-	1	Robust	Robust	avium	1	27264919	1	21255136	TTCTGCAAGCAACTCTGTCACTGTGGTTTCTCAAAGGAGCAATGTACAGATCATGAATGTTAATGACGTTGATACCCAAACTAAATTTAATGATCATTCAG[T/C]AATTGAAGCAAATGAACCTGTGTTCCTTGATGAAATCTCCTCTTCTGTGGATGAAACCTCTGCCAAAGAGGAAGGAATACTGGATAATTGTGGGATTCTTC
scaffold_1:26292685	Source 3a	Step 3 - non-FP	-	1	Monomorphic	unresolved polymorphic	avium	1	27267288	1	21257555	GAAGATCTTCACTTGAGTGCACCGGAGCGGAAGCTTATGCAGGCTTACAATGAAAAACCAGTTCTTTCACGTCCTCAACATGAGTTTTACTTGGTGAGTGT[A/G]TTTGTATTGCTTAATTTTTTTTGCCCCATTCTTCCAAATTCGTCTTTGGACTAACAGATTCTGTTTTCTTTTTCTAATGAATACCTGAATTCAGGGAGAAA
scaffold_1:26292759	Source 3a	Step 3 - non-FP	-	1	Robust	Robust	avium	1	27267362	1	21257629	TCAACATGAGTTTTACTTGGTGAGTGTGTTTGTATTGCTTAATTTTTTTTGCCCCATTCTTCCAAATTCGTCTTTGGACTAACAGATTCTGTTTTCTTTTT[A/C]TAATGAATACCTGAATTCAGGGAGAAAACTACCTGGAGATTGATTTGGATATGCACAGATTTAGTTATATCTCTAGGAAGGGGTTTGAAGCATTCTTGGAT
scaffold_1:26320622	Source 3b	Step 4a - non-FP	-	1	Monomorphic	Monomorphic B	avium	1	27295225	4	6171075	CACATCGATATGTGTGTAGGTACTTGTAGAAGAACAAGTACACTGAACACGATCCAACACATGAGTTACAACATGGAAGTCTTTACTCACATGTCAAGCTG[A/G]AACTCATAAATTGAAATGGTGCAAACTAATCCTAAAACGTGTGGCATCATAGATGTTTTGTGGCTATATTGTTAATCTTTGAGGGCACTATACGGTCATGC
scaffold_1:26327439	Source 3b	Step 4a - non-FP	-	0	-	-	avium	1	27302042	5	9611600	ATTGATATTAGTTTATGTTTGATGTGGACTTAACAGATCCGGATATATGGAAATTTATTACTGACCATATGCACTCAACTTATAAAGAATGGAAAGCAAAG[T/C]TCCACAGACACTATAAGCAATATGCTTCTGAGCCTGATCTTGCACGAGAAACACCTACCCTTGAAAAGATCTTTGGTACTCGAAGGACTCTAGAAGAGTGG
scaffold_1:26327930	Source 3b	Step 4a - non-FP	-	1	Monomorphic	unresolved polymorphic	avium	1	27302533	5	9617606	CTTTAAATCTTTATTTATTAATTATATTGCAATAATTTCAAGTATTTCTCATTTTCTTTTTGTTGGAAAAATGTAAAGGGTGAAAATCCTACATACATTAG[T/C]AATTGGAACAACATGCATATTCTTAAGGGTAAGAGCATGTGGATCAATGAGGCTGCTGAAATTAAAGGGGTAAGGAATACAAAAACCTACTGACAATTAAC
s1_26392775	Source 2c	Step 4a - non-FP	-	1	Monomorphic	Monomorphic B	avium	1	27367386	-	-	TTGAAAGCATGTGAAAATTTGAAGAAACCGAATGCTTCTCACTGTTTCTAACAAACCCATCTAAGAAAGCATAATCTTTGAGTTTTTTTTTTTTGGGCGATTTTTCTTCATCCATTTCCCAAAACGGCAGCATTTATGGCAAAGGGGGTA[T/G]ATTTGATTTGGATTGATGAGATGAAGATGAATCCCATGCATGTTGTTACTTTGATACGCTTCCTTATCACTTTCGATGCTGATGCACGATCATCATCATTTATTTTCCCCCATCATCACCATGATGGTAAAAATCAGGAGATGTTTGTTT
s1_26445574	Source 2c	Step 4a - non-FP	-	1	Monomorphic	Monomorphic B	avium	1	27420177	1	21370525	AGGAAGCTTGGGCACGAAAAACCCCTTGATTGGAGGATCGTAGAATTTGCCATCTACCATTCCTGCTTCTTCCGGAAGCTTAATGTGCCGTTTCTTGTGAGCAGCAACAAGAACTTGTGCAATGCTGGAGAACATGCTGCCCTGCGGCTT[T/G]GCATGCACATAAACCCTAGATCCAACAAGCAGAAGCACAATCGAGCAAGCCATGAGCAGAGTTGGGATCGCGAAGCCCACACTCCAGCTGATTTTGTCTTGGATGTAAACCACCACAGTTTGGCTGATCAACAAAACCACTGTAAACGTG
scaffold_1:26476618	Source 3a	Step 3 - non-FP	-	1	Monomorphic	Monomorphic B	avium	1	27451221	4	21391705	CTTGCTCAGAACCCTATAATTTATTAATATGAAGAATCTATGCACAATCCACTGCTCACATACCTCCAATCCATCTAAAGAGGACATGGCAATCAGTTTTG[T/G]ATCTATGAGCATAGGAACTAGACCTAGTACTAACTCAAATGAATCTTATGATGCCTATGGTTATGTCATGTTTGATTATAGTGGAACTAGTTATGGAGCTC
s1_26482311	Source 2a	Step 2a	-	1	Monomorphic	Monomorphic B	avium	1	27456885	1	21410237	ATTGGGTCCAATGTGCCTGTCCATTTTGAGGGCTTGTGACACTACAAATGTTCCTTCTTGCGCATAGGCCATCACGCAGATTCCACCAGAAGCCCATATTGGGAGGATTTTCATGAAGCATATCACCTCTTCAACCTGTTGCATGCTGCA[A/C]AGCCTCCATGGATTTGAACAAGACCCATCATCTTTTAGGTCATTGTCCACCACTAAAGCTGCTTTCTTCAAGAAGCTGAGCTACCAAAGTAGTGCGAGAATTAGTAAATGAACAAGCAAACAATGGTGATTAAGCAATGTAAGGAAAATG
scaffold_1:26482311	Source 3a	Step 3 - non-FP	-	0	-	-	avium	1	27456914	1	21410266	GATTCCACCAGAAGCCCATATTGGGAGGATTTTCATGAAGCATATCACCTCTTCAACCTGTTGCATGCTGCACAGCCTCCATGGATTTGAACAAGACCCAT[A/C]ATCTTTTAGGTCATTGTCCACCACTAAAGCTGCTTTCTTCAAGAAGCTGAGCTACCAAAGTAGTGCGAGAATTAGTAAATGAACAAGCAAACAATGGTGAT
s1_26466582	Source 2b	Step 3 - non-FP	-	1	Failed	unresolved polymorphic	avium	1	27456988	1	21410340	AGGATTTTCATGAAGCATATCACCTCTTCAACCTGTTGCATGCTGCACAGCCTCCATGGATTTGAACAAGACCCATCATCTTTTAGGTCATTGTCCACCACTAAAGCTGCTTTCTTCAAGAAGCTGAGCTACCAAAGTAGTGCGAGAATT[A/G]GTAAATGAACAAGCAAACAATGGTGATTAAGCAATGTAAGGAAAATGAACCCATCAAGCTTTACCTGAATTTTGTAGTGAGAGAATGCTTGGAGAGCACCAAATTTCCATCCGACGAAACATACAAGAAAACCCCGCAAACCCTTTCGTC
scaffold_1:26482816	Source 3a	Step 3 - non-FP	-	1	Failed	unresolved polymorphic	avium	1	27457419	1	21410777	CTTGAATGTAGATCACTAGAGTTTGGTTGATCAACAATACCACTGTGGACGAAGCATAGTACCAATTCAAAAAGCTACTGACATTTTTTCTTCCTTCCACA[A/G]TGGTTGAGTCAAACTGGTCAATGCCAAAGGGAATGCTGCAGGGCCTAATTCCACCTGTGCCTATGGCTAGCCAAGAAAGCCCGGCAAACAAGAAACCCAGT
scaffold_1:26512440	Source 3b	Step 4a - non-FP	-	1	Monomorphic	unresolved polymorphic	avium	1	27487043	3	6300550	AATTATTGTAAGAGACAGGAATAGGTTTCACCATTTTCAGGATGGGGAGTGCTCTTGCAAAGGTTATTGGTGAGTAAAATACTCATCAATTCATGGGTCTG[T/C]TCACAGTTCAAGTCCTGATTGTTGTCTCTTAAACTTGGACAGCTAGAAAGAAGAAGAAACAGAAAGCTGATTATTTATTCTTTGATCTCTGATATCATTTG
scaffold_1:26513230	Source 3b	Step 4a - non-FP	-	0	-	-	avium	1	27487833	1	21436021	AGTCTATGTTCGGGTTGGTCCACTTTTTATTATTTTATTATTTATAATTAAATTAAATTAAAAATGCAATCATGGGTTGCTTAATTAGGTGCTGAGTGAGT[A/G]GTCTTTAGAACTTGACTCAAACAGAGTGCTGGAAAGGTTATGAGTTGGGAAAATTCTGTTCTCATTGGCTTTATTGATCTTGCGGCAGTACAGAATAATTT
scaffold_1:26639966	Source 3a	Step 3 - FP	114	1	Monomorphic	Monomorphic A	avium	1	27614568	1	21560700	ATGACATAAGGAACCTTCTTCCAGTGCAGACAAACAGTGACAATCTTAAGAGGATCTTGTACAATGGAATGCACAATAACCCTTTTACATGTCCTTCCAAC[A/G]CCAGTGTTTTGCCTGCTTTAGAGTCGCAGGAGGAGAGCATATTGCCCTTGTGCAATTCGAGGGGGCAGTCAATTTGGAATGGTGCCATAAACATGTTTTCT
scaffold_1:26641946	Source 3a	Step 3 - FP	114	1	Monomorphic	Monomorphic B	avium	1	27616548	1	21562093	AGAGATAGAGTTTATGAATGGCAGTTCCAGAATTAAGACCCATGTTAATTTGTAACTGCCACCAAGTCAGTTCATAGTGCCAAATGCAGCTATCTGGCACA[T/C]AGATATGACAAGCAAAAAGAAAAAAAGCAAAGTAAAAAAGAAAAAAGAGGCATGACATAAATGGGAACCTCAGCAGAAGGCATCAGATATGCACACAAGCA
scaffold_1:26643029	Source 3a	Step 3 - FP	114	1	ShiftedHomo	Monomorphic B	avium	1	27617631	1	21563382	CAATGGGCACAGATGCTTTACATGAGTCTATAATAATTAATAAATGCGAAGACATCTGTTCAATATTTCCAACTAGGATAATGTCAGCAACCAGAAGAAAA[A/G]AGATTCTTAGAAACAAACCATCAGACTCTGAGTTTCTGAATATGTCACTAAACGACCACGTGGATTCCCAGTAAGTTTAAGTTTCGTCTGCAAGTAGAAAA
scaffold_1:26643366	Source 3a	Step 3 - FP	114	1	Failed	unresolved polymorphic	avium	1	27617968	1	21563719	TTACTTACAGGTAACTTTGATACAATGAACATAATCTTTTCATTTTTCACAATATAAAAATATTATGAAAGTTGAAGAGTCAATAACACGTTTAAATCCAT[A/G]CACTGACAGGTACAAACCTGCTGAGGCATTTCAACTTGTTTTCCCTCAACAAAGTTGACGAGGTAGAAAAGACCAAGATTTGAAACATCCTGCACGAGGCA
scaffold_1:26643461	Source 3a	Step 3 - FP	114	1	Failed	unresolved polymorphic	avium	1	27618063	1	21563814	ATCCATACACTGACAGGTACAAACCTGCTGAGGCATTTCAACTTGTTTTCCCTCAACAAAGTTGACGAGGTAGAAAAGACCAAGATTTGAAACATCCTGCA[T/C]GAGGCATTTCCATCAGTACAACCTTAAGCAGATAAATAAGGTGATGTGTGTATCGAAATAAATGCAACAGCCACTGCAAGTACTCCAAAGCAAAGACATAT
scaffold_1:26644805	Source 3a	Step 3 - FP	114	1	ShiftedHomo	Monomorphic B	avium	1	27619407	1	21565172	AAACACTTTGCTAAAGAAGAAAACAACTCACAGAACCAATGGATGAAATAATATGAACATAAATATATCATCTGGATACCTTCCACCACATGTAACCATAA[A/C]CCAATGCCCCCAAGGTAGCTGCTGGCATTATTAGTGATGTCAAACCTATTAAAAAAATCAATGAAAAAAGATAACCAATTATAAAATGTTTCGATTGCATT
scaffold_1:26645022	Source 3a	Step 3 - FP	114	1	Monomorphic	Monomorphic B	avium	1	27619624	1	21565390	TGTAAGAAATAGAAGTTTTAGAACTTAACCAAAAAGAAAGGGCAGGACCATGCATTAATTTAGTGGTTATAAGCAAGAGGAAAAAGCACAAAGCATGCTAA[T/G]AATTCATTTGAACACATAAGAGAAAGTAAGATACCAATTTGGCTGCCATTCCCATTCAGGACGGTTATCTGTCGTGACGAGCCAAGTTGCCGGACCTCAGC
scaffold_1:26647101	Source 3a	Step 3 - FP	114	1	DistortedAndUnexpSegreg	Robust	avium	1	27621703	1	21567451	GCTGTCCGCAGCAGTAAACGTGCTATGAAGTATAAGAACTCACCCTTCATTGCAATGCTCCTTTTGCGACGGTTTTCTGGGTCACTAAAGAAAACTTTTAA[A/G]GCTTCAGAAGCACGCTTTCTTGCTGCAGCAGTTCCCTTGGCTTTCTGTGATGCATACAAAAAGATCATGTTGAAATTTTTTATTTCGAAGTTAGAAATGAA
ss490547035	Original_6K	-	-	1	-	-	-	1	27672730	1	21608516	-
s1_26930112	Source 2a	Step 2a	-	1	Monomorphic	Monomorphic A	avium	1	27904705	1	21924336	CCTCTGTCTTGGAAGTCAAAACTGCAACATGATAAGAACCACAGGCAATATCTTCAACAAAACTATCTGCAATTTTACCCTCAACCAGAGTGGGAACTTTCCCATCAGCTAAAGGACTGCCAAGCTGTCCATAAGCAGCACTTCCCATTG[T/C]ATATACTTGTCCTGAGGTTGTAAGGGCAACTGTGAGATTATGGCCACATGCTACCTGACAAATATGTTTATCAACCAATGCAGCTACGCATTCAGGAACTAGTCTAGATTCTTGATCACCATGTCCAAGTTGGCCTGTATCTCCATCCCC
scaffold_1:27021607	Source 3a	Step 3 - FP	115	1	ShiftedHomo	unresolved polymorphic	avium	1	27996209	1	22005323	TGTGTTGTGTGTCTGAGATTTATCATGCATGTGTTCCGAATCTCAAGCATTTATGGCCCAACAACCTTCTCTGTCTTGAATTACATCTTCACCTCATCGAC[A/G]TGCACAATTGCACATGCTTGTCTCCTTACCTCTACTCTGTCTTCTCATGCCATTGTGTTGTGTGTTTTGTAACTTATTATTTACATCCTGACAAGAAAATT
s1_27021973	Source 2b	Step 3 - FP	115	1	Monomorphic	Monomorphic A	avium	1	27996593	1	22005709	TTGGTTCTAGGAATGAAATGATAAAAGCTGCTAAAAAAGTGACTGTTGTTGCAGTGTGCCTGCTATTTTTCTACATCCAAAAGACTGGTCCAGGTTTTTGAAATAGAAGGCACAAAATGGTCCAGTGTATTTATAAGGTAGTTGCAGATT[T/C]TGACTGAAGCAGCCTGTACATCCAATTATGTTCTGGCTGGCCCCCTTCATGGTTGAACTATTTTTTTGGAACTTATGGAATCTTTCTAGCCCCTGGAGGGTCCCTAAAGTAAAGCACTTTATGTGTGATTATTGAGTTACAGAATTATAA
scaffold_1:27022764	Source 3a	Step 3 - FP	115	1	Failed	unresolved polymorphic	avium	1	27997366	1	22006476	AGGTGCCTCTCTGCACACTTGAGTCAAAGCCTGTCAAATTATTAGGGGACTTCTCAGCTTGAAACCTTGTTGCTGGCACGAATGATTCTGGCCTGCTGTGG[T/C]GCATCATCTGTTGGTCGAAGTTGGTCTTCTCATGATGATATGTTTTGTGGGCATCTCCTGCAACTTTGACAGATTTTTGGCTCTTACAACCCAATAGAAAC
scaffold_1:27023048	Source 3a	Step 3 - FP	115	1	Failed	unresolved polymorphic	avium	1	27997650	-	-	GGCCTGGCTGATCTTCACATTCTGACATCAGAGAGAAATCAGCAACACTGGCAGTGACCACACTCCACTCTATGCTTGCCTCACTTGGGGCATAACAAGTT[A/G]TTGGGGTCATGCAACCAGATGTTGCAGCATCTGATGCCTGCCTTGCAAGAAAAGGGTTGGCTTTGCCTGTCAGGCTCTCTATCTCAAAAAGATCTGAACTT
scaffold_1:27026876	Source 3a	Step 3 - FP	115	0	-	-	avium	1	28001478	1	22010177	GCAGGCCAAAACGCTTGGACCTACGTCAACCCTGCTGCAATTTCATATGGTGATGTTATATTCTATAAAAGCCAAGTGTATGCAGTTACATCATTTGGAGC[T/C]ATTGGGTCGTTGGATGTTTATGGTACTGATAGTAATAACCCTTCACAACCACCATCGATAAAGCTACTCACACCTCGAAAGCCATTCCGGTCTTATTGTTT
scaffold_1:27026964	Source 3a	Step 3 - FP	115	1	Failed	unresolved polymorphic	avium	1	28001566	1	22010265	CATCATTTGGAGCTATTGGGTCGTTGGATGTTTATGGTACTGATAGTAATAACCCTTCACAACCACCATCGATAAAGCTACTCACACCTCGAAAGCCATTC[T/C]GGTCTTATTGTTTTCATGCATATCTTGTGGAATCAACTAAGGGAGACTTGTTGCATATACTAAGATATTATGTGCCAAAGGACGGTGCTTATAGGTTTCGT
scaffold_1:27026984	Source 3a	Step 3 - FP	115	0	-	-	avium	1	28001586	1	22010285	TCGTTGGATGTTTATGGTACTGATAGTAATAACCCTTCACAACCACCATCGATAAAGCTACTCACACCTCGAAAGCCATTCCGGTCTTATTGTTTTCATGC[A/G]TATCTTGTGGAATCAACTAAGGGAGACTTGTTGCATATACTAAGATATTATGTGCCAAAGGACGGTGCTTATAGGTTTCGTAATAGACAGACTGTGGGATT
scaffold_1:27257068	Source 3b	Step 4b - non-FP	-	1	Failed	unresolved polymorphic	avium	1	28231678	4	16165298	TTGAAAATAAAACTACAGTACATTCATTCATAATTCATGTAAAAAAACAACAGTACAAATTACAATTGGCCACGACGAGGTTTCATATTTTGAAAACGTAG[T/C]ATTATAGCTTCATTTTCAATACAATAAAAAACATCCTTCTTAACATAAACAAGTAAGCTATCACTCAACCATTGATCTCCCATTTTATTCCGAAGTGGACC
scaffold_1:27257579	Source 3b	Step 4b - non-FP	-	1	Monomorphic	Monomorphic B	avium	1	28232189	4	16165808	TCAAATATGCCAAACAAATAAGCAACTCAGTATTTACCTCATTAAAACGATCATCTAACTCCGTAAGTTGCTCATCAATGACATAAATAAAGAGCTTCACA[T/C]GATAATGATGACGATTTGTCTTTATTGGAGCATTACGCCTTGACCTCCCTGGAAGTACAAAGGCCTCATCCATGTTAGGAACATCAATATGATGTTTGTCA
s1_27273529	Source 2a	Step 2a	-	1	Failed	Failed	avium	1	28248103	1	22231980	CAGCTGGGACCTGCTTACGCTGGAAATTCTGCTGGAGGGCCTGAAGGGGGGAC[A/G]CAAGTTCCCA
scaffold_1:27306655	Source 3a	Step 3 - non-FP	-	1	Monomorphic	Monomorphic A	avium	1	28281266	1	22264174	TGCTGCAACAATTGAGAAAACCCCAGCAAGAATTTTCCAGTTCACTTCATTTTTAAGACTCTCTAGATTGTATGCTGTCCTCATGCTAACGGCTACTATTG[T/C]GAAGAAATATTTCAGCCCATTGTAACCTTGCATGGGATCTTTCTCTTCAACCAAACGGCGGAGGCACTGCAATAAAATGGAACGGCAAACAATTCTAAGTG
scaffold_1:27308895	Source 3a	Step 3 - non-FP	-	1	Failed	unresolved polymorphic	avium	1	28283506	1	22269722	TGGCATAGAAGTTAATTGAAAACATTCTTTCAGGATTTTATGGTATTGAAAGTTATAACTTATACTGGGAGGGGAAATACCTTGTCATATTTCTTCATGAT[T/C]TTTGAAAAAGCCAACGTATTCAAGAAGCTGTTTCATTCATGGAAAAAATAATTAGCAACACAGATAAAAATCAAAACAACCAAACTAGGTACCCGAGTTTG
scaffold_1:27309828	Source 3a	Step 3 - non-FP	-	1	Monomorphic	unresolved polymorphic	avium	1	28284439	1	22271492	GGTAGCTCTCGGAGCCATCACTTCTCACAGAGTTCACAAGAATGGCTTGGCTTTCGATGTCGACAGGGGATATGGAGGATGGGCTGTTGGGTTGCTGCTGG[T/C]TGTGACGGCTTTGCGACGTGAGACCACTGAAGGCTCTGTACAATGTGAGCCTTCGCTTTAGGCGGTGACTGCGGGGTGTGGTGGCAACTGGTGGAGGCTTG
scaffold_1:27310025	Source 3a	Step 3 - non-FP	-	1	Failed	unresolved polymorphic	avium	1	28284636	1	22271686	GGCTTGTGTCTTTGCTTGCTGCGTTGGATTTCTTTCAGGAGGGATTTTAGATAATCATAATCCATGTATGCTTGCTGCCATTCTGGCACCATTTGTGTTGC[A/G]AACTCCTTCCCAAACTTCATTTTTTTTAAGTTCTGTGAATTGTTAGCTCTAGAAATTAAGTCCCTTGGTTTTCAGCAACTTTTTTGAGTGTGAAAAAACTG
scaffold_1:27454375	Source 3b	Step 4a - non-FP	-	1	Monomorphic	unresolved polymorphic	avium	1	28428985	unanchored	48506235	ATAATGCAAATATTTTACAAAAATATTAAATTTCACAATTGAATATATAATATATTCAATAAACCATTAAATCAATATGCATAATTTTTCCATCATAAAAC[A/C]ATGTTTATTATTTGAAAACAAAGTCCACTCACAAGTAGTCCCATGCTGCTTAACCTTGAGAGGATCCCGCCTGCTGTGTGCGAGTAGCCGGAGTACCTATT
s1_27506036	Source 2c	Step 4a - non-FP	-	1	Monomorphic	Monomorphic B	avium	1	28480646	1	22472461	CATTCGGGACTGACAAGGAGAAACTCAACAAGAAACGGTTGTGGTAGAGGCAGGCGACGA[T/G]CAG
scaffold_1:27512947	Source 3a	Step 3 - non-FP	-	1	DistortedAndUnexpSegreg	Robust	avium	1	28487557	1	22479064	GTATGTAAGACCTGTCTGATTTCCTTAGTGGAGTTACCAGAGCTACCTCAAAGATCCCCCAGCAACTGTGGTTCCCATTCAATTTCGTAGAAGGATTCAAC[T/C]AGCTGAAATCTCTCATAGTGATCTGCCTGGGATTTTAGACACATGCCATGAACCAGTAGCACTCACAAGCAAGGTGTTCTAGGAAATTCAAGTGTTGTTTC
scaffold_1:27520000	Source 3a	Step 3 - non-FP	-	0	-	-	avium	1	28494604	1	22486074	TTTAAATCGAAGTTGCTATAAAAATTGGAGTGGGGTAAGTGGGGGAAGGAACATAGAAACTCAACTGGAACACAAAGTCAGGGATGGTCAACTGCTCACGA[T/G]GAACATATCTGAAGAGCTGCAGTAATCTATCTACATATACCACTTTCTTCCAGACCTAGAAACAAAAGTTAGAATGACATTCACTTGAAGCAGGCATTGTA
s1_27520037	Source 2c	Step 3 - non-FP	-	1	Monomorphic	Monomorphic A	avium	1	28494627	1	22486097	TCATTGCATACTGGGAAATTTGGAATTTTAAATCGAAGTTGCTATAAAAATTGGAGTGGGGTAAGTGGGGGAAGGAACATAGAAACTCAACTGGAACACAAAGTCAGGGATGGTCAACTGCTCACGAGGAACATATCTGAAGAGCTGCAG[T/G]AATCTATCTACATATACCACTTTCTTCCAGACCTAGAAACAAAAGTTAGAATGACATTCACTTGAAGCAGGCATTGTAAGTGATATGAAGTCTTAATGAATAACAATCACAAAGAAAGTTAGGCATACCAAATTGTCCACAAACAATTGC
scaffold_1:27520472	Source 3a	Step 3 - non-FP	-	1	Monomorphic	Monomorphic A	avium	1	28495076	-	-	CTGGCTGACTGCAAAACATGCAGAAAATGAAACAAAACGAGTTACAGATATTTACATATAAGCTTTTCAGGTACAGTTTTATCACTTCACTTGTATTCAAA[A/G]TTAGAAATTAAACTCCACCCGACCAGTTCACATGGAGCGGAAGTATAGATTAGAATAAAAAGGCTCATTTTTTCCTTATGTTTTTATTCTTTTGGGTGAAC
scaffold_1:27520641	Source 3a	Step 3 - non-FP	-	1	Monomorphic	Monomorphic A	avium	1	28495245	1	22486735	TTTTTTCCTTATGTTTTTATTCTTTTGGGTGAACGACCCTTAGAATTGTTTCAAGCTTTGCAAACTTAACTATGAAGAACTTACAGCTGTAAAGATGCTGC[A/C]GAATGGAAGTATACAATAGTATAAGGCTTCTGTATTATAGGTTCAAACTCCTGTAAATCAATAAACAAGATAGATAACTGAGTACCAAGAACCATAACTAC
scaffold_1:27531912	Source 3b	Step 4b - non-FP	-	1	Failed	unresolved polymorphic	avium	1	28506516	unanchored	43805858	TAATGAGTTATCAAGACTGAGCAAGGAAACTTCCATGAAGTCTTTACAACTACAGTTATCAAATCCAATGTCACATAAGGCTGCCATCAAGATTGAAATCA[T/C]AGAATAATCAAGCTAACCAAATTGACATAACTGCTATGATCATTCTTTTAGTCCGACTTATAGGATTGTTCAAGATCCTTTATTTTACACCAAGTAAAAGA
scaffold_1:27533536	Source 3b	Step 4b - non-FP	-	1	Monomorphic	Monomorphic A	avium	1	28508140	unanchored	43803831	AAAACTTCTAATTCCCAAACACCATTCTTTCTCATTGACTCTAACTCAGATTTCATTGCAGCCAACCACCTTTCATTGTCTTCACCCATTATGGCTTGCTT[A/G]AAATTCTCAGGATCATCCTTTCCAAGTATGTCATGCTCAGATTCTTGTAGATATACATAGAAATCCGGCAATGCAGATCTTCTTGCTCTTTTTGACCTTCT
scaffold_1:27535323	Source 3b	Step 4b - non-FP	-	1	Monomorphic	Monomorphic B	avium	1	28509927	unanchored	43802164	GAACCCCTGTAAAGAATTAGCAACATGTATTGAAGCACCACTGTCTAACCACCAAGTATCAGTTGAAACATCAATCAAATTTGATTCAAAACAGACCAAAG[T/C]GTTTTCAATCTTACCTTCATTTTTGCCTTTGTTCTTCTGCTTTTCTAACCACCTCTGGTACCTTGTGCAGTTTCTTTTCATGTGTCCAAATTTTCTGCAGA
ss490547103	Original_6K	-	-	1	-	-	-	1	28601479	1	22602602	-
ss490547111	Original_6K	-	gap_117-118	1	-	-	-	1	28689142	1	22688543	-
scaffold_1:27716162	Source 3a	Step 4a - FP	gap_117-118	1	DistortedAndUnexpSegreg	Robust	avium	1	28690765	1	22690185	ATAAACAAAACCGATGAAAGAGGCATTCAAGAAATAAAATAACCCACCTGGAAAAAATGGTCACGCTTAGAGGCCACATTGCAGGAGGGAAGTCTTTCTGA[T/C]ACATACAAAACAAAATGTGCAAAAGAAGGAAAGAGTTAATTTTTCTTTTTGTACAAAAGGATATGACATAAAAAGAGAGCAATTATAAAAACCAAAATTTT
scaffold_1:27719490	Source 3a	Step 4a - FP	gap_117-118	1	Robust	Robust	avium	1	28694093	1	22691511	ACATCATTATCCATTCTTCACCAAGTTCCAGAAGGTCATGTTGGGGTATATTGGAGAGGAGGTGCACTTCTGAAGACTATTACTGATCCAGGTAATTTGCC[T/C]TGAGCAGTTGCTTGCATAGGGACTTAAATTTTTTCTGCTTCTAATTATTTCAAATTTCAGGTTTTCATCTCAAGCTGCCCTTGGTAACCCAGTTTGAACCT
scaffold_1:27719546	Source 3a	Step 4a - FP	gap_117-118	0	-	-	avium	1	28694149	1	22691567	AGGAGGTGCACTTCTGAAGACTATTACTGATCCAGGTAATTTGCCTTGAGCAGTTGCTTGCATAGGGACTTAAATTTTTTCTGCTTCTAATTATTTCAAAT[T/C]TCAGGTTTTCATCTCAAGCTGCCCTTGGTAACCCAGTTTGAACCTGTTCAAGTCACCCTTCAGACTGATCAGGTAACTTTGTTGACGCTCTGAAAATTTAG
scaffold_1:27720120	Source 3a	Step 4a - FP	gap_117-118	1	Robust	unresolved polymorphic	avium	1	28694723	1	22692141	CCATATGTAGTTTCTCTACACCATATGTAGTCTGCCCGATACAGAGCATAACTTTTTTCCTTTTCTCTTTTGTGATGTGAACCTGAGGGTCGTGGCATACA[T/C]TGGGAAAAAATTATTTGTTGGCTCAGGCATTTGATTTGATGTTTTCCTCCTGGGGTCAGTCATGCGTTCTATTGTTATGTCTCCACAAAGGAGCTGTTGAT
scaffold_1:27720333	Source 3a	Step 4a - FP	gap_117-118	1	Robust	Robust	avium	1	28694936	1	22692354	GCTGTTGCTGCTATAGATATTTGTTGAGCTTCTGATGCTGTTAAGGATCTTGTGGCACTTCCCTTTCTTTTACCATTTTGGAACGTCCTGTATTAATGAGA[T/C]AGTTTGTTTTATAATATTCATGGCTTGAATTTTTTTTATCTTTTAGTTATGTCCAAAATCTCATATTTTTTCCTTGTCTACCAACCAAACAATATATTCAA
ss490559197	Original_6K	-	gap_117-118	1	-	-	-	1	28695797	1	22693215	-
scaffold_1:27782401	Source 3a	Step 3 - non-FP	-	1	Monomorphic	unresolved polymorphic	avium	1	28757003	1	22764067	AATCAAAACCCACCTATTGGTGTCGTTGCTTTTCTTGGTGCAAGTGGGGTTGTTCTTGTCATCGTCACTGTTCTAGTCCTTCTTGTTCTTGTTGTGGTGGT[T/G]GTTGTTGAGAAATGTAAGTGCTATCCTCTTTCTTTGTCCATAATGAATGCCTAACCTTCCTTTAAGGTACTTGTTCCGAGAAAAGTATGTATAGTTACAGA
scaffold_1:27804449	Source 3b	Step 4a - non-FP	-	0	-	-	avium	1	28779051	1	22782511	AGTACTTCAGCAGCTATATATGTCTCTGCAGATTATTTTAAAAAAAAAACAGAACTTCGATCTGCTTCAACATAACCCATATGTAGAAACTTGCTTAAAAT[T/G]ATCAGAACCCGTATTCAGGTCTCAAGATAATACAAGAACGCTCGCATTCAGTTCAAATCCCAAATTAGAAACGACCCAACAAACAAAGCCGTTTCTCTCTG
scaffold_1:27877774	Source 3a	Step 4a - non-FP	-	1	Monomorphic	Robust	avium	1	28852376	1	22863025	CCAAAAAAAAAGGGCAATCCATCATCTATAAGAAATTAAGAATCTGGTATTTGTTTCGTTAGCAAAGTTTTACAAGAGAGCTTGACAAATTACAAGGATTT[A/G]ATGGAAACAAACACATTTTTCTCTCCTAATTTTCACTTGGGGGCAGTGGAACTAGTCATTCTGTTTCAAAACCTCTGCTTCAGCCCTTGCCATGGGGTCAT
scaffold_1:27877812	Source 3a	Step 4a - non-FP	-	1	Robust	Robust	avium	1	28852414	1	22863066	AGAATCTGGTATTTGTTTCGTTAGCAAAGTTTTACAAGAGAGCTTGACAAATTACAAGGATTTGATGGAAACAAACACATTTTTCTCTCCTAATTTTCACT[T/C]GGGGGCAGTGGAACTAGTCATTCTGTTTCAAAACCTCTGCTTCAGCCCTTGCCATGGGGTCATCCTTCATCTCGATTTCCTCTTCTTTTTCCCCCTCTCGA
scaffold_1:27885475	Source 3a	Step 4a - non-FP	-	1	Monomorphic	unresolved polymorphic	avium	1	28860077	1	22874330	AAAAGAAAAGGGAAAAAGAAGCATACAATCAGTAATTTGGGATCACTATTTTATACCTAGTGTTCCTTTCTAGAGGATTAGCAAGCTGGGTGGGAGCATCA[T/C]AGTCAGGGATGTTGAGCCAGAGGCCATGAGAAACAGCTGTAGGTACACCCCCACGGAGACTAAAAGGATATGTTGTTCGAGTGCATTGATCTCTTTCCCTG
scaffold_1:27896804	Source 3a	Step 4a - non-FP	-	1	Monomorphic	unresolved polymorphic	avium	1	28871406	1	22883036	CCCTCACGGAGACTAAAAGGATATCCACGGACAAAGTCTGCGCCTTCTCTGTATGGATCATAAAGAGTGTTGAAAAATAGAGGAGTTGATGGATTTAGCAG[A/G]TTCTTTATATGTTGTTCGAGTGCATTGATCTCTTTCCCAGATGGGTCTTTGGCAACCTGCAAAAAGGATACAGATATGAAAACATATGAGATTATGAAAAT
scaffold_1:27897384	Source 3a	Step 4a - non-FP	-	0	-	-	avium	1	28871986	1	22870318	AAGATGTACTTCTTCTTAGAGACCAAGTAGCCAAAGCAGCGGCAAGCAGAGTCCTTGAAGGAAATGCAAGAGGCCTTGGGACCCAGAATACGGTTGATGTC[A/G]TTTCGATTGTAGAGCTCATAGTCGAAGCCATCTGGGACCTTGATGGTCCTCGACGGGTCACCGTCCTGGACTATGATCAGATGGTAGGGCTCGAAGAACGG
ss490546391	Original_6K	-	-	1	-	-	-	1	28917772	1	22909855	-
ss490547123	Original_6K	-	-	1	-	-	-	1	28943477	1	22945322	-
scaffold_1:27976649	Source 3b	Step 3 - non-FP	-	1	Failed	Failed	avium	1	28951251	1	22952220	AAAATAAGAAAACTTGCATATTGAAGACCTCATCAAGATGATAAATGGAAAATTAAAGGATGATAATTTTTATTGGGATATTTGGGGTTTTGATTTGGAAT[A/G]AATTGAAGGTGTGATGTCAGATGAGATATGGGTCTGCTGCTCATGGATTGAAGGCCCGCCTTCTCTCATCTCATGGTTCACCATGCCGCCAAGTCGCAAGG
scaffold_1:27979496	Source 3b	Step 3 - non-FP	-	1	Failed	unresolved polymorphic	avium	1	28954098	1	22952728	AGGAAGAATATATATACAGAGCATAGGAAACTATTCTAGGAATATAATTATGAGCCTATAATCTTGTAGAATCAAATAGTTGACTTAGACTAATTAGGAAT[A/G]TACAGCTCATTTGACACTCCCCTTTAAGTTGGAGCATGTATGTCGTCAATGCTTAACTTGCTAAGTGAGTTGTGAAATACTTTGCATGTGACTGCTTTGGT
scaffold_1:28014968	Source 3a	Step 4a - non-FP	-	1	Monomorphic	Monomorphic B	avium	1	28989570	1	22977490	GGCCATCAGGGTTTGGATTTTCTTTTCCAAATAATTGTAAGACCTCCTTTCTTGCTTCCTCTTGCCAATCCGTATCGAGTGCAAGAAGAAAGATGGTCCAA[A/G]CAAGCAAAGAATTAGTGGTTTCTTGTCCAGCAAAGTAAAACGTTTTGCATTCATCAACGATGTCATCCACCGAAATCCTCTGGTTTTCATTGGTATCATGA
scaffold_1:28015721	Source 3a	Step 4a - non-FP	-	1	Monomorphic	unresolved polymorphic	avium	1	28990323	1	22978240	GTCAATTAGCAAATTTTACATTCAATATAATAATATGTCTATATATATAAACAAACTGTACAGAAGAACTTACTTTTAAGCTCTCTCCATGGAAGGCATGG[T/G]TGGCCAGCTTTCTTAACTTGACCCATTTTTCACCTTCTGCCATGGAAATGCTGTCTCCTAATAACTTCTTCACGTAGCCTTGGGACTTCTGTTTTCGGAAG
s1_28074311	Source 2c	Step 4a - non-FP	-	1	Monomorphic	Monomorphic B	avium	1	29048260	1	24867540	AACGAAGGAGGCGAAGGAGCTCACGGAGGCAGAGAGGAAGCTGATGCATGAGAACTTGGTGAAGGACGCTAGAGCTCTGGGTATCATCCAAGGGGCTGTATCAGATCAAATTTTTCCACGAATTGCAACTCAGGAATCTGCAAAGGCTGC[A/G]TGGGATATTCTGAAACAAGAATTTGTGGGTGATAAGCAGGTAAGATCCGTGAAACTTCAGGGTCTTAGGGGTGATTTTGAATATACTCGGATGAGTGATAATGAATCTTTGTTTGGATATATTGCTAAGTTGTTTGATCTGATCAACCAA
scaffold_1:28079305	Source 3b	Step 4a - non-FP	-	1	Monomorphic	Monomorphic B	avium	1	29053296	unanchored	48136988	TGAGTGAGTTGTGGTATGGATGGTAACGAGCTTTCATGAGGCCCATTGATGAGCCGAGAAATTGAAGTTTTGGGCTACTTGGGAGCCCCAAAACTCAAGCC[T/C]ATTTCTTGAGCCCAAATATATGGGTAAGCATAAAGGAGAGAAAAAAGCCCAATACTCTAGAAGAGATAGCCCAATACTTCAGGAAAAATTAGCTCATCATT
scaffold_1:28099839	Source 3a	Step 3 - non-FP	-	1	Monomorphic	Robust	avium	1	29073830	1	23038833	AAATCGATCAATTGTGAAACAAAATTCAAACTATGTGTTCAACAACATGAAGTTAATAAAAGCTTTTCCTTCATGCGAGATATAAGCTTAAATTTTTCCTC[A/G]GCTTCAACCTGTTGGCGTACGTCAGTTCTTGATGCCCGGTCTGGATGAAATTTCAGCAATGCCCGTTTATAAGCTGCATGCACCTGAAATCGCCATTCCCA
scaffold_1:28101131	Source 3a	Step 3 - non-FP	-	0	-	-	avium	1	29075122	1	23040138	TGCTGCCTGGATGCCATTTCTTCTTCTATTGCTCGCTTGTATTCAGCAGTCTCCTTGAGCTTCTCTCGATCAGTGATTATATCTCCTTCTACAGTGGCTGC[A/G]TCTCTTTGGACAGGACTCGCATAACCATCTTCAGCATGTAACATATCCCTTAAATCACATGATTCTTTCCCTCTTTCTGAATCAAATCCCCCCCGATCACT
scaffold_1:28195258	Source 3b	Step 4a - non-FP	-	1	Monomorphic	unresolved polymorphic	avium	1	29169249	unanchored	49672270	TTAAATTCTGTGTTTCTATGTACTAATTGGGCGATTTCTCAATGTTTCTATTAGGTAATTTCATATGGATGCTAGAAGAGACATAATTTTCTGTGGTGGCA[A/G]TTACACTGTGAGCTTTTCTCATTCTTCCTGTCAAAATTTATATAAACTGTGTAATTTGATTTCTGAAAACTGCTTTTGTCCCTAATGATGTTTATATGGAT
scaffold_1:28201991	Source 3b	Step 4a - non-FP	-	0	-	-	avium	1	29175982	1	23147030	TGGCAAGTTCTGGTTTCAAAGTCTACCCTGCGCGTATGTTTAATATACAATATTCGATATCTCACCTATTAATTTTCCATTTTCTGATTTATTTTGATACA[A/G]TTCTATGATGTTTTGTCGTTTTGGAAAAGCAAGGAGAAAGGAGAGGAGCCATAGAAGAAAAAATGCAACACATCTTTTGTAAGATTGTAAAGCTGGTAGGA
s1_28218605	Source 2c	Step 4a - non-FP	-	1	Monomorphic	Monomorphic B	avium	1	29192542	1	23160745	CAGCGATTTCTGCTTGTTGATCTAACAAACTCTGAAAACAATACCATCACGTTGGCAAT[T/C]GATG
s1_28255385	Source 2c	Step 4a - non-FP	-	0	-	-	avium	1	29229376	1	23199882	TGCAAAGTTTGCATTTTTCCCACCAGACCCTCCATCATATAGCGTATATGTGGATGAACCAACTGGGAAATTGAGGATCTCTGATGTTCATCCCAGAGATGATGTGGACGTGGTCAAGCTCAGCACCAAGAAAGGGAATGAGATTGTGGC[A/C]ATGTTTGTCAAAAACCCATGTGCTTCTCTCACTCTGCTTTACTCCCATGGAAATGCTGCTGATCTAGGTCAGATGTACCACATTTTCACTGAGCTTAGTCTTCATCTTGGTGTAAATCTCATGGGGTCAGTTTCCATTTAATTTTTTTTT
scaffold_1:28295412	Source 3a	Step 4a - non-FP	-	1	Monomorphic	Monomorphic B	avium	1	29269403	1	23227909	AGCCTCATTGATGATCATACTCATCTGCATGAAAATGAAAAATAGATAACTGAATCAGGATCTCAAACTTTATTGAGAACATATTTCTACCACCTAGACAA[A/G]TTTCTTACTGTTTTCAGTTTGCCAATGCCATCAAGATTTGGAGTTTGTTTGCCAAATAATTGTAGCACCTCCTTTCTTGCTTCCTCTTGCCAATCTGTATG
scaffold_1:28295477	Source 3a	Step 4a - non-FP	-	1	Monomorphic	unresolved polymorphic	avium	1	29269468	1	23227976	AACTTTATTGAGAACATATTTCTACCACCTAGACAAGTTTCTTACTGTTTTCAGTTTGCCAATGCCATCAAGATTTGGAGTTTGTTTGCCAAATAATTGTA[A/G]CACCTCCTTTCTTGCTTCCTCTTGCCAATCTGTATGGAGTGCCAGGAGAAAGACAGTCCAAGAAAGCAATGTATTAGTGGTTTCTTGTCCGGCAAAGTAAA
scaffold_1:28299754	Source 3b	Step 4a - non-FP	-	1	Failed	unresolved polymorphic	avium	1	29273745	1	23228079	ACCTCCTTTCTTGCTTCCTCTTGCCAATCCGTATGGAGTGCCAGGAGAAAGACAGTCCAAGAAAGCAATGTATTAGTGGTTTCTTGTCCAGCAAAGTAAAA[T/C]GTCTTGCACTCATCAATTAACTCATCCACCGAAATCCTCTGGTTCTCATTGTCATTGGATTCATGATTAGCCTTCAAAAGTAATCCAAGAAAATCACTCCC
scaffold_1:28299952	Source 3b	Step 4a - non-FP	-	1	Failed	unresolved polymorphic	avium	1	29273943	1	23271539	CTCCCAAAGCTGTTCTTTTCTCCAGCCATTGCCTTATTTTCTCTTTTCCTAACCAGCTCTATTATGGAGGCATGAATTCCTTTCTCAAGTTTATCCGATTC[A/G]ATCTCATCGCTGGTTTTGAAAAACTTACTGCAACATTGAATGAAAGACTAAAAATGAGATAACAGAAGTAACTCTACAAAATTTTCTTATTTCCTCTTCTT
scaffold_1:28300213	Source 3b	Step 4a - non-FP	-	1	Monomorphic	Monomorphic B	avium	1	29274204	1	23271800	ATATTTTTGAATATTAGGAATCCTAACTTCATCAACATCTCAAAAATGTCCTGTCCTTCTACATAGCTGCTGCCAAATGCTGTTCTGGAAATCACTTCCGA[A/C]GTGAACAATCTAAACTCTTCAAACACCTCAATCTCTTTTCCTTCATAAACTGTCCACCTTTCTAGCATCGTCTCGGCACTAGCTACCATTTCTGGAATCAT
scaffold_1:28343025	Source 3a	Step 3 - non-FP	-	0	-	-	avium	1	29317117	1	23330378	GTGTAACGTTGTAGAATCATCGACAAAGCAATCTTCACTTCTGTTATCGCAAAGTTTAAGCCCACACAAGTTCGAGGTCCCATTGAAAAGGGTATGAATGC[A/G]CCTACATGATTGTTGGTTGCTTTGGCAACCCCTTCCGAGAATCTCTCTGGTTTGAAAAGTTGCACATCTTCTCCCCAGATTTGAGGATCATGGTGAAGTGC
scaffold_1:28343401	Source 3a	Step 3 - non-FP	-	0	-	-	avium	1	29317493	1	23284986	AACTTTATTGAGAACAGATTTCTGCCACCTAGACAAGTTTCTTACTGTTGTCAGTTTGCCAATGCCATCAAGATTTGGAGTTTGTTTGCCAAATAATTGTA[A/G]CACCTCCTTTCTTGCTTCCTCTTGCCAATCCGTATGGAGTGCCAGAAGAAAGACAGTCCAACAAAGCAAAGTATTAGTGGTTTCTTGTCCGGCAAAGTAAA
scaffold_1:28343740	Source 3a	Step 3 - non-FP	-	1	Monomorphic	unresolved polymorphic	avium	1	29317832	1	23257349	TTCTTAACCATCTCTATTATGGAGGCATGGATTCCTTTCTCAAGTTTTTCCGATTCGATCTCGTCGCTGGTTTTGAAGAGCTTACTGCAACATTGAATGAA[A/G]GACTAAAAATGAGAGAACAGAAGTAACTCTCTAAAAATTTCTTATTTCTTCTCTTCAATTGGAATATTAGAAGTACTAAGTTACCTGATGACAGGAACCCT
scaffold_1:28414032	Source 3b	Step 4a - non-FP	-	1	Monomorphic	unresolved polymorphic	avium	1	29388124	4	15097889	CCATGAGCATGGAATAGCCGCATAGATAAGTACTTCATCAATGCAAACTTCAGGATGAACAAAAGCGAGCCTACTCTCTACACCAAAACTCAAGGTAACTC[T/C]GATATCTTGATCGTCTCTCTATATGTGGATGACCTCATCTATACTGAAAACAATGAAGAAATAATTCAAGAGTTCAAAGAGGATATGATGAAAACATTCGA
scaffold_1:28414131	Source 3b	Step 4a - non-FP	-	1	Monomorphic	Monomorphic A	avium	1	29388223	4	15097988	TCCGATATCTTGATCGTCTCTCTATATGTGGATGACCTCATCTATACTGAAAACAATGAAGAAATAATTCAAGAGTTCAAAGAGGATATGATGAAAACATT[T/C]GAGATGAGTGACCTTGGGTTGATGCACTACTTTTTGGGCATTGAGATAAACCAAGAAGAAGATGGAATCTTCATATGCCAGAAAAAGTACATTGAGAATCT
s1_28488271	Source 2c	Step 4a - non-FP	-	1	Monomorphic	Monomorphic B	avium	1	29462310	1	23467675	AAACAAGTCAGGACCCTCTCAACCAACTGGTTGATATTCACATCTTTCAGATCATATCCA[T/G]CTG
scaffold_1:28497042	Source 3b	Step 4a - non-FP	-	1	Monomorphic	unresolved polymorphic	avium	1	29471134	-	-	GTTGTTTAGAAGAAAACTAGATTGACTTTTTAAACAAGAATCATACCATGAAGATGGCAGAGCAATAAAAGATAAACGCAGGAGTTGTCAACTGGTTATCT[A/G]GGCAGCAAGTTGGCTATTTGAAAATCTTGAAGTTTGTTCAAGTGTTTATAAGATGTTACATCTGATTTTTGGAGAGATAGTCCTCGAGTGTTGCTGTTGAG
scaffold_1:28508501	Source 3b	Step 4a - non-FP	-	1	Failed	unresolved polymorphic	avium	1	29482593	unanchored	41632108	GTGTAATAAGAATAAGAATTTTTTTTCTTAAACAAGCATGATGAAGTCTGATGGTGAGTACAAAGAAACTCTATACCATGTGATGACTCTAGCTCATATAA[A/G]AAGAAAGAAAATTCAGAGAAAGAAAACATACCAAGAGCAATGTCGTGTTGATAACGTGTTATAAAACTAGAGGGTAAAAAAATGTAGAGAGAAGTGATATG
s1_28517378	Source 2c	Step 4a - non-FP	-	1	Failed	unresolved polymorphic	avium	1	29491470	unanchored	27277298	CAGCTAAT[A/G]AGGTGCTTTCATTTTCTGATTATGCAGGAATCAGTTTCAAAGAGGCGCTGGGTTT
scaffold_1:28592040	Source 3b	Step 3 - non-FP	-	1	Failed	unresolved polymorphic	avium	1	29566131	unanchored	9822121	TTCGTCGGGGTTGTGTAGTATTCTGAAAATCATCAGGATCAAACGTCATATGATCAGTTGCACTAGAATCAATTATCCAGTTCCTGAAATCAATCTTATCC[A/G]AAGTATGGAATCCATAACCAGTACCATTACTGGTCGTATCGTGTTGTGTTCGATCTTTGAGAGTAGCCCACCATTCGGGGTAGCCATGCAATTTAAAACAA
scaffold_1:28592082	Source 3b	Step 3 - non-FP	-	1	Failed	unresolved polymorphic	avium	1	29566173	unanchored	9822163	ACGTCATATGATCAGTTGCACTAGAATCAATTATCCAGTTCCTGAAATCAATCTTATCCAAAGTATGGAATCCATAACCAGTACCATTACTGGTCGTATCG[T/C]GTTGTGTTCGATCTTTGAGAGTAGCCCACCATTCGGGGTAGCCATGCAATTTAAAACAAGTCTCACGAGTGTGTCTCGGATCACCATAATATGCGCAATCT
scaffold_1:28592171	Source 3b	Step 3 - non-FP	-	1	Failed	unresolved polymorphic	avium	1	29566262	unanchored	9822252	CTGGTCGTATCGTGTTGTGTTCGATCTTTGAGAGTAGCCCACCATTCGGGGTAGCCATGCAATTTAAAACAAGTCTCACGAGTGTGTCTCGGATCACCATA[A/G]TATGCGCAATCTCGTCTATGTGTCGGGGTCGTTAGTCGAGAAGTTGTAATTTGTGCAGCGGAAGATGCATAAGATACAGGCTTAATAGGAATTCTAAGATC
scaffold_1:28593288	Source 3b	Step 3 - non-FP	-	1	Monomorphic	Monomorphic B	avium	1	29567379	unanchored	44954889	TTGATGGTCCAAGGAGTGAAAGTTTTGGGCTTCTTAGGAGTACCAAAACTCAAGCTCATTCCTTAAGCCCAAACATATGGGTAAGCATGAGAGAGAAAACC[T/C]AATAGTCCATCACCTTAAGAAAAGGCCCATAACACTTGATTAAATCCCACATCAGCCAAAGCTTCCAGCAGCTTGATGAAATCAAAGGGAACTCACAAGCC
s1_28785064	Source 2a	Step 2a	-	1	DistortedAndUnexpSegreg	Robust	avium	1	29759156	1	23687692	TGTGAAGCAGCCTAAAGCTCTCAGAGAGTTCATAACTTGTGAAGCAAATCATTCACTCATCACGCATTGTCATATCTACAAGCTCTTTCATGGAAGAGGAATTTCAAGTTTCACCCTTTGATCCATTACCAATTGGAAAAGGCTTTCCAT[T/C]TGAGACTAAAAAACAGACCCCAGTTTCCAATACCCTGTGGCTGCTTCCTTCCTTCCTCAAAGCCAAACCAGATAAACAATACAACATATATAGCAAATCTTGTTTGGTTTCTAGCTTTTGTTCTTACCCGTGGCATATGCATTTGTTTAT
scaffold_1:28833581	Source 3a	Step 3 - FP	123	0	-	-	avium	1	29807673	-	-	TTGAAGATGATGTCAAGGCTGATGAATTGTGTACTAGAAGGGAGTATGCAAGATGGATAGTTCGAATAAACTCGTCATTGGAGAGGTTGTAATACAATACA[T/C]ACACGCCTTGAAATATCTTCTGTTTGTTATTGTTGAGAACTTGAGATCTTAAGGATGGTCTTCCTTAGATATTTTTTTAATTTTCCCTACAGGAATGCAAA
scaffold_1:28833829	Source 3a	Step 3 - FP	123	0	-	-	avium	1	29807921	unanchored	124260755	TGCATTTGATGACGTGAGTGTCGAAGACCCAGATTTTGGGTCCATTCAAGGTAAGGATTGATCCCTTTGCCTGCAATTTGAAAGGCCTTTGTTTTACAAAG[A/G]TTGAAGTTTGAATATGTGCTTCCTTTTCTTGTCCCTAAGCCCTGGCTGAGGCTGGTGTCATTCCCAGCAAGTTATCACAGAAGAGCTCCAATTATGATGGT
scaffold_1:28834324	Source 3a	Step 3 - FP	123	1	Robust	Robust	avium	1	29808416	unanchored	124259876	ACAGTAGGTTTTATGGATGTGAAAGAGATCGGTTCAGAAGCACCAGCAGGACTATATACTGACATGTTGGCAGAGGAAAATAGCATACTCAGAAAAGTTTT[T/C]GGTATTCCCAATTTTCTGTTTCCATAAATTAATTCAACAATTTCAAGCATGCACACATCGCCTACAAACGAAGATACATATATAAAAGAAACACACATCTA
s1_28834950	Source 2a	Step 2a	123	1	Monomorphic	Monomorphic B	avium	1	29809026	unanchored	124259267	AGCAGTGGCAGTGGCAAGTGGCAGGATCACAGAAGCAATTTCTTCTGAATTGTTGAGAATAAAAGCTGAAAATTCTGCAAGGAAGGCAGAGATGGAAGATATCAGGTCCGAATTGCTTGACAGAGAGGACATACAGAGGTTTTGGAATGA[T/G]AAACTGAATGAAGAGAAAACCCGTGGTCTTGAGGTGGAGAAGGCTTATCTTGCTGCCCTTAGTGATTTGGAGCAGGAGAAGATTTTACAAGAAAAGAATTTTGCAGAGATTTTGAAGGAGAAGGCAGCTATGGAATGTCAGAGGCAGTTA
scaffold_1:28835135	Source 3a	Step 3 - FP	123	1	DistortedAndUnexpSegreg	unresolved polymorphic	avium	1	29809227	unanchored	124259066	TTTGCAGAGATTTTGAAGGAGAAGGCAGCTATGGAATGTCAGAGGCAGTTACTTCTCAGTCTCAAGGAAGAGGTCAATGAGATATCAGAAAAGCTTGCATC[T/C]GAGAGGTCTACTTATGTAGCCGAGAAGTGTGATTTGCAGGATATGCTCAGTGATTTGGAGACCAAGCAGGAAAGTATGCTTGATGCGAAATCTATACTCGA
scaffold_1:28841977	Source 3a	Step 3 - FP	123	1	DistortedAndUnexpSegreg	Robust	avium	1	29816070	1	23740386	CTTTGTTCTAAAGCGTTCTGTCATTTTGTTTCCAGGGTGGAACAGAGTGTATATGCTCTCTTGCGTACAAGGGACATGGCTATTTCACGGTGCAAGGAGTT[T/C]GGAATTCCGGTTGATTGGTTATTGGATTCAGGCGTTGTTGGCAAGGTATGTTTCACAAACTGAGAAAAATCCCATTGTGCTTAGTTGCTGCTTATAATTTT
scaffold_1:28996425	Source 3b	Step 3 - non-FP	-	0	-	-	avium	1	29970518	1	24310772	TCTTAACTACAAGATTTTACCTTTTCGTTTATTTTTATTGGAGGGGAAATGTTTATGGCTCTTTTATGTGATGTATTAGTTTGTTTCCGGCTGGGTTTGGT[A/G]GCTTGGAATTGAACTTAAATTGCAATTTTACTTTTGTACTTGAAGACGCTGCATTTCAATCTGATATTGGTTATGTGGAGTAGTGTTTGGGTAACTCGAAT
scaffold_1:28997535	Source 3b	Step 3 - non-FP	-	1	DistortedAndUnexpSegreg	unresolved polymorphic	avium	1	29971628	1	24311912	CTATTTAAGTTCTAACTCATTCTTCTATTTTTCTTCGCTTCCGTTTTGTCATAGCTTTCCCTAGAGGGTTGCATAAATGATGAAATTTTATCATGCCTTGC[T/C]GCTTACAGTTTCATTTTCTTGCACATGGAAAACTTTTTAAGTTGTCCTTGAGAACTCTAAAAAAAGTTAACAAGTGCCCAGCTTTAACAGCTTCAATTACA
scaffold_1:29079711	Source 3a	Step 4a - non-FP	-	1	ShiftedHomo	unresolved polymorphic	avium	1	30053804	1	24409500	ACCTCCCTCTCCCTACTCCTCTCTCTCTCTCTGCTACGATCGGATACAGAGTATCTGCTATAACTAATACTCTGTTCTCGTTCATCATCCCTAGCCAAATC[A/G]TCACTATCATGCCTCCGAACCATTCCTTCATCACCAGAGTCAAACGTAGCCTTACTTTTCTCTACAGATACTGCAGTGTCTCGTTCATGATAACGTCTCCT
scaffold_1:29079882	Source 3a	Step 4a - non-FP	-	1	ShiftedHomo	unresolved polymorphic	avium	1	30053975	1	24409671	ACTGCAGTGTCTCGTTCATGATAACGTCTCCTTTTAGAAAGGGCCTCCTCTTCTACTCTACTGCGGGAGCATGATCTCTCCCTCACATGATCATATGACCT[T/C]GATCTGCTCCTACCATATAAATCATCCCCGCACCTATCACGAGATGGTGAACGTACCAAGGTCTTGTGCTTGTCTCCACTACTTCCAGAGGATGGCTTTTT
scaffold_1:29134022	Source 3b	Step 4a - FP	gap_122-123	1	Monomorphic	unresolved polymorphic	avium	1	30108115	unanchored	28484547	AGCAAATTGCAAGGAACGTTACCATGAGAATTGAATTAGACATGAAAAAAGATGCGGACGAGAATGCAATGAATGAAGAATATGCAAGAGAAATGGAGTAT[A/G]TACGCAAACAAGACATTGAGAAGAAGGATCGGGAAACCATGGCCATGGATACAAGCCATATGTCCCATAAAACAAAACAATTTTGGAAGCTAGAATGAAGG
scaffold_1:29138123	Source 3b	Step 4a - FP	gap_122-123	1	Monomorphic	Monomorphic B	avium	1	30112216	1	24743340	AAATGGACTTTAGAAACACACCAAAAGCTCATTTACAATATGAGAAAAAAGCTTTTAACTTCTTTTAAATTATAAAACTGTCATTAATTTCTTAAAACAAA[T/C]CCAACCCAAAAATCTCATAAAAAAAACCCAAAACACTCAATAGGGCATCAAAGTAATTTAATAATCAAAATTAAATTCAATAGGGACAGTTGTAATTTTTT
scaffold_1:29139790	Source 3a	Step 4a - FP	gap_122-123	1	DistortedAndUnexpSegreg	unresolved polymorphic	avium	1	30113883	1	24457195	GTTTATATAGAAAAGGGAGAACTTACACGCTCTATAGCTTCACGCTCCTCAGGAGTGACACTTATTGACTGCGGCACCGCTGCATCGCCCAATATGTTCCT[A/G]AAACAAAGTGACAAATGAGCAATATAAACATACATAATCATGTAACATACACATAACCAACAACAAACCCCAAAGACTAAAAGAGTACATAAAAGGTAAGA
scaffold_1:29142655	Source 3a	Step 4a - FP	gap_122-123	1	Failed	unresolved polymorphic	avium	1	30116748	1	24460044	AAAGCTGTTTTCAGCAACTTTGTTTTCATCCAATGTTGTGCTATCTTTAAGTACTTTTCCTTGATGAATGAGCATCTGTTGTGAAGCAGGATATACATCTG[A/C]ACCTTGACTAGTTTCTATCTGTTTCTTCACATCAGCAACCTGGAAAGAGTAGTGGTTAGTCATCAATAATGTAATTTAGACAAAGTAGTCAGTAATTATAG
scaffold_1:29142701	Source 3a	Step 4a - FP	gap_122-123	1	Monomorphic	unresolved polymorphic	avium	1	30116794	1	24460090	TTAAGTACTTTTCCTTGATGAATGAGCATCTGTTGTGAAGCAGGATATACATCTGAACCTTGACTAGTTTCTATCTGTTTCTTCACATCAGCAACCTGGAA[A/G]GAGTAGTGGTTAGTCATCAATAATGTAATTTAGACAAAGTAGTCAGTAATTATAGCAAAGTAAATTTATAAGCACACCGAACTACAATTCCTGCATCTAGA
scaffold_1:29143272	Source 3a	Step 4a - FP	gap_122-123	0	-	-	avium	1	30117365	1	24460657	ATATTTGAATTCAGAACGATTGAGGCTAACCGTGTCCTCAGGCTTCACTTCGACGTCGAAGTGAGTGCCCTTGAGAGTCTTGACAAAAATCTTCATCTTCT[A/G]CTAGTCGGAGAATCGCCGTCCCTACAGTCTCGAAGGCTGTGATCTGCTGAGAGGGTTTAAAAGAATGAAACCGAATGCGCAAGTAAAGTGAAGCAAGAAAA
ss490547174	Original_6K	-	-	1	-	-	-	1	30212644	1	24558501	-
scaffold_1:29253428	Source 3a	Step 4a - non-FP	-	1	DistortedAndUnexpSegreg	Robust	avium	1	30227522	1	24577366	CAAAAGTTTAGAAAAAAAGAAAAAAAAAGGTGTTTGTATTGTTGCAGTGGGAAAGCAAGAATCTGTGTGTGTAAATTTGCAAATTATCTGCCACACTCTTC[T/C]TCATATGATATTCGATCTTCTGATCCCAAAAGCAAAAGCTAAAAAACGAAAGAGAGGATCTTGAAAAGTTGTAGATACGGAGATTCTAGCTATAGCAGGTA
scaffold_1:29282577	Source 3b	Step 3 - non-FP	-	1	DistortedAndUnexpSegreg	unresolved polymorphic	avium	1	30256671	1	24607500	TGTGAAAAAAAAAAAATGGGGAGAAGGCTTTGGCCTTTTCTACGGGTTTTCTTTTCTATTGGTTGTATTTGTCTAATTCCGATCGAACATTGGCACTCTGA[T/G]ACATATGGACTCATGAACTTGAATCCAATTAAATATTGGTAGCGTGGTGGTGGGTTCCCTATTAAGCGTCTCTTAAATTCGGGAGACTTGACAAAGTGATT
scaffold_1:29285629	Source 3b	Step 3 - non-FP	-	1	Monomorphic	unresolved polymorphic	avium	1	30259723	-	-	AAAACTAGCTATACCTAGGCAACCCAATTGGACCGCTGGAAATTTCTTTTGTTTTTTGTTGCCTCAAAGATTCTAAAACCTAATGGCCAAAATAAAAAGAA[A/G]AGAGAGAGAGAGAGAGAGAGAGAGAGAGAGAGAGAGAGAGAGAGAGAGAGAGAGAGAGAGAGAGAGAGAGATCCTACAACAAACCTAGTTATATGTATATA
scaffold_1:29453609	Source 3b	Step 3 - FP	126	1	DistortedAndUnexpSegreg	unresolved polymorphic	avium	1	30427554	1	24756346	AAAAGGGTATTATGGAATAAATAAAGGATGGCGATTGAGTTTTGAGATGGATTGATCGAGTGGATAAAACTGAAAGGCATGTAACCTGTACTTTCGTCTTA[T/C]TGTGGGGTGATTCTAACTGAAATGACAGTAATACCCTTGACCCTTCATTGCGTTTAGAGTGGGCAATGCGACAGTATGAAACCTCTGTAACGCTAGGGATC
scaffold_1:29455289	Source 3b	Step 3 - FP	126	1	Failed	unresolved polymorphic	avium	1	30429234	1	24765910	CCAAACCTGATGATAAAGTTCATAATCATACAGTTCTCTGCAAACTTGTTCCATTATTCAGAAACATAAATGTGTTCAAGTAAAATGCAGGGTACGTTCTA[T/C]TGTGTTGAGACCAATGTAGCAGTAGAAGAACCTACGGCGGACTTTGGTGGAGAAGACAAGTAAGGCTTCGGTGGTATCTGCAAGCAATCAACGCTGCCTTC
scaffold_1:29455366	Source 3b	Step 3 - FP	126	0	-	-	avium	1	30429311	1	24755306	AAGTAAAATGCAGGGTACGTTCTATTGTGTTGAGACCAATGTAGCAGTAGAAGAACCTACGGCGGACTTTGGTGGAGAAGACAAGTAAGGCTTCGGTGGTA[T/C]CTGCAAGCAATCAACGCTGCCTTCCAACATATCTATCACTTGTTTCATCGCTGGCCTGTTTGAAGGGTCTGTTTGTATGCACCACAAGCTCACTATTATCA
scaffold_1:29455610	Source 3b	Step 3 - FP	126	1	Failed	unresolved polymorphic	avium	1	30429555	1	24770437	GGCAGACCAAGTTCTTCATCAAGTTCCAAACGCTTGTAAATCCAGTGTGGAAAATATATTTCACTTGTATCTTCAGCTTCGGCATTGATGTTCCTTCTTCC[T/C]CCAACCATCTCCGAAAGCATCATCCCATAGCTATATACATCTGACTTGTGTGAGACCCCTCCAAAATTCCTACAGAATACTTCTGGAGCAATGTAGCCAGC
scaffold_1:29457557	Source 3b	Step 3 - FP	126	0	-	-	avium	1	30431502	1	24769302	TAGCCACAGAAGGATTCTTGCCTGCCTTGGATGTAGAATGGATAGCTAATGTTTTGGCGGCCACAACTTACGGGCACACTGCAGTTTTGGTAGTAAAAGTC[A/C]AGAGCAAATGAGGCTTCTGTTAGGAGGAGAAACATCAAAATGAGGATGCAGAGGTTTTGATTCATTTGGGATATTGTAAATTATGGCAGAGAGAGAATTAT
scaffold_1:29457645	Source 3b	Step 3 - FP	126	0	-	-	avium	1	30431590	-	-	GGTAGTAAAAGTCCAGAGCAAATGAGGCTTCTGTTAGGAGGAGAAACATCAAAATGAGGATGCAGAGGTTTTGATTCATTTGGGATATTGTAAATTATGGC[A/C]GAGAGAGAATTATAATAATAATAATAATAATAATAATAATAATAATAATAATAATAATAATAATAATAATAGAAGTAATAGTGTTGCCAGTTGTATTTGAA
scaffold_1:29458802	Source 3b	Step 3 - FP	126	0	-	-	avium	1	30432747	1	24766508	TCTGGAGCAATGTAACCGGCAGTACCTCTGGTGCACATTATTGACACAATACTCTCGTCCCTGTTACATATTTTAGCAAGGCCGAAATCAGAGATTTTTGG[T/G]AAGAACTTTTGATCAAGGAGAATGTTATGAGGCTTGATGTCAAAATGCAGAATTCTTGTTTTGCAACCGCGATGTAAATACTCCAATCCTCGAGCAATGCC
s1_29582687	Source 2c	Step 3 - non-FP	-	1	Monomorphic	Monomorphic A	avium	1	30556634	1	24934366	GGTCGGAGAGGGAGGTGTGGCGGTCGACGACGACGATTCGGGTGTCGCCGCCGACGTAGCACAACGACTTGTCGTGCGGGCGGGGGACGATGTGGCCGCCGTAGCTGCACATGAGGCGGAGCCTGGTGGTAGGGGGGAGAGGCTCGTCCC[A/C]TGAGTCGGTGTTGCGGGACCTAGGAGAGGAGTCGACGGAGTCGGCGTAGTTGGGGTGGTGGGGCTGCAGCGATGGGGCCGCCGGTGGTGGTTCCATGGTGGTGGTGGTGAGAGAAGTGGAGTGAGTGAGAGAGAGAGAGAGAGAGAGAGT
scaffold_1:29627567	Source 3a	Step 3 - non-FP	-	1	Failed	unresolved polymorphic	avium	1	30601514	1	24988386	AACTTGTGTAATATGAAGAGCCTGCTCAAGCCGCTGAATTTGAATCCATTGTTCTGTAACAATGTCAGGCATTTGAAAGCAAAGAGAAAGAAGCCAATGGC[A/G]AAATGAACACCACACTAACAACATCACACACTCATAGCCATAGACCATAGATGGATTGAGTACATCAGTGCATGACCTTTTGAGCCTGAGAGGCAACCATT
scaffold_1:29627587	Source 3a	Step 3 - non-FP	-	1	Monomorphic	Monomorphic A	avium	1	30601534	1	24988406	CCTGCTCAAGCCGCTGAATTTGAATCCATTGTTCTGTAACAATGTCAGGCATTTGAAAGCAAAGAGAAAGAAGCCAATGGCAAAATGAACACCACACTAAC[A/C]ACATCACACACTCATAGCCATAGACCATAGATGGATTGAGTACATCAGTGCATGACCTTTTGAGCCTGAGAGGCAACCATTTCGAGTCTATCCTCAGCATC
scaffold_1:29628075	Source 3a	Step 3 - non-FP	-	1	Monomorphic	Monomorphic A	avium	1	30602022	1	24989495	TTAAGAGTGAACAAAACAGACTGCAAATGATGGATCTTCTGCGCCATGTTGTCAACACTCTTCGATACGATCGATTTTCTCATTCAGATTTTGAACACTTT[A/C]TGCTAGAACTGATTCTGCATAACAAAATTAATAATAGCTAAGAAGAAAATCACGGGTAACAAATTGAAGAATTTTTTTATATAAAAAATAAAAAATAAAGC
scaffold_1:29629848	Source 3a	Step 3 - non-FP	-	1	Monomorphic	unresolved polymorphic	avium	1	30603795	8	18982661	TTAGAATGAAACCGAAGATACAAATGCAAGGGAAATAATGACACCAAGTTTTGTGCAATGCTCTTGTTAGCCAAATGAATAACATGTCATTTGATTTCACA[A/G]ACTAGGATATAAAATAGAAAAAGTACAAGTAACAGCATCATGTACTGAAACTATATGATTTCGGACTCATACTTACTGGTCCACCAAGGTATTGATATCCA
scaffold_1:29636848	Source 3b	Step 3 - non-FP	-	1	Robust	unresolved polymorphic	avium	1	30610795	1	24996408	TTTTCTTTCAGTTTGGATCGCCAAAGACGAATTGAGCTTGTTGTTTACCCAGGGTAACAATGACGGGTATTTTTTTTTCTTTCGTTTCCCTATGTTTGGAA[A/G]ATCTTTGTCTTTGAATTCGTGTTCACTTAGATTTCTTTTTTGTTCTTGTTCCAAAGTTTTCTGGGCTTTAAACTTTTCGATTTATTATTAGCTTATCAATC
ss490547194	Original_6K	-	-	1	-	-	-	1	30612416	1	24998245	-
scaffold_1:29639838	Source 3b	Step 3 - non-FP	-	1	Failed	Failed	avium	1	30613785	1	24999585	GACACTTACCCAACAGTTTCTCTTCTTGCTCACTTCCTCTCGTTAAGCTTCCAAAACAAGCAATTACAATATGATATTGTGCCTCTCTAGCTAACCGCAAG[T/C]AGATCATGTTTGACAGCATGCATAAGCTGTCTCACCTCCTAACATCTTTAATTTCCTAATAAAGGGATAAATATGTAGAGCCATTAAGATTGAGTAACTTG
ss490547198	Original_6K	-	-	1	-	-	-	1	30690215	1	25110568	-
scaffold_1:29732631	Source 3a	Step 3 - FP	128	0	-	-	avium	1	30706578	1	25128175	AGATTACTGCTGTCATTTGGATTTTCACGTTTAAGCAAACTTGTGATCGTGCGAATTAGTTCCTTTATCACTACAAGAGTCTCAGACACAACTGCAATTGC[T/C]AACTGAGCAACTCTCATCTCTTCAGGTGACAAATCATTGCCCAGATCACCATCACTTGAAATTTTATCATCCTGGGGTTCAATCTCTGCTTCAATAGAAGA
scaffold_1:29736964	Source 3a	Step 3 - FP	128	1	ShiftedHomo	unresolved polymorphic	avium	1	30710911	5	1501165	TGTAAGCAGCCATTATTTTTTGTTGGTGAAGGTAACCAAGGTGTTTCTTAAGGCTTTACTATCCTTTCGAAACATTTTGGGGTCTGATCTTTGAACTCAGA[T/C]ACAGGGGATATTTTCTTCAGTTTACTCCTTACAGCAGCCCAGCCCATTTGTAGCTGCCAGAAGAAAAAGGCCCCTACACCCAACAACGAGGACACTTTAGT
scaffold_1:29738429	Source 3a	Step 3 - FP	128	1	Monomorphic	Monomorphic A	avium	1	30712376	1	25131631	TTTACCTTTTCTTCCCAATTTGTACAACTTGTTATCACAGAGTAAAGAAATGCTTGCAGAAAAGAACCGACTTGTATCCCAATCCAAAGCCCCCTTCCTCT[T/C]AAGTCTAACCAGAAACACAATGTGGCAGCAACCGGAATCCCAACTAGATAATATGCTCCGAGGTTGACATACACTCCCAAGTCCTGCCATCCACATCCCCT
scaffold_1:29738689	Source 3a	Step 3 - FP	128	0	-	-	avium	1	30712636	1	25131891	CTGCATTGAAGATGCATGAACATAAATGTGGAGGGAATAGAATCATAACCAGAAAGAACCCCGTGTAAGTTGTCGGATATAACTGATAGACAAATCAGAGG[A/G]GCCATGGAAGTGACATAATCCACAACTTCCTTGTCCTTGCTGAAAATGTAACCAAAAACAGATCGGCTGGCGAAAACGGTTGAGCTTATAATAACTACCCC
s1_29739032	Source 2c	Step 3 - FP	128	1	Robust	Robust	avium	1	30712979	1	25132234	CCCAATTAGAAAACAAATCATTAGTACACAAACCTAAGAAGATTCGTCATATAAGAAATCAGTTTTATGTTATATTCATATGTGCCTTGATACGAACCTTCCTGCTGCACCAAGGCCTTCTGGTATTGTATACAGTGATGAGATGGTTGA[T/C]AAGCTGTTCAGAAAAGTAAAACATTTTATTGATTTGAAGAATATAACTCGCTAGTTGTCATGGAGGTCACTTAAAATTGCAGCATACCATATAGATAAAACTGAAGTTTCAAGCTCCGGATTTGGTAGAAAACCAGCCAGCAAGATAAGG
scaffold_1:29740310	Source 3a	Step 3 - FP	128	1	DistortedAndUnexpSegreg	Robust	avium	1	30714257	1	25133507	CCGGAGACAGCACAAAAAGAGATGGCAATCGCAGTGCTGGAAAGAGAGAGCTGACCCAGATGGCCCACCATCATGATCGAAATGATTTGCAAGAAGTACTG[A/G]GACAAATTCACAGCCACCATAGGCCCTGCTATGTATCCCAACCTTTTCACTTCTGCAACAAACAAACCGCATCTGTCAACACGTCCTCTGTCCTCTCCCTC
ss490546431	Original_6K	-	-	1	-	-	-	1	30764281	1	25159285	-
ss490559393	Original_6K	-	-	1	-	-	-	1	30929239	1	25355737	-
scaffold_1:29985842	Source 3b	Step 3 - FP	129	1	Failed	Failed	avium	1	30959789	unanchored	48934300	AATTTTAGCAACCGAACCTTGTATAAATACGTAAGTTATTTATTAAAATGAATCAAGCAATTCTGAAAGCAAAACTCAAAGCAGTTCCTTAGCTTCTTCTT[T/C]TTGTTTCTCTAATTGTCTTAAAATTCCTCTCGTTCCCTTATTCCTATAAACTAGGAATTCATAGTTCTATCGACTAGAAGTTTTGGATCAAATGGTATCAG
scaffold_1:29987245	Source 3a	Step 3 - FP	129	1	Monomorphic	unresolved polymorphic	avium	1	30961192	1	13714403	AAGTGTTGTACAAGCTATTATTGACCCTGGAAGTCAGAAAAACTTGATTTCAGAGGCTTTAGTAAGAAAAGTGGGTTTAAACACCACACTACATCCTAAGC[T/C]GTACCCGCTAGGATGGATTCAGAAGGACGTTGACTTACAGATCACGAAGCAATGTACCTTCAAATTTGCTATCACTAATCGATATATCGATGAGGAGACAT
scaffold_1:29987321	Source 3a	Step 3 - FP	129	1	Failed	unresolved polymorphic	avium	1	30961268	1	13714327	TTAAACACCACACTACATCCTAAGCTGTACCCGCTAGGATGGATTCAGAAGGACGTTGACTTACAGATCACGAAGCAATGTACCTTCAAATTTGCTATCAC[T/C]AATCGATATATCGATGAGGAGACATGTGAGGTGGTTCCTTTGGATGTTTGCCAAGTTATATTAGGCAGTCCATATTTATGGGACTGAGATGCCATTCACTA
scaffold_1:29989593	Source 3a	Step 3 - FP	129	1	Monomorphic	Monomorphic B	avium	1	30963540	1	13712332	CTCATTCCATGCAAGAAGACCGTTACTAGAGAAGGAGCTGCTAAGTTATTTTTCCAACATGTTTGGAAGCATTTTGGCTTACCTACATCGATTATTTCTGA[T/C]AGAGACGGTCGATTCTTAGGCCATTTCTGGAGGTTATTATGGGGAATGATGGATACCAGATTGAAAAGAAGTACTGCATTTCATCCACAGACAGATGGGCA
scaffold_1:29989665	Source 3a	Step 3 - FP	129	1	Failed	unresolved polymorphic	avium	1	30963612	unanchored	50356890	TTTGGCTTACCTACATCGATTATTTCTGATAGAGACGGTCGATTCTTAGGCCATTTCTGGAGGTTATTATGGGGAATGATGGATACCAGATTGAAAAGAAG[T/C]ACTGCATTTCATCCACAGACAGATGGGCAAACGGAGGTCGTAAATCGGACTATGGTACACTTGTTATGGGGTTACAATTCCAAGCATCCGAGGACTTGGGA
scaffold_1:29993249	Source 3b	Step 3 - FP	129	0	-	-	avium	1	30967196	1	25403170	AAATGGAGCTAAGCGCAGTTCCATTACATTTCAAGGTCCATTTTATGTCTTGTAAATTAATAAAATTGGTCTGCTAAAAGAACAATAAAGGCTAAACAAAG[A/G]TTAAAGTTTTCAAACGTGGTTGTTAAGAGTTGCAACCACTAACGCAGTATGCATATCAAGATAATAGAATAGGTTTGCTATGGTGGTGGGGTCCTTTGGTT
s1_29994284	Source 2c	Step 3 - FP	129	0	-	-	avium	1	30968215	1	25404463	TTCCTTGACATCTCTCTGTTATTTCTTTCGCCTCCCACTTTCTGCTTCCCCTCACTTTTCCGACCTTTTGCCACCTTACCACTTTCTAACAACCGCTGTTTCTGCACACTAGCATCCTTCTCTTTTTCTTTCATCCTGCTGCCTTCACTT[T/C]TTGTTTTCGTATCTTGGGATAAGTTGGTTTCTCCTGAGGCATCATGTGATTCAGTTGTGCTTACAGGAGCACTAGCAGTGGGATCTTCATCCTTTCCTACCTCTGAATATGAGGCCAATCCTGCAGCAGCTCCACTCCCTGGACTTGTTG
scaffold_1:30029617	Source 3a	Step 4a - FP	gap_129-130	1	Robust	Robust	avium	1	31003564	1	25435846	CATTTAGATTTTCTCACTCCTCGTCCGACTCGTCCTCTAAGTTGGTGTAACTGAGCTATCCCAAATCTATCAGCATTCATAACAACCATCATAGATGCATC[T/C]GGAACATCAACACCAATCTCAATTACTTGTGTGGAAAGTAGTATATCTGTTTCTCCCAATCTGAACTTTCTCAATGCTTCGTCTTTCTCATCACTCTTCAT
scaffold_1:30030010	Source 3a	Step 4a - FP	gap_129-130	1	DistortedAndUnexpSegreg	unresolved polymorphic	avium	1	31003957	1	25436239	CTGATAAAAGCAAAAGGGTGGAATTAGAAAAATCTTGCTATTCTAATCTACAAGCAAATAAAAAATCCATCAAGGATCATCTTGAAAAGAACACAGTGATC[T/C]CTTTGCAGAATGATGAGTTTGGTTATGAGGCTTTCTTTCTTTATGTTTCGAACATGAACTCCGTCAATGAACCCTTTTTCGCATCAATGGCTATATTATGT
scaffold_1:30032289	Source 3a	Step 4a - FP	gap_129-130	1	DistortedAndUnexpSegreg	Robust	avium	1	31006236	1	25438550	TATGAAGGTCAAGTCAATTCAGATCAAGATGTAGAATTACCACTTCAAAATTACGATTAATATATGATTAAAAGTTGTAATAAATTTTAAAACAATTGATA[A/C]ATCCTGTACGCAAGGATTAAAACCTGCAAAAGCCGATTCATAGGAACTGGTTGCCTAAGATCCCAGATAATTTCTGAAACAGCAGTGAGTTGACTAGGAGT
scaffold_1:30032418	Source 3a	Step 4a - FP	gap_129-130	1	DistortedAndUnexpSegreg	Robust	avium	1	31006365	1	25438679	AAAAGCCGATTCATAGGAACTGGTTGCCTAAGATCCCAGATAATTTCTGAAACAGCAGTGAGTTGACTAGGAGTAAGGGTATAAGGAAGAGTTTTTGAAAA[A/C]TTCTTGGTAAGACTGGACCATTCCTCCATATAAGCAGCACTTGATTCGGGCTTCCTGTACTTATCCAGCAATCCATCTTTCTCTATTTGTGTACCAAGACC
scaffold_1:30037153	Source 3a	Step 4a - FP	gap_129-130	1	Robust	unresolved polymorphic	avium	1	31011100	1	25443448	ACCAGACTGCTTTTCAGCTCTTTCATTCTCAATCAAATTATGAAGACTATCGTACCCCATCAAAACAGAAACCTAAAAGAAAATGACACAGCAAAATATGA[A/G]GACTAGATTTTAGAAAGGCAACAATACATTCCATTTGTCAGAGTACATGCACATTAGATAAAGTTGCAGCAATCAAACAACAAACAATACCACTGATAATT
scaffold_1:30037296	Source 3a	Step 4a - FP	gap_129-130	1	Robust	unresolved polymorphic	avium	1	31011243	1	25443591	AGTACATGCACATTAGATAAAGTTGCAGCAATCAAACAACAAACAATACCACTGATAATTCTTTTTTTTTGCTGAATTAACCAATATCAAACTTGTATATA[A/C]ACAAATCTACCTTATTGAGCAACTTTGACCGATCAGAGATGCTTGCTATGCCATAACTATCTACTTCCTTCAAAGCATCTTTAACAAAAGTATGCTTTGAT
ss490547213	Original_6K	-	-	1	-	-	-	1	31028026	1	25450651	-
ss490546439	Original_6K	-	-	1	-	-	-	1	31039838	1	25462636	-
scaffold_1:30070086	Source 3a	Step 3 - non-FP	-	1	DistortedAndUnexpSegreg	Robust	avium	1	31044033	1	25471034	AGCAACCCTCCATTTCCTCGTGTTTGCTGAGACTAGAGGCCTCTCGCCCCCCCCAAAATGGACGACGATGTTGTACAGCGAGTCTTCCAAGAAGGAGGCCG[T/C]GACTATTTCCAACAGCAACCCTCAACTTCCTCTTCCTCTTCCTCTATTCTCCAGTCACTTCCTCTCCATGTGGTATCGACACACACTAGTACACATGCTTT
scaffold_1:30074379	Source 3a	Step 3 - non-FP	-	1	DistortedAndUnexpSegreg	unresolved polymorphic	avium	1	31048326	1	25506801	CCAAGTGGTTCCGGAAAAACTAGTTTGGCTCATAAAATGGCAAACATAGTTGGTTGTGAAGTTGTTTCCCTTGAAAGCTATTATAAATCTGAACAAGTAAA[A/G]GATTTCAAGTATGACGACTTCAGCTCGCTGGATCTATCTTTGCTTTCAAAAGTAAGGTTTGATGATTGGCTCATTTTGACTAGTTTGGTATTCTTCTTTGA
scaffold_1:30076328	Source 3a	Step 3 - non-FP	-	1	Robust	Robust	avium	1	31050275	1	25476285	ACACTATTTCCATTTCATCATAGGTGGCTTATCAAGATATTTTGAAAATACTGGATCCTGCAAAGTTCTGCAGTTCTGTCCAGAATTTCATTGATATATAC[T/C]TGAAGCTTCCTGGACTTCCTACTAATGGGCAGTTAACAGAGGGTGACTGCATTCGGGTCAGAATATGTGAGGGCAGATTCGCGTTGCTGATACGGGAGGTT
scaffold_1:30077044	Source 3a	Step 3 - non-FP	-	0	-	-	avium	1	31050991	1	25509031	TTGATTGAGGTTGATCATCTACAAGATGCCCCGAACCCTTACCTGCAAATCAAGGGGGTTGATAAAGATGCTGTAGCAGCTGCAGGATCAATGCTTAAATT[A/G]GATGGTTCATATACTACAAAGGTTTTTCCTTTAATTATTCTATGCTGTTTCCCATTCTTAATCCCAAGCCAAAATCACTTTCTTCTTTCTGGTTTGTTTGT
scaffold_1:30077405	Source 3a	Step 3 - non-FP	-	0	-	-	avium	1	31051352	1	25477358	TTATTCAATCTCAGGTATTTTTCTATCAAGTTAATGGATATGACATATCACATATGTTTGCAGGTCTCGAAGTCTTGCAATTTTTGCATCTAAAACTAAAG[A/C]ATTTTTTCAGTGCATGCTGCATTTCTAACATTGATTGAAAATATAATGGTGTAATAAACAGGGCAGCAGTTCAGCTTCTGAGTCGTCACCAATTAGAGAAG
s1_30089977	Source 2a	Step 2a	-	1	DistortedAndUnexpSegreg	Robust	avium	1	31063918	1	25522245	CAGCTGGCTGGACCACATCTTTGGACTTGTAAAGGAGATTCCGGTATACGAGAG[A/G]GAGGACCCC
s1_30124071	Source 2c	Step 4a - non-FP	-	1	Monomorphic	Monomorphic A	avium	1	31097975	1	25556664	TCCAATACGAAATGAACATTTGTAGATTATAGGACCTCTGGTTGAGGATACTCCTTACGCTCTTGCTAAACCAAATAAATCCCAAGCATTATTTGAAACGTTTTTAGCTTAAATTTTTAAATAGAGAATTACTTTTACAGATGGCTGCAA[T/C]GCGTGATGTATCAGCCACAGAAACAGCAATAATTTATGGCTTGGAGCCAATCTGGGGTGCTGGTTTTGCGTGGTTTCTCCTTGGGGAAAGGTGGGGCACTACTGGTTGGATTGGAGCTGCACTGGTGCTAGGTAAAGTAAATTCAGCTAT
ss490547217	Original_6K	-	-	1	-	-	-	1	31098556	1	25557240	-
scaffold_1:30132979	Source 3b	Step 4a - non-FP	-	1	Failed	unresolved polymorphic	avium	1	31106926	1	25566113	GATCTTGATGCTCACTTTATCAAGGCATGAGGAAAAACATGCAACGGTGAAAAGAGCTACGTACTGCTTGCTGGTTCATCGTTAAAGTTCATGAATTATAT[T/C]ATCGTGTTAATTAATGCGTGCTTTGTTTAATTACAAGTAGTTAAAAAATGCTTTGCTATGTATTTGTGTCAAGGGGATGTCATATGTGATATTGTGATGTA
scaffold_1:30140028	Source 3b	Step 4a - non-FP	-	1	Monomorphic	Monomorphic A	avium	1	31113975	1	13395535	AACTAACAGGAGACCTTTGCCCCAGTAGTCAAGATTAGCACTATCAAAGTCCTATTATCTCTAGCAGCAAATCTCGATTGACCATTACATTAGTTTGATGT[A/C]AAAAATGCATTCTTACATGGAGACTTGGAAGAAGAAGTATATATGGACCTACCACCAGGATGTAATTTAGCTCGTGACAAGAAGAATCATGTTTGCAAGCT
scaffold_1:30140118	Source 3b	Step 4a - non-FP	-	1	Failed	unresolved polymorphic	avium	1	31114065	1	13395445	TAGTTTGATGTCAAAAATGCATTCTTACATGGAGACTTGGAAGAAGAAGTATATATGGACCTACCACCAGGATGTAATTTAGCTCGTGACAAGAAGAATCA[T/C]GTTTGCAAGCTCAAAAAGTTATTATATGGATTAAAGCAATATCTTAGAGCATGGTTTGACAAATTTACTAAATCTATGAAGAATTTTGGATATACACAGAG
scaffold_1:30140238	Source 3b	Step 4a - non-FP	-	1	Monomorphic	unresolved polymorphic	avium	1	31114185	2	9186745	TTATTATATGGATTAAAGCAATATCTTAGAGCATGGTTTGACAAATTTACTAAATCTATGAAGAATTTTGGATATACACAGAGTAATTCAGATCACACCCT[A/G]TTCGTGAAGTGTGATGGAAGAAGACTTACTGCATTGATTGTTTATGTAGATAATATAGTCGTAACTGGAAACGACATCGGAGAGCAACTAAAGCTGCAAAA
scaffold_1:30183626	Source 3b	Step 4a - non-FP	-	1	Monomorphic	unresolved polymorphic	avium	1	31157573	1	25663508	CAAGCTAAAAGTAGTAAAAAGTAGTCGAAGCAGCTGGAAGCTCTTTCCTTCATCATTTGCGCTCTCCTTTTCCCTCTTCGTCTCTCTCTTTCTTTATCTCT[T/C]TGCCCTTCTTCCCTATGAAATTGCTGGTTTACTTTAATATTAACAATCGACATAAAGAAAAGAAAGTGTAGCTGGATGCGACTAATGAAGGATAGATACCA
scaffold_1:30183821	Source 3b	Step 4a - non-FP	-	1	Failed	unresolved polymorphic	avium	1	31157768	1	25663341	AGATACCACAAAGAAAAAAGTTTTCACGTTCTTCCATTCCATAAGCAACACTGAAAAATTTCCTAATAATGTATGGACGAAACTCTCATGACAACTAATCC[A/G]AAGCAAACACAACTCAACCCAGCCGGCAGTGCAATAAGCACCCTCCCTCTCAAAACCCATGACGTAACATAATCGTGTTAATTAATGCGTGCTTTGTTTAA
scaffold_1:30192953	Source 3a	Step 4a - non-FP	-	1	Monomorphic	unresolved polymorphic	avium	1	31166900	8	20651861	TAAGATGAAAACTGTATAGGAATGTGACATCGTTGGGTAACAGGGATAGAAGATGTATTGTCAATCCATGCTACTCTGTATGGCACAAGATGCTTCTCGGG[T/C]GACAAACCAAGACGCGAAACAGTTAGCGTTGACACCACATTGATACAACTCCCATTATCCATGACCACCTTACAACCTTTATCTCCAGACTTGATGTAAGT
scaffold_1:30193487	Source 3a	Step 4a - non-FP	-	1	Failed	unresolved polymorphic	avium	1	31167434	8	20652395	GATGTTGGAGTCATAGAACTTGGAGTCACAGATGTGCCAACATGAAAATCAGATCTTTGAGAATCAGTTTGCTTGACTACATTGGACGACTTTAAATACTT[T/C]TCTAATTCTTGTACCTTCTGAAAAACCCTCTCTAAAGTATTCACAGTATGAGGAATTAATTCCCTTTGAAGCTCTGGACGAAGTCCTGATCTAAACCGAGA
scaffold_1:30193619	Source 3a	Step 4a - non-FP	-	0	-	-	avium	1	31167566	8	20652525	TCTAAAGTATTCACAGTATGAGGAATTAATTCCCTTTGAAGCTCTGGACGAAGTCCTGATCTAAACCGAGAAATAGTCATCCTTTGATCTTCCCTTATGTC[A/G]CATCGCAACATGAATTCCTCAAATTTTGCAATATATTCAGCAACTAGCATGTTGTCTTGACGAAGAGTTTGCCATTCGTCCAACAAACTCTGTTGATAGGA
scaffold_1:30194128	Source 3a	Step 4a - non-FP	-	1	Monomorphic	Monomorphic A	avium	1	31168075	8	20653033	GTTGTGTCTCTCTACGTCTCAATCATTCCTTCCATCATGACGTCGTCGCTCATGATTCCTCTCTTCTCCATTCACACTTGCTTCATCATGTTGGTTAGCTG[T/C]TTCTAAGTCTGCAAGGCGACGTTCCACGAGTCTGGATCTAGTGTCCGAATCTGCCACTTGCTTTGATAGGTTTTCCATCATCTGAAAAAGTCGTTCAAAGT
scaffold_1:30219091	Source 3b	Step 3 - non-FP	-	1	Monomorphic	unresolved polymorphic	avium	1	31193038	1	23264775	TTTCAACGAAAATATAACTTTTTGGTGGAGTTTTAGTATAAGACCAATTGGAAATGAAAGCTAAGATCTTGAAGATGATTGTGGAATTTTTCTAGAATTTT[T/C]GGAGCAACCAATGAGAGCAGTCTTTGAAGTTAAGTCAGCATAAATTGCAGTCCAGTCAAAACTATGTTGCTATGGAAGAATGATTATTTGAAGACTTTTTT
scaffold_1:30287807	Source 3b	Step 4a - non-FP	-	1	Failed	unresolved polymorphic	avium	1	31261754	-	-	GGGTGATCAAATAATAACTCTATAAGTAACAATGTCGGAATCCACCAGAGAAATTGAGTAAACCTCAAATATATTGATTGAAAAATAAGATGAATGATTCT[A/G]GATGCTCCAACGCATTCCTTTTATACAAGAGAAACCATAGACTTGCTTGGAAAGCTAATTAGAAAACAAAAAGAGAAAAAATAAAAGTTTCCCAAAATATT
scaffold_1:30309830	Source 3a	Step 4a - non-FP	-	1	DistortedAndUnexpSegreg	unresolved polymorphic	avium	1	31283777	1	25721472	AGAGGCGGTGCGCCGGTTGAAGACGAGGTCAGAGGCAGAAGACCCAGATGAGGGTTTGAGTCGCTTGGCCTCCCGGGACGAAGAATCGTGGTGGGTTTGGG[T/G]GAACATGGTAGCTTTGAGGTCGTAGTAGTTGGAAGAGGAATTACAGTCGTCGAACACTACCTGAGGATGAGGATGATGATTTTGAGTTTGTAAAGGAGGCG
scaffold_1:30324120	Source 3b	Step 4a - non-FP	-	1	Monomorphic	unresolved polymorphic	avium	1	31298067	1	23773139	CTTCGTACAGATTCAAAAACGTATTGTGAGTATCATAACAGATCCAGCCAAACCCCAACAGCCACCTCTAATTTTCTTGATCCAGAACCCCAGCTGATAAG[T/C]AAGGGAGACCAAGATTGGCCTCTTAGCCTGAAGAAAATTCCGAAGAAAGATCTTCATAGTAGGAACGTTCATTGGTTGCCAAGCCCACAACCATAGGAGAA
scaffold_1:30349849	Source 3b	Step 4a - non-FP	-	1	Robust	Robust	avium	1	31323796	1	25762025	GAGAGGGCGCCTAAGAAAGATATCGGTGCTGCCAACTGAGAATTTTACTGCAAAACCCCAAATTATGATAAACAAATGAAAGAAAGCTTGCATATTTTAAT[A/G]CAAAGTAGAAACCATGTCTCATTTCATTTCTAGAGCAATCTATCTAAGAGTTTAAGACTAGTAGTGACATTTATCATTCGTCTTGTGTAATCTATTACTTG
ss490547228	Original_6K	-	-	1	-	-	-	1	31358206	1	25814571	-
ss490546447	Original_6K	-	-	1	-	-	-	1	31387817	1	25857673	-
scaffold_1:30425930	Source 3a	Step 3 - non-FP	-	1	Robust	Robust	avium	1	31399877	1	25871446	TTAGTATGCAGATAAAAGTAGTAGTGCTTAATTTAAGGAAAGAAAAGAAGTGACTTGACTGGGTTCTTGAGGGCATGAAAGATTTCATGTTTGTATTGCCT[A/C]ATGCGTCTTTCAAACATGTAAACTAGTCAAGGAAGAAAAACGAAGAATGGTTGACCCCTTCTCTCTCTCTCTCTCTCTCTCTCTCTCTCTCTCTCTCTCTC
scaffold_1:30434058	Source 3a	Step 3 - non-FP	-	1	DistortedAndUnexpSegreg	Robust	avium	1	31408005	1	25879548	ATATGCTTTACATATACTAAATTAATTTTGCAATAATCCCACCTCCAATTCAGCATTCTACATCATTGTTGTTCTCCCTGCTGGGTGAAATTCACTCCATT[A/G]GAGTCTGGAGATTTCTTGCTGAAGTTGTACGGGGCGGAAATCATTACCCTGCACATAGCCACAGACAAAGCAGGAACTCCAAGATATTATTAGCGGTCCAA
scaffold_1:30471250	Source 3b	Step 4a - non-FP	-	1	Monomorphic	Monomorphic B	avium	1	31445196	1	25908841	CAATTTTGGAATTGTGCTATGCAAGGAAGACTTTATTGTGCAGATTTATTTGGGATGATGAACCAATTAGATTCAATCAAGCAAGCAGAGAGAATGAAGCA[A/G]TGAGAGAAGGTGAAGGCATTAATGGCTGCTTGGAAGATGAATTGCAGAAGCCCAAAAGGTTGCAAGATTCTACTGTAAATTCCCTAAATGGAATTAGGGAT
scaffold_1:30474645	Source 3b	Step 4a - non-FP	-	1	Failed	unresolved polymorphic	avium	1	31448591	unanchored	57534678	TCAAAAAAGGCATCTGGAACGTTATATGGAAAATTTTGGCATAACCAAATAAGAACAAAAATGCAAAGCATGCATATTGAATACTTTATGCAAATAAATAG[A/G]GACACTATGCTTCTAAAGCCTTTAGTAGTGAAAACATGCACGGGACCACTGTCTTTACTTCCTATTCCAACAAAAAAAAAAAACCATTTACTTCCTAAAGC
scaffold_1:30481594	Source 3b	Step 4a - non-FP	-	0	-	-	avium	1	31455540	1	25923606	AATTAAGTGACATACAATCACACAGCCAAATATCACATTAATAAAATTAATGCATGAACAATCTTCATCTAATCCCATTAATTCATATAACTAGACAAGCA[T/G]ACCTGCACGTCCCATACCATGCTTATACCACTTGGTCCCGAATGCCCATTTATATGAACTAACCCTCATCTCAATCATCCTATAAATCCCCTTTTGTTAGT
scaffold_1:30511709	Source 3b	Step 4a - non-FP	-	1	Failed	unresolved polymorphic	avium	1	31485655	-	-	TCAAAGCGGACAATATCGTGCTACAGCGGAGCCAATCCCGAGATGTGACACTTTGATATTCATCTTTGTCACTCTTGTTAAAATTAGAGTTTGGTTACATT[T/C]AAGCATTAGAATTAGGTCACTTGAATCAAACACCCCAACACCCTCTCTCACTCTATAGTAGTCATGAAATGTACGTTTCAATAACATAAGTATTCCACTAT
scaffold_1:30527637	Source 3a	Step 3 - non-FP	-	1	Monomorphic	Monomorphic A	avium	1	31501583	1	25950822	CCCTTGTTGCAGCGACCCCAGTAATCAGGATAATATGTAACATGGTACCAAGCTGATGCTTTTGCTGCTTGTACATCATTGATATCAGGCTTCATATCTGA[A/C]TGCATTCCCAGCTTCTCATCAAACCAGGTCCTAGCTTCCTTTCTCAATGCCTTTATAGCGTAATGAATCGACTCCAAGTCTTTTCCCCTGTTGAAATTTTT
scaffold_1:30527722	Source 3a	Step 3 - non-FP	-	1	Monomorphic	unresolved polymorphic	avium	1	31501668	1	25950907	CAGGCTTCATATCTGACTGCATTCCCAGCTTCTCATCAAACCAGGTCCTAGCTTCCTTTCTCAATGCCTTTATAGCGTAATGAATCGACTCCAAGTCTTTT[T/C]CCCTGTTGAAATTTTTTGATACGGCAGTGATGCTCCCACTTAGTATTTCGGCTTCAGTTTTGTAGCCGTAGTAATCCATCAGGTTTCCCAGCTTGTAGTCA
scaffold_1:30529394	Source 3a	Step 3 - non-FP	-	1	Robust	unresolved polymorphic	avium	1	31503340	1	25952524	GCACATGCTATCTCGCAGTGCCAACTTCTTTGACAATGTAGGATCAACTGCCACAACACCTTTATAGCCACCGAGTCGAATTTGAAAGGCGGATGGAGTAG[T/C]ACTTTTGCCGCACTTGCTTGCCACTCTTCCAGCAAACTCAGCAGATATCTTCCCAATTCCATCAGAGAAACAATATTTAACTCCACCTGTTTCAGTTTCCA
scaffold_1:30530591	Source 3a	Step 3 - non-FP	-	1	Monomorphic	unresolved polymorphic	avium	1	31504537	1	25953721	CCGAGGGGCACCAAGTAACTAGCAAGAAAAAGAAGAAAGAAGGAGCACAATGTTAGTCATTTGCCCTAAGTTCCAGACATAATATAGTAATTCTGCTATGC[T/C]ATAAGGAACACAATAGTCTGTCTCAACAACGTTCAAATTCTCGCCGAAACAATGAAGTTATAGTGTCTGAGAAATTTGACATGAGATCAGATTATCATGTA
scaffold_1:30646924	Source 3a	Step 4a - non-FP	-	1	Monomorphic	unresolved polymorphic	avium	1	31620870	1	25951071	TCTTCCGACAGGTGAAACATGTTGAGCTTGCATCAGATTCACCTTCAAACTCGGGCTCAATTAAATCCTTCACCATGGAAGTTGCTATGAAGTTTTATGAC[A/C]CTGATATGGAGGTAGATGGATTTGAAGACTACATCAAAGATGCTATCAATTACAAAATTGAGTATGACTACAAGCTGGGAAACCTGATGGATTACTACGGC
scaffold_1:30647263	Source 3a	Step 4a - non-FP	-	1	Failed	unresolved polymorphic	avium	1	31621209	1	25950734	AGCTGGGAATGCAGTCGGATATGAAGCCTGATATCAATGATGTAGAAGCAGCAAAAGCATCAGCTTGGTACCATGTTACATATCATCCTGATTACTGGGGT[T/C]GCTGCAACAAGGGAATGGAAAGAGATCATTTCCTGAGCTTTCCATGGTGTGTGTTTGACAAGCTCATCCAGATCAAGAGGAGAAACTCTTCACTTAAGTAA
scaffold_1:30669333	Source 3a	Step 3 - non-FP	-	1	Monomorphic	unresolved polymorphic	avium	1	31643279	1	26098116	TACTGTTAATTCTTTAAACCCAAACAAGAACAATTGAACCCTAGTTTATTTTGCCATACATCTTTTGTGTTTGCGGTGGAGAAGCCATTAAGGGCCACAGA[T/C]TTGGGATCATGATGAAAGACATTGAAGGCCGGTGGTGCCTTGTGTCTTTGGTCTTTTGCTTTGGAGTGTAATGGGGAGAAATTGCATGTCCCTGTAAAGTG
scaffold_1:30708863	Source 3b	Step 4a - non-FP	-	1	Monomorphic	unresolved polymorphic	avium	1	31682809	-	-	ACAGACTCTCGTAGGCCGTTAAATATATGTATCGCTATATTTATATATAAGAGAGAGGAGGCATTTCATTCGCAACTCTGCATCCAATTATTAAAATAAAA[T/G]ATTCAAGAACCTCAAGAATCTCTCCCTCCCTACCAGAAGAAGAAGAAGAAGAAGAAGAATCAATTAATTTCAGAGATAAAGAATTCGTTGAAGAAGAAATA
scaffold_1:30714557	Source 3a	Step 4a - non-FP	-	1	Failed	unresolved polymorphic	avium	1	31688503	1	26139281	TATAACTTCTTATGGTAACTCTCAGTCTCCCATTTTCTCCAAAGTACTATACTAGACAAATGCATGCTGCTTCTCTTGCATTGACAACCTGGCAAACTCAG[T/G]CTCCTGATCTTCTTTCTCTGCATATCTAGATTATCCTTCAACTTTTATTTTCTTTTTTTCTGGGCAAAGAAAATGTTTCTGATTTGAGAGGTTCATGCCAT
ss490547244	Original_6K	-	-	1	-	-	-	1	31690041	1	26140849	-
scaffold_1:30723408	Source 3b	Step 4a - non-FP	-	1	Monomorphic	Robust	avium	1	31697354	-	-	GCTCTATGATCCTGATCATAGCATTTACTCAATTTATATTATGGCTATGCTCCCTTAACATTTACCAAAAAGAAAGTGAAATGCTCCATTTATACTTCATC[T/G]GTGCATGAATGCCTCAAGTTGAATAATTAGAGTGCTTTCAAATAGGCATTTTATTCTGTTATTAGAAGAGTTCTTTCTCAAGTTGAATAATTTGGAAAGAG
ss490559468	Original_6K	-	-	1	-	-	-	1	31699193	1	26150055	-
s1_30728062	Source 2c	Step 4a - non-FP	-	1	Monomorphic	Monomorphic A	avium	1	31702026	1	26153070	CAACTCTTGCTCTAATTAATGGGATCAGTCATCAGATTGTAAGAATGCCAACATATTGGCTGCAATAAGACACTACGTGAGAGAATAACATAATTGTATTGTTAACTAACCTGTTTGCTCCAACAGAGTGACTCCACAAGCCATTATAGT[A/G]AAACACCCAAAATCAGACAGCTCTGCTGCAGATGGCCTCTTAAACTGCCTGCCACAAGTATGGTTAGGTTATGTTTTGAATATCACATTTATTATGATTTAACCAAACACACGAAGAAAACCAAAAAAACGCAGCATGGAAACTGAGTTA
scaffold_1:30736000	Source 3a	Step 4a - non-FP	-	1	Robust	Robust	avium	1	31709946	1	26162594	TGCCGTCCCACAGGAGCAGCAGCGAAAGCTTTCCTCGTCCAGTTGGCTATGAAGCATATCATTAGAGATAGCTTTATGTGCTACACAATCTTTCGGAGGGA[A/G]ATTGTTATGGTTCTGGACAGCCTGTTTCAGATGCCATACAGGAGTTGCATATCAGCATTTGGTATTTACAAGAAGGCGGCTGTCCAAGCAAATAAACTCTG
ss490546455	Original_6K	-	-	1	-	-	-	1	31715400	1	26165959	-
scaffold_1:30809413	Source 3b	Step 4a - non-FP	-	1	ShiftedHomo	Robust	avium	1	31783359	1	26231420	ATGTGTGTATAGTTCATATACCTTTAGATGATGGTTCCCAGTTATCATTCATGCTTGTCTTTGGCTTTACAAATTGAATCTAGTGATGATTTCTGTACTTT[T/C]GACACGCCCTCATGGGTTCAATAAATATTTAAGCATATGGAATTTACTATAATATGTAGTAGGCGTGGATTTCCCTTTTGTTATTGTGAATTATTATTATT
s1_30831914	Source 2c	Step 3 - non-FP	-	1	Monomorphic	Monomorphic A	avium	1	31805872	1	26259743	GAATCACATTCGCCATCCTACTGGTCCCAAGCACTATGCAGCAGTTCCAACTACTGGTGTATTGCCAGCCCCACCAATACGTTCTCAACTTCCACCTCAAAATGGCATCCAGCCATTGTTTGTGCCTGCCCCGGTAGGACCAGCCATACC[T/G]TTTGCTGCAGCAGTTCCCATCCCACCTGGTTCGGCTGGATGGCCAGCAGCTCCCAGGCATCCTCCGCCTCGCATCCCTCTACCTGGCACCGGAGTTTTCCTTCCTCCCCCAGGTTCGGGTAACTCATCAGCTCCTCAACAGTTGCCTGGT
scaffold_1:30836850	Source 3a	Step 3 - non-FP	-	1	ShiftedHomo	Robust	avium	1	31810796	1	26265160	AGAATAATATGTAACGTTACCTTCAAGAGATTGGAAAGATAATCCTCCCGAGGAGTGACGCCCCTCCAATCATAGGTATGGTTCTTTGGATTTGTAAAGTA[A/G]TCATCCACAAATGGGGTTGTGTCCACAAAGAAAAAGTCAACGATTTCTGCCACCAAAATATATTAATTAGTTTTATTAATGCTGAGCTAGCATTTTGTTGC
scaffold_1:30863791	Source 3b	Step 4a - non-FP	-	1	Robust	unresolved polymorphic	avium	1	31837738	1	26277353	AAAGATCCATGAGCACAACATGCATCGTTGTGTCAAACAGCTCGTGACCTTCACCTTGTTCTTGGGACGACACGCTTTTATTGCCACAACAACCCAGTAAG[T/C]TGCAGACGATAGTGATACAGTGATGTGATTGCCAAAATAACATGTGTCAAATTCACCATCCCACATGGAAGGGGGAGCTACTAGCTATATAATAGTGAAGA
ss490559252	Original_6K	-	-	1	-	-	-	1	31869436	-	-	-
s1_30949986	Source 2a	Step 2a	-	1	Monomorphic	Monomorphic A	avium	1	31923912	1	26372844	ATATTTTTCCTTTGAGTTGACTTGAGCTATATATAGCAGCTGTGCAGATCGATCTATACATCTATCTTCTTGTTCCTTTTTCTCTTGAATTGAATCAGATAGAAATTCACAATGGCAAAGGCAATTCCTGAGGTAATTCTGAGCTGCGGT[A/G]ACGACATTCTAGCCATTCCAGTGATTGGCATGGGAACTGCATACCCTGCGCCGGATCCAGAAACAGACAAGGCTGCGGTTCTTGAAGCCATTAAAGCCGGCTACCGCCACTTTGACACCGCCTTAGTTTACGGGTCGGAGAAATATCTAG
ss490547256	Original_6K	-	-	1	-	-	-	1	31941522	1	26397085	-
scaffold_1:30975958	Source 3b	Step 4a - non-FP	-	1	Monomorphic	Monomorphic A	avium	1	31949905	4	15278885	AAAAGCCATGACAATATCGCAATATAGTATTGAAGAGCATTAACTACTATATACCCAAAACTTCAGGTTCGGGATCTCTCATATATTTGGATCCATGGGCT[T/C]CCGGCCCAGATCATATACTATAACAAAATATGTGTGGAGAGCCTCAATTCATCATTTGAGGTTTATCCTGATATTATTCATTTCACGGTGTATTCTTAACA
s1_31001707	Source 2c	Step 4a - non-FP	-	1	Robust	Monomorphic B	avium	1	31975654	1	26447292	CATCCAATCC[T/C]TGTCGTCACTACTTTGCCGCTCTCGCACCAAGATCAGCCACGTAGGCATGCTG
scaffold_1:31003082	Source 3b	Step 4a - non-FP	-	1	Monomorphic	Monomorphic A	avium	1	31977029	1	26448609	ATATTTAATTAACTAGCTAATGAAGAATTAAAGATGAGAGATGGATCATCGAACACTGAAGCATATATGTTATAGCAAGGTGCATGCGTAGCTAGCTAGCT[A/G]GCTGGCTGATGAGGTTGATTTTTAACCTTTGGTTCTGATAATAGTGATGGTGCCTCTGCCCTGAGTGTGAATTCTGGTAAGGGCCACCACAGCTTTGCCAG
s1_31022919	Source 2c	Step 4a - non-FP	-	1	Robust	Robust	avium	1	31996866	-	-	AGGG[T/G]CTTCTCGCAGTTGCAACGGATGGGAATTGGGTTGTTTGTATCGATTCTATGTATGGCAG
ss490547259	Original_6K	-	-	1	-	-	-	1	32023504	1	26492643	-
scaffold_1:31055527	Source 3a	Step 3 - non-FP	-	1	ShiftedHomo	Robust	avium	1	32029474	1	26498694	TCGTGGTATTTGATTCGGATCAATCTTCGAGGGTCCTGCCACTGGGGCTCCAGTTTGGCCCACAGCATGTGATATGGAAGTCATAGATTGATTTGGCAATG[A/G]TGGTGGCGTTCCAAACATTCTTTGTTGTTGCAGGGAAGTTGGTGCAGTTTGAGGCGCCTAAAACAATTCAAAATATTTTGCAGTCAGATTATTGAGTGAAA
scaffold_1:31056280	Source 3a	Step 3 - non-FP	-	1	Robust	unresolved polymorphic	avium	1	32030227	1	26499436	TGATTTAGGAGGAGGGGAAGGTCTAGGTGCCGAGGTGGGCATCGAAGGCGGTCGATTGAGATTCAAATTTTGCAAATTCTGCGACAAAGAATCGGAATTTG[T/G]GGGAAGAACGCTATGACTAGGGTTGTAATTGTAATTAGGGGGTGGTGGACGATCACCGGGTCTAGGTGGCCCTGGAGGCACAGGAGCTGCCATCTAGACGA
scaffold_1:31061215	Source 3a	Step 3 - non-FP	-	1	Monomorphic	Monomorphic A	avium	1	32035162	-	-	AAACTAAATCCTCATGTTCTGGCAAGTATAAGAAGTGGTCAAATACAATATAGAGAATAAACTTAGGGCCCGTTTGATAACCATTTAGTTTTTAGTTTTCA[T/G]TTTTTGTGCTAGAGTATAGAGGAAAATGAGAGTGAGAATGAGAGTTAGGATGAGATTGAGAGAGAGGATGAGAGAGGAGGATAGGAGGGATAAGTAACAAA
scaffold_1:31062581	Source 3a	Step 3 - non-FP	-	1	ShiftedHomo	Robust	avium	1	32036528	1	26506463	TAGAATCTGGTGAATCTATCTCTTCAGAAAAGCGTGCATTTTCAGGTGATGGGTTTTTCTGAGTGTCATTTGATTGCCATTGGTGTCTACTGAAAAGATCA[A/C]AAATGAAAGGAAAATGCTGGGCTAGTCCAGAGAATATGCTACTTTTCTGAGAAGCCTGTTTCGGAGCAAAACTGGTAATCGCATAAAATGTACATTAGAAA
s1_31070854	Source 2c	Step 4a - non-FP	-	1	Failed	Failed	avium	1	32044776	-	-	GTCGTGACAGGTAAGTTTTCATCTATAAACAGAATCAGAGCGTATTGCCACGCTACAAGAATTAAGTTATAATTGTAATTTGCATGTTTAATAAGCAATATATTAATTAATAAACAACCTTTATTCAAATAAGAGGTGGCTAGAGCAGCT[A/G]AATAATAACATAGCAATCAGATTTGATATTTGTTTTCTCAATTTAGGCATTGTTTTTTCCATTTAGAAATTGAGACACTGTATATCCACCAAGCAGAAACTCCCATTAGAATTTACAACTTAATTAATATATATATATATATATATACAG
scaffold_1:31111683	Source 3b	Step 4a - non-FP	-	1	ShiftedHomo	unresolved polymorphic	avium	1	32085630	1	26553696	TTCACGCACGGCTTTGGTGTCCTCCAATTACCACATGAAGAAGTGCTCTGCGAGAGGAGAGTAGAGAGATGATTGCCTGGTTTACGTATCTGAACTTTTTC[T/G]TTTGGTTATATACTTTATTACACCAGACACACAGATACATCAGAAGAATATTGGTTTGTAATTGTTGCCAAATATATATATATAATACTTGTGTTTTGTAT
scaffold_1:31203630	Source 3a	Step 3 - non-FP	-	1	Monomorphic	Monomorphic B	avium	1	32177469	1	25318736	TCTTCGCGGGGATTCGACCCTAATTGGTTGGGTATGAAGGACAAAAAAGGGGTATGGGGATGGGTATGGGGAATTTTTTGGGTATGGTGTTCGGGGAGGGG[T/C]GGGGATGGTATTTTAATCCCCAACCCGAACCCTCCCCGTTTAGAATATATATATATATATATACTATTGAAGTGATTGTACCGACTAAGTTTTATATTTTA
scaffold_1:31204480	Source 3a	Step 3 - non-FP	-	1	Robust	Robust	avium	1	32178319	1	26635980	CTGTTTATCAATCTACTATTTGACATGTTATATAATGCTATAATTGCAAGAAAGACTGCTCCTATATGCACGTGCATGTTATTTGGAATTGGCTTGTCCTC[A/G]CGGTTGTCATTGATTAACTCCTTAAATCAGTGTCTTCAGATTCTAATATTATTTCACCAGACCTTAAAATTATTTTGGAAGATGAAAAATTGTTCTGAATC
scaffold_1:31207588	Source 3a	Step 3 - non-FP	-	1	DistortedAndUnexpSegreg	unresolved polymorphic	avium	1	32181427	1	26639161	TAGATTTGTTGAAAAGAAATGACCTTTTAAGGATTGTCAAATGTGTTAGTATCGTGGTCTTTTATTTTGAGTGTGTTGAATCATACGACTGGTGCTTTGTT[T/G]TTTTAACAGTCTTGAGCATTCCATGAATAGGAAAAGGGGACCCCAAAAAATGTGATTTCTGTATGATTGCTGTCACGTACTCTGGGTGGGTATTTTGGAGA
scaffold_1:31210948	Source 3a	Step 3 - non-FP	-	1	Failed	unresolved polymorphic	avium	1	32184787	1	26652464	CCTCCAACAAACGCATTTGGCCACACTTTCAGGTCCCTTCTGTTCTTGTCATATTCTAGGCTGCATTCAATTATGATCATGAATCATTTTAATATACATTT[T/C]GCCTTTCCTTTCTGTTTCCAAAGAAGCTCAAGAAATGTCATATTCCCTTTTCCTTTATATTATATATCGTCATTATTACGACTTATGTGAAGTTTATTCAT
s1_31241811	Source 2c	Step 4a - non-FP	-	1	Monomorphic	Monomorphic B	avium	1	32215597	1	26688219	ACCTTGACCCCTGAGGGACCAAGCCATCAGCCGGGAGGTTCGTCTTCAGGGAACCATGAT[T/G]CTG
ss490547271	Original_6K	-	-	1	-	-	-	1	32274855	1	26742182	-
scaffold_1:31368922	Source 3a	Step 3 - FP	138	0	-	-	avium	1	32342761	1	26827237	CTTCTTTGAGATGCTTGGAAATTGGTCTTTTGGGGATTATTTCAAGAAAGAAGCCATTGGGTGGGCTTGGGAGCTTCTCACCCAGGCAAGCAGATTTGACC[A/C]AATGCATAGTTTCATCACCGGTTACTATATCAAGGCTGATAATTTGCCTTTTTTGATATGCAGGTTTATAAGCTGCCAGAAGATCGAATTTATGCCACCTA
scaffold_1:31371625	Source 3a	Step 3 - FP	138	1	ShiftedHomo	Robust	avium	1	32345464	1	26830054	TTCTATGTATTGTTGATATGATCTTTTGTGAATGTGTTATATCCAGGCTTGTAGGCATTCTGGTGACAGTGATGGGTGACGTTTTTCCAGAGGTGAAACAG[T/C]ATGAAGCACATATTAGGGAGATAATCAAAGAGGAGGAAGAAACTTTTGAGAAGACTTTACAGAAGGTTTGGATTTATATAATGAATTCTGTATGGGCATGC
scaffold_1:31374680	Source 3a	Step 3 - FP	138	1	ShiftedHomo	unresolved polymorphic	avium	1	32348519	-	-	ACATGTTGAACTTTGCTCTGAGGGTATGCTCAAATTCCAACAACCCCAAAACTGTTTTTTTACCTTTTTTTCATAAAAAAATTATCTACTGTTTTGTCTAT[A/G]TAGTTCCTAAATATGTTCAGCATATATCAATGCAGGAAGTTCTTGGCAGTCATGTTGACCAGAAGGGTTCTATTGTTCTTCCTGAAAAATTAAGATTTGAT
scaffold_1:31374704	Source 3a	Step 3 - FP	138	1	ShiftedHomo	unresolved polymorphic	avium	1	32348543	-	-	TATGCTCAAATTCCAACAACCCCAAAACTGTTTTTTTACCTTTTTTTCATAAAAAAATTATCTACTGTTTTGTCTATATAGTTCCTAAATATGTTCAGCAT[A/G]TATCAATGCAGGAAGTTCTTGGCAGTCATGTTGACCAGAAGGGTTCTATTGTTCTTCCTGAAAAATTAAGATTTGATTTTTCTCATGGTAAAGCTTTTCAA
scaffold_1:31375231	Source 3a	Step 3 - FP	138	1	ShiftedHomo	unresolved polymorphic	avium	1	32349070	1	26834966	CAGTAAGAGTGGTGGCTGTTGGGCGAAAAGTTGAGGACCTCCTGGCTGACCCTGAAAATAAGGAATGGTCATCAATTTCAGCAGAACTTTGTGGAGGTTAA[T/G]GCCCTATTCTAATGAAAATGTCTTGGAGCATTGCCTTATTTTTCAGTTGAACTTTATCTTTTTGATACATATAGGGACTCATATATCAAATACGAGGGAAG
scaffold_1:31375763	Source 3a	Step 3 - FP	138	0	-	-	avium	1	32349602	1	26835497	GGGTTTTAGCTCTGTTTTGCATAAATTGGTGAATTCATGAAGAAGCAAATAACTTTGACTTGGATAGAGTCAGGTCATCAGTTCTTTCTTAGTGTGGCATC[A/G]TGTATTCAAATTGCGCCATATCTTTGAACTTGGTGGACCTTGATGCATATATGCATAGTGTTATGGGTATTGTAACTACAAACATGCATTTTCTGTTGTGA
scaffold_1:31377023	Source 3a	Step 3 - FP	138	1	ShiftedHomo	unresolved polymorphic	avium	1	32350862	1	26836191	AAATATGCAAAATGCTGTGAAGGTTGCAACTGAGATGGCCGAAGTTGCTGCTTCAGATGGGAAAGCTTACTGTGTATCCCATGTTGATGTTGGTTTGGATG[T/C]GGCTGCAGTTCGCGAGGCAGTTGTGAAAGTCATAGAGAAGAAGGTCAGTAGCATAATTTCGCTATTCTACTTAGCCTTTTAAGCGATTTGAAAGGTGTCAT
s1_31438344	Source 2c	Step 4a - non-FP	-	0	-	-	avium	1	32412217	unanchored	61396026	CTGCCAATT[T/G]ATAAGTGTCGGTGTGCATGGATATCTGCCTACGGACGTCATCATGCAGTTGCCT
scaffold_1:31449416	Source 3b	Step 4a - non-FP	-	1	ShiftedHomo	Robust	avium	1	32423257	1	26927252	CATCCAGCAGTTCTGACTCTTCAGATGATGATTCTGATGAAGTGAGTATTGTTTTTTTTTACTTTAAAGACCGCATGGCTGATGACTCCAATTTATTTGTT[A/G]GATACTTATTTTTCGTTATATGACTCCAGAAACCTACTTCCAAGCCTTCTGCTCCTTCAAAAAAGTCTGTTCCTGCTAAAAATGGGACAGCTGGAGCTGGT
scaffold_1:31453728	Source 3b	Step 4a - non-FP	-	1	Monomorphic	Robust	avium	1	32427569	1	26931745	TGCATCCGCGGGGTGAAATGAAATAGGAAGGGGTCTGCTCGAGACAGTTGCACAATGATATCTCTAGTTGCTAACATGACTTCACGTTGGCTCTGTTTCTT[T/C]TCTCTTTTTATATTGTTTTGGATGGTCAGTGGTAGCTTAGGATGGAAATCTTTGCTTGAGGGCCACCTTGGATGTAAACGAAAGTGCACTCTGAGGCAGGC
ss490547279	Original_6K	-	-	1	-	-	-	1	32441128	1	26945193	-
scaffold_1:31496274	Source 3a	Step 3 - non-FP	-	1	Robust	Robust	avium	1	32470115	1	26971487	GCAATGTGTATCTGCCAGGAAGTAGGATTCCTTTTCCTTTGTCAGTGACAAAACCCCAAAAAAAGGATCTGTTTTAATCTTTTGCCAAAACCTGTAACAGT[A/G]TGCGCAGTTATGATGTCATTCCAAACTAAATTCCCCATCAACAATAAAGGGAAAACCACACAACTCATCAAAACTCTCAATTCAATATTTATTTCTTTTTC
scaffold_1:31499585	Source 3a	Step 3 - non-FP	-	0	-	-	avium	1	32473426	1	26974797	CCATTCAGAGAAGTACATGAGCTACAAAATACAACATTAAATTTTGAGCCAACGAAAAAGAAAGAAAAACTTACAAGAATATTAAAGTAGGGCTAAGTTTC[A/G]CTATTAAGCTGGTCTCCAACAATTAACAGCAGATATGTCTGGTCTACATGGCAAGATCTGGGAAGCACTATGACCTGGATAAAATGCAGTCAGAAAGTCAG
scaffold_1:31501670	Source 3a	Step 3 - non-FP	-	1	DistortedAndUnexpSegreg	Robust	avium	1	32475511	1	26976946	CTGGAAGAGGGGGCAACTCACTGCAAACATTTGAAGCTGGCTCTGTGACCGTATCTGATCCCTGCTGTTGTGGATCCCTTTCAAAAGAACCATTAACAAAC[A/G]AGGGTCTTTCATCCTTTGGATGTCCAGAAACATCTTCCATTTCAAGTTCACCATCCACATCCTCCAAGATGCAATGTCGCCTATCATTTGGAGTCACAGCA
ss490547287	Original_6K	-	-	1	-	-	-	1	32607805	1	27111068	-
scaffold_1:31656734	Source 3b	Step 4a - non-FP	-	1	Robust	Robust	avium	1	32630575	1	27134576	CTTATTATGAGGTGGAATTGGAAAGTGTAGGAATTTTCTTTTGATTTGGTTTCCTGTTTGTGTTAGGTTAGTGAGACTTGTTAGGCAAGGTATCAAGTACG[A/G]TAGTTAATTAGGAAGAGGCTAGAAGAAAGCAAACCAACTCCTGCAAGGAAACAATTAACCAAGTTCTAGAGTTAATTAGCAACGACTGAGCAGAGAGAGAG
scaffold_1:31659735	Source 3b	Step 4a - non-FP	-	1	Robust	unresolved polymorphic	avium	1	32633576	-	-	TTAGTGGTTTGTAGGGGACAACATCTCTCTCTCTCTCTCTCTCTCTCTCTCTCTCTCTCTCTCTGTGTGTGTGTTTAGTAATCATATACTTTCCACTAGAA[T/C]AATGGAATGGCCATGAATTGATGTTACTGTTGTGCATGCTTGTTTTGTTCATAGTGCGATGGAAAAGTTTATCATGCATGGGGGAGTACTCAACTACTCAA
scaffold_1:31665661	Source 3b	Step 4a - non-FP	-	1	Monomorphic	Robust	avium	1	32639502	-	-	ATCTTACATTTTTCCTTCCTCTTCCTCTTCCTCTTCTGTTGTTCACAACATTTGATCTTCTCTCTTGTGAACAGGCAGCAAGCATTAATATCACATAAGCA[A/G]CATTTTATATTCATTATTATATGAACAAAACTAAATCAAAGCAAGGTATACTAGAGTCTTTTGTACAATAAAATAGATTAGAATATTTACAGCCACCCTAC
scaffold_1:31677007	Source 3a	Step 4a - non-FP	-	1	Robust	Robust	avium	1	32650848	1	27154890	GCTTGGTGTTAATTGGGGAAGGATTTTGTATACTGCAGGGACGATTTCAGGAAATCCTTTAAGGAAGCTAATCCTGATTCGAAGCTTGTTAAGACGGTATG[T/C]TGTTTTCAATCTTATGTAACTCCATTCATGTATGGTATGCTATGTTTTGATGATTTTGGGCATTAGCGCTTTAACTTAAAAAACGGATTTCAGGTTGCAAA
scaffold_1:31677027	Source 3a	Step 4a - non-FP	-	1	DistortedAndUnexpSegreg	Robust	avium	1	32650868	1	27154910	GGATTTTGTATACTGCAGGGACGATTTCAGGAAATCCTTTAAGGAAGCTAATCCTGATTCGAAGCTTGTTAAGACGGTATGTTGTTTTCAATCTTATGTAA[T/C]TCCATTCATGTATGGTATGCTATGTTTTGATGATTTTGGGCATTAGCGCTTTAACTTAAAAAACGGATTTCAGGTTGCAAAGGAGGGTGGCGAGAAGTGGA
scaffold_1:31678296	Source 3a	Step 4a - non-FP	-	1	Robust	unresolved polymorphic	avium	1	32652138	1	27156386	ACGTTCAATCCCCAGTAGGCTGTTTGGAATCTTTCCAGTGAGCCCATTGATGGACACGTCAAGCCATTGAAGCTTCAACAGCAACCCCAAACTTGTGGGGA[T/C]GGTGCCTGTTATCTGGTTTCTTGATATATCAAACCTCTCCAGTTGAGCCAGGTTTGAAACTGAGTTGGGGATGGGACCAGCGATCTTGTTGCTTCCTACGT
scaffold_1:31679371	Source 3a	Step 4a - non-FP	-	1	Monomorphic	Monomorphic A	avium	1	32653213	1	27157461	TTTAAATTGATTTGGACGAGATTGGTGAGATGGCCTAGGGTTGGGGGAATCTGACCCCTGAAACGGTTGCCGCTGAGGGAGAGGCTTTGGAGGGAGGACAA[T/C]TGACCTAAACCTGGAGGAATGTTCCCTACGAGGGAATTGTCTTCAAGGGCCAATTGGGTGAGGTGGGCGAGATTAGAGAAGCTCTCTGGAATTGGACCCGT
FYPP3	Source 1	Step 2a	-	1	Robust	Robust	avium	1	32681733	1	27183067	AGGCTTCTTGCATGGATATGATTAACAGTTTCTTAGATTCTGTAATTTTG[T/C]GTGTTAATCAATTGAAAGAAGCACTTATCCCATGAATGTTAGTTTAGCTT
FYPP3_2	Source 1	Step 2a	-	1	Robust	Robust	avium	1	32681733	1	27183067	AGGCTTCTTGCATGGATATGATTAACAGTTTCTTAGATTCTGTAATTTTG[T/C]GTGTTAATCAATTGAAAGAAGCACTTATCCCATGAATGTTAGTTTAGCTT
ss490559375	Original_6K	-	-	1	-	-	-	1	32715891	1	27213247	-
scaffold_1:31771684	Source 3b	Step 4a - non-FP	-	1	Monomorphic	Monomorphic B	avium	1	32745526	unanchored	74629033	TAATCTTGCTAAAATGTCAATCAAATTCAGCAACTGAATAAGATTTCGCAGCATGCTCAAAGTGCATCAGTATTTGATCACGCTTTTTCAACTTGCAAGTG[T/C]GTTTCATGTTCCCCTTCATATGATAAAAGCATATGCCATGTTGCGCTGTTGGGAAAACTTTGTTCCACACATTCTCTATGCTAACATTGTGATTAGAAATG
scaffold_1:31772280	Source 3b	Step 4a - non-FP	-	1	Monomorphic	Monomorphic A	avium	1	32746122	unanchored	74629629	CAAGCTTTCGAATAATTGATGGTCAAACCAAAGTTGTGTTTCACATCTCTTATTAGGTCACTTGGTGTATATATTGTCCGAGAATCCTTCAACTTCCTTTT[A/C]AATGAAGTGGCTACAAGTGTTGCAGTTGCTTGACGATGGTTGTCATTTACGAACCTCAAATCACACTCATGAACAGCTGTACACCTCACAATCGTGAAGTT
scaffold_1:31778289	Source 3b	Step 4a - non-FP	-	0	-	-	avium	1	32752131	1	27257995	GGGGATTCGAACTTAGACTTCTTCCCACATTGAAGAAGGGGATGAAGGGAAAAATTGAAATGGAACTCTCCCCGAAGCTATATCCTTCACAAAACATCCAT[A/G]AGGAGTGAAATGTGAAAGATGTGACATTGATTATCAGAAACAACTTGATGAAGAAATAAAAGATTGTGGGAAATATTAAAATATGTAAAATAGTGTTGAGT
ss490547294	Original_6K	-	-	1	-	-	-	1	32779342	1	27286096	-
scaffold_1:31818070	Source 3b	Step 4a - non-FP	-	1	Monomorphic	Monomorphic B	avium	1	32791912	1	30060893	AAGGTTTTAACGAGGCAGTGTCGCACGTGTATCAATATACACAGAATTTTATGTTACACATGATTATGTACTCTTTTTTCCTTTGACCAGTTTTTGTCCCA[T/C]TGGGTTTTACTGGCAAGGTTTTTAACGAGGCATATTCCATATCATTTGTGGTCTCCAAGGGGGAGTGTTGTAAATAATAAGGTGGAGCCCACCTCCAATTG
scaffold_1:31833673	Source 3a	Step 4a - non-FP	-	1	Robust	unresolved polymorphic	avium	1	32807515	1	27305330	TGATCAGTAACTAACTTGGTTAGAAAAATTTGTACATTTATTAGTTTACAGAGTATGAGGCTAGACAGAATCCAAAATAGTCCATATATGTTCCTGTTGAA[T/C]ATTACATGGTCTGATTTGCATGCATTTTTTATTTTTTATTTTTTTAATTTATTTATTTTTTGCACATCCAAGGTACAATCAACAGTATTATCTTCGGAAGC
scaffold_1:31850170	Source 3b	Step 4a - non-FP	-	1	Failed	Failed	avium	1	32824012	1	27323551	AAAAATATTGCTTTACATAGAGAGCAAAATAGTCAGTCACCAAGGAAAAAAAAAAAAGAGCTTAAGATTGAAATGGAAAAATACATTGCAAACCAAAAGGA[A/G]AGATCATATTTACTACCTTCAACATGCTAGCTAAATCTCCATAAGTTTGCTCAAAACTGGTGAATCGCTTCCATACCTAAGAGGGAAGATCCATCAGAATC
scaffold_1:31864567	Source 3a	Step 4a - non-FP	-	1	DistortedAndUnexpSegreg	Robust	avium	1	32838409	1	27337952	CCTCTGAAATAGGCAAATGCTAAATGGAAAGATATATGAATAAAAATCAGGTGTACCTCCAAATAAATTATCCCAAAAAAGAAAAGCTGAAATAGGGCAGA[G/A]TTGCAGTGTCATACTAGTGCCTCATTGGCTAGACTTTCGGTGGCTTCAACATTGTATTTATCATCCACGAGTTTGCGATCTGAAAAGTTGTATAACATAAA
scaffold_1:31873326	Source 3b	Step 4a - non-FP	-	1	Monomorphic	unresolved polymorphic	avium	1	32847168	2	277440	TTAATTTTTCCTTCAAAGGCTCCTATTGTCCTTTTAAGATTTCATGAAATTATATGTAATGAAGTTGTTTAATTTTCGTCTATTTGCTTCAAACAACAAGC[T/G]ATTGGTATTATTTGATTGAGGGAGATCAACATGATAGGAGCCTGGGGACCATAAGCATTCGAACCCATGCTTTAACTTCATGTTCTTCAACCACAAATGTA
ss490547298	Original_6K	-	-	1	-	-	-	1	32855414	1	27374963	-
scaffold_1:31917901	Source 3a	Step 4b - non-FP	-	1	Robust	Robust	avium	1	32891742	1	27409073	ATCAGTATCTGTGATGGTTTGATCAGTATTGGTAAGGGAAGATACCCTTTTCAGAATCTAGTCTTTCAGTGGCTAGATTCAAATCCAAATTGTAGTGTTCG[T/G]TATGTTGGGCTTAGTAGCTGGGATAAACATGTTGGCTATAGGAATGTCAGTGTATTGCCATTAACTCACAACCATATATCCTTGTGGAAGCATGTGGACTG
scaffold_1:31922000	Source 3b	Step 4a - non-FP	-	1	Robust	Robust	avium	1	32895841	1	27413196	GGTAAAATACCTTTTTTTTCCTCGGTTACATGAGATGAGATATTGGATGGGAAAGACCTTCAAAAATGAGATATTGGAGCCGTTTTTACTTTTTTTATGCT[A/G]TTGGTTTTGGGGGTTTTATGAGTATTGCTGGATATGGAAGAAGAATGTATGAAGTGAGCCTTTGTTTATGTCTATGTTAGGGATCTCTGGATGGGAAGACA
scaffold_1:31931297	Source 3b	Step 4a - non-FP	-	0	-	-	avium	1	32905138	1	27422159	GGTCCAAGAGCAGAAAAGAGTGGCGAAGGGTCATCAGATGACTGAACTGAAAGTTTTACTCTCTGTAAATTGTGGATGTGAATAAAAATAATGGGGTTTGC[T/C]ATCAGTGTTAAAAACAATGTAACTGGGGACTGAACTGAAAGTTTTACTCTCTGTAAATTGTGGATGTGAATAAAAATAATGGGGTTTGCTTTCAGTGTTAA
scaffold_1:31936995	Source 3a	Step 4b - non-FP	-	0	-	-	avium	1	32910836	1	27428584	CCATCTCCCATGTGCCTGAGCGCCTTGCTTTCTCCGATTTTCTTAAAGATCCGCCTGAGCCAATTCCAAAATTATTGATATAATCATATCACTTCAATGCC[A/C]AAATTAAAAACCGAATTCGAAAACGAAAAACCAGACCTGTTAAAATTTTATCGGTTTGCTCGAACCCGATCTCAGACCGCCCTGCTGGGGTTGGCATACAG
scaffold_1:31940816	Source 3b	Step 4b - non-FP	-	1	ShiftedHomo	unresolved polymorphic	avium	1	32914657	1	27433515	CAAATGTGGTGGCATCGCCATCGGCCTATGCATCTCACACAAGATCCTTGATGGTGCTGCTTTGTGCACCTTTCTCAAATCCTGGACTGCCATTGCTCGTG[T/C]GCGCAGCAGCACCAGCAGCCCTGGCCCCGGCTCTTTGTTAAGAACATCCTCCTCCTCCTCATCATCATCATCAGATTCAATATTAATATCATCAGATTCAG
scaffold_1:31949029	Source 3b	Step 4b - non-FP	-	1	Robust	Robust	avium	1	32922870	1	27440744	TTTTTTAACTCATAGTGTAATTGTTTACTCTGTAAAACTCATCATATTCTTTTCAAGTGAAGCATCAATGTATTTGCTAACCGAGTCTTCGGATGTCTTAA[T/C]TTTGCATATCATAACACCGGACTAAAATATAATGCACATCTCTTTGCAGACAGAGAAAAAAAGTGGAAAACAAAATGCTGCCCAAATAATCACGCTCTTCC
ss490547302	Original_6K	-	-	1	-	-	-	1	32949341	1	27460708	-
scaffold_1:32021927	Source 3a	Step 3 - non-FP	-	0	-	-	avium	1	32995768	1	27496698	CTTCTTGGTTTTATGAATTACGTTGACTTCCCTACCAACTATAATATGTGTATGCTGCAGGAAGGGTAACTCCGGAAAGTGTTATCTTCAGCTTTGGGACT[A/G]TCCTTTTGGATCTTCTCAGTGGGAAACACATCCCTCCTACTCATGTAAGTATTTTAACATGTCATGCCCTTGTTCTCCACTCACTCAGTTTCGAATGGACC
scaffold_1:32021974	Source 3a	Step 3 - non-FP	-	1	Failed	unresolved polymorphic	avium	1	32995815	unanchored	7916965	GTGTATGCTGCAGGAAGGGTAACTCCGGAAAGTGTTATCTTCAGCTTTGGGACTGTCCTTTTGGATCTTCTCAGTGGGAAACACATCCCTCCTACTCATGT[A/G]AGTATTTTAACATGTCATGCCCTTGTTCTCCACTCACTCAGTTTCGAATGGACCCATGGTCTGTAAAAATTAAAGTGCAGTGCTTCTGCCCATGAGTTATG
scaffold_1:32022311	Source 3a	Step 3 - non-FP	-	1	Failed	unresolved polymorphic	avium	1	32996152	1	27497380	AATGTAGGCTGACTTTGGATTACCCTTATAATTTATGTTTGTGTTGCAGGCTCTTGATATGATTCGTGGCAAAAACATTATTCTCTTAATGGATTCACACC[T/C]GGAGGGAAATTTTTCCACTGAACAAGCGACTGTGGTTTTTGATCTTGCCTCACGATGTTTGCAATATGAACCCAGGGAGCGGCCAAATACCAAAGGCCTTG
scaffold_1:32023229	Source 3a	Step 3 - non-FP	-	1	Monomorphic	unresolved polymorphic	avium	1	32997070	unanchored	7915294	TGCATTCTTCAATAGGAGGTAGAGTATGCATTCCTGCCCCCCATTTAACAAGTTTACACTTGATTAATATTTTGATGCCACAAGGGTCAGGCACTTCATTT[T/C]TTCTCTCGTAGATAATGAGTTCCAAATTTGTTAGTATTTCATAGTACAAAGGACAGGGCTGCTTGTGAATTGTAAAAGAAAGTAAAAGGTTTTATGCGATG
scaffold_1:32026202	Source 3a	Step 3 - non-FP	-	1	Failed	unresolved polymorphic	avium	1	33000043	1	27501308	GCCGGTACCAGGTGGACCCACCAAAAGACAGCCTTTTGGGATTTTGGCTCCAAGGGCAGTGTACTTATCTGGGTTCTTCAAGAAATCAACCACCTCCTGCA[A/G]TTCCAGCTTTGCTTGGTCAGCTCCAGCTACATCAGAGAAACTCACCCCCGTCTCTGGAACTTCTTGGAATTTGGATTTGGACCTTCCGAAGTCCATAGGCC
ss490547306	Original_6K	-	-	1	-	-	-	1	33027159	1	27522817	-
scaffold_1:32082458	Source 3a	Step 4a - non-FP	-	1	ShiftedHomo	unresolved polymorphic	avium	1	33056299	1	27575189	TGCATTTACTGCTGGTCCTGGTAAGTTGGCTACTGGGACTGTTATTTCAGCAGTTCATTAAAGTAGATATACTAGGCCATATTATGTGGGATGTAGTGCTT[A/G]GGTAAGCATTTAGGGTGTAGATTCTACTGGTTTGTCTGTTTTTAGGCTTCCACCTAACAAAACAAAAATAAATAATTAAAAAAATTAATCTGCAATCAACT
scaffold_1:32085042	Source 3a	Step 4a - non-FP	-	1	DistortedAndUnexpSegreg	Robust	avium	1	33058883	1	27577801	CTTCCACCAAGTGCAGTGACGTTGAATGGAGGAGTCAGCCGACGGCAAGGCCAAGAAGGCTGGGGCTCGCCTGTGCTGCCTCTGTCATCAGAAAAAAGCTG[T/C]CCTGAAGAGGCCCAAAACCCTAGAGCAGGTAATTTTGCCTACTCCGATCATGGAAACCTATTTAAACCTACCTTCTGTTTTTTTGCCAAGAAGCTGAGACG
scaffold_1:32154194	Source 3b	Step 4a - non-FP	-	1	Monomorphic	Monomorphic A	avium	1	33128034	-	-	TTAGAACGCCTCTCTCTCTCTCTCTCTCTCTCTCTCTCTCTCTCTCTCTCTCTCTCTCTCTCTCTCTCTCTCTCTCTCTCTCTCGTTTCCTTCAACATCGA[A/C]TCTGCTCTTCTTCGAAGTTGTACTCAGGCAAGTTTTTTTTATCTCTCTCTTTACAAACCTCTCTTATTCCTTCATAGGTATTGTTAATTTTATACGATTTT
ss490547329	Original_6K	-	-	1	-	-	-	1	33154597	1	27650998	-
ss490547333	Original_6K	-	-	1	-	-	-	1	33169669	1	27666229	-
ss490547337	Original_6K	-	-	1	-	-	-	1	33181169	1	27677643
s1_32211995	Source 2a	Step 2a	-	0	-	-	avium	1	33185796	1	27682357	GAAGGCCAACATCCGCTAGGTTGCTGAAAAACGCAACAATTGCAGCTTGCGAAAATGTTGCGCTGAAAATTAATTTGGGAGTACGCAATTACTGGAATTGCAAAATTCGCAGGCAAGGGAATATTTGATGATACTGCGGAGGGCAGCCCT[T/C]AGCAGGAAATGAACTGACCTAGTTTTCAACAAGGAGATTAAATCATGTAATGAAGGCAATGTTTTGGCTGGCTGCAATATTTGAGCCCTTGAACTTTCATCTGAGTCTGCAATTTTTGGTTTTTCATCTGAGAGTAATGGAGCAGAAAGT
ss490547341	Original_6K	-	-	1	-	-	-	1	33192815	1	27701828	-
scaffold_1:32233354	Source 3a	Step 4a - non-FP	-	1	DistortedAndUnexpSegreg	Robust	avium	1	33207194	1	27717705	ATCTGATTGTAAACTTGGAGCACCTTTTCGGTCCGGCCAGCCTTAGCATGAACCCGCATTAGATTATTGAAAGTAACCGAATTCGGTTGGCATCCGTCATC[A/G]ATCATCTCCGCAAAAACATCATGCGCACGCGTAATTTGGCCGCACCTACACAAGGCATCAATCACAATGCTATAAGTATACACATTGGGGTTGATCCCCGC
ss490547345	Original_6K	-	-	1	-	-	-	1	33210190	-	-	-
ss490546504	Original_6K	-	-	1	-	-	-	1	33336124	1	27828319	-
ss490547368	Original_6K	-	-	1	-	-	-	1	33345075	1	27838003	-
scaffold_1:32392063	Source 3b	Step 4a - non-FP	-	1	Monomorphic	unresolved polymorphic	avium	1	33365905	-	-	CTCTCCACTCCCTTGGACCTAAAAATCTTCAATTTGTAAAACCCAGGTGGTTGGGTCTTCGCGACAAGCCATGGGGGATGTTTTCAAGACCTTGCGAGCTC[A/G]TCGTCGTTCTTCAGATCTCGCCGGAGCTAGAACAATATTAGGATCTGCAAAATGAGTTTACATTTGAGGAATTATATGTGTTTTTTGCATTCTTGTAGCTA
scaffold_1:32426359	Source 3a	Step 4a - non-FP	-	1	Robust	Robust	avium	1	33400201	1	27892897	GTGTTATCTATAATGTGGCATATCTCCCGTCTCCTTACTTCCATTTTGTTTTCATTTTTATTTTCCCTTCTCAGCTATCTCATTATGATTTTGCAGCCACA[T/C]GTTGACTTTGGATTAAAACTACTTGGCGCAGATGCTATGGCTATTCCTGGCCTATATGGGTTTGTCCAGGTAGCTCTTTTAACTTTTACAGAGGTTAAGCT
ss490547391	Original_6K	-	-	1	-	-	-	1	33434268	1	27923775	-
scaffold_1:32478349	Source 3b	Step 3 - non-FP	-	1	Monomorphic	Monomorphic B	avium	1	33452191	-	-	CAATATGGCAAAGCTCAAGTATAAGCACGCCAAATAACATGCAAGCTTAAGTGGGCCCAAGCCACGCGAATGCCTAGGGCTTGCTGAGCGGGTTGTGGTAT[T/G]GATGGTTACGAGTATTCACGAGGCCCATTGATAGTCCAAGGAATATAAGTTTTGGGCTACTTGGGAGCACCAAAACTCAAGCCTATTTCTTAAGCCCAAAC
scaffold_1:32481146	Source 3b	Step 3 - non-FP	-	1	Monomorphic	Monomorphic B	avium	1	33454988	unanchored	19180104	TTTTTTTTTTTTATAATCAAGGAAAGATAACTTTATTGAACCAACAATTTCAGGGTACAAAAAGTAAAAACTAGACTTTAGTAATACAACAAGAGTGGCCT[T/C]GTTAAAACCTTGCCTTTAAAAACCCCCAAATGGAGGAAAATCCGGTCAAGGAAAAAGAGTACCACAACACCACACCTAGTATAAAATGAAAAATAAAAAAA
scaffold_1:32487892	Source 3a	Step 3 - non-FP	-	1	Failed	unresolved polymorphic	avium	1	33461734	1	27949183	GCCTTTATCATGGAGCCACTTTACCGCTGAAGGTGACGTAGAATTCAAGGCTGTCCTGTTTGTGCCTCCTAAGGCTCCTCATGATCTATATGAGAGCTACT[A/C]TAATGCCAATAAATCCAACTTGAAGTTGTATGTTAGAAGGGTTTTCATATCAGATGAATTTGATGAGCTTTTGCCAAAGTATCTGAATTTTTTGAAGGTAA
scaffold_1:32499098	Source 3b	Step 4a - non-FP	-	1	Monomorphic	Monomorphic B	avium	1	33472940	unanchored	71950096	AAAAAACCCAACTGCTGTTTTGCCCAGAAATTTGAAGATTTTTCGTCACCAAATGTTTTTAACGACCGATGTTCATCAGATTTTTCGTGGCTAAACATTTT[T/C]TGCGACGGTGTTCTTCAGATTTTTCATCACTAAAAGTCAAATTTTCAGATCAACTTTAGACTTATATATGCCTTGGGCTCTGGCCAATTGCGACGAATGTT
ss490559347	Original_6K	-	-	1	-	-	-	1	33595330	1	28112617
ss490559350	Original_6K	-	-	1	-	-	-	1	33595374	-	-
scaffold_1:32629059	Source 3b	Step 3 - non-FP	-	1	Failed	Failed	avium	1	33602901	1	28123746	TCACCAAGGCATTTAGTAATTAGAAGTAGTAGGTGGGGTGGCTTGGCTGTGCCTTCCATAATTGAGGTGCATGTATTAGTGGGCGCATTATTCAATGAGTC[A/G]ATCTATCTATCTATAATTCAACCACCAGTTGGCATCATTAATTAAAAAGATTGTATTGTGATGCAAATGTAGAACAAAGCTCCTCCACTCCACTAACAATG
ss490547421	Original_6K	-	-	1	-	-	-	1	33609735	1	28130838	-
scaffold_1:32650497	Source 3b	Step 4a - non-FP	-	1	OneHomozygRare_HWE	unresolved polymorphic	avium	1	33624337	1	28146768	AATGTAGCCGTTGGAGCACTTGTTGGTGGGCCATTCCTAAATGAAACTTACGTGGACGCCCGAAACAACTCGAGGCAAGGGGAGCCAAGCACATACAATAG[T/C]GCTCTCATCGTTGGCCTTCTATCAGGATTGGTCACCACCTCTTCAGCAGTTCAATCCTTCACCTAGAGACTAGATTTGTACGACACCATCTACACCTGTGT
s1_32726980	Source 2c	Step 3 - non-FP	-	1	Monomorphic	Monomorphic B	avium	1	33700815	-	-	GGGTTTGTTAGTCCCTATAACCTTGTGAACCAGCTGACATTTGCCAACCAAAACCAAATTGCA[A/G]
scaffold_1:32727276	Source 3a	Step 3 - non-FP	-	1	Monomorphic	unresolved polymorphic	avium	1	33701116	1	28224281	TCTGTGTTTGGTTTGCAAGATTCTTCAGCTGTTTTAACTGAAGCAAATAATTCCTCCCTAACTTCAATTGGTCAGGAAATGTGGGATAATAGCCTGAATAA[T/C]TGTAGGCTTTTACCCCAAGTGGATCAGCTCACTTCATCCCATCAAGGTCCTGGTAGCCTTAATTGTATTTCTAACTCAAGCAGTCTCAGAGATTTGTCAGA
scaffold_1:32734784	Source 3a	Step 3 - non-FP	-	1	ShiftedHomo	unresolved polymorphic	avium	1	33708624	unanchored	45448771	AATCATTCAACTGAACGAAGCAACCGGTGTCCATCACTCTGGAAACCCTGCCCTTATAAACCTGATACAATTTGGGTTCATCCGAATGGCTCTGGCCATTC[T/C]GCCGATCCCTATTACCTCTCCTATCATCACCATCTTCCTTAACATCTCCATCGTCTTCATACCCATCTCTCTTATGCTTATTGTATCGATCTGTATGCCTT
scaffold_1:32734894	Source 3a	Step 3 - non-FP	-	1	Failed	unresolved polymorphic	avium	1	33708734	1	28229403	CTATTACCTCTCCTATCATCACCATCTTCCTTAACATCTCCATCGTCTTCATACCCATCTCTCTTATGCTTATTGTATCGATCTGTATGCCTTCCCCTGTC[A/G]TCACCATCATCATTATAATGTGTATCTCTACGCCTCTCATCTCTATCATACCTTTCCCTTCGCCTCTCCCTCCCATCTCTATCTATACCTCCTCTGTGTCT
ss490547453	Original_6K	-	-	1	-	-	-	1	33733823	1	28255751	-
scaffold_1:32785925	Source 3b	Step 4a - non-FP	-	1	DistortedAndUnexpSegreg	unresolved polymorphic	avium	1	33759765	1	28286458	AAGTCGGTGCGGTCGAAGAGGACGACACGGTCGTTGTGGAGGAGCTGCATGTGCATGGCGGAGATGCCGATGTTTTGTTGCAACAGTTGCCATTTGCCTCC[T/G]GCAGCGTGGGCCGGAGGAGAGATTGAGAGGAGAAGGAGGAACGTTGAAAGAATGAGAGTTGGGTGCTTCATTCTTTGTTTCTTGCGTTTTGGTGTTTTTGA
scaffold_1:32823039	Source 3a	Step 4a - non-FP	-	1	Monomorphic	Monomorphic A	avium	1	33796879	1	28331302	ACGACGCCACGCCAGTCGCAGGGGGCCGATGGCGTGGACGCATCCCAGCCGTCGAGAACGCCAAGCGGGTCGTGGAGGTTAAGCTTAAAGGACGTTAACGC[T/C]TGGATCTCCTCGGATTGTAGCGCGGACGTTAAGGTGGTGGTGGATGAGAAGCAAATAGCCATTGTTGTTATGATGAAGCAGAAGAAGAAGAAAGTAGCCGT
scaffold_1:32826105	Source 3a	Step 4a - non-FP	-	1	Robust	Robust	avium	1	33799945	1	28334361	CGAAGTGGCTTTTTATGCACGAGGAGGTTAAGATGCATAAGATGATAATTGTTTCAGTTGCATTACATCCTTTCATGCTTCATTAAGACTGATCTTCTACA[T/C]GTAGGAGGAAGGTGCCAGTAGCCTTGCACCTGATCTGCAAGCACAAATTGACGAGACACTGGAAGAGATCACCCCACGCTGCATTTTGGAACTTCTAGCCT
ss490547479	Original_6K	-	-	1	-	-	-	1	33840139	1	28375495	-
scaffold_1:32886384	Source 3b	Step 4a - non-FP	-	1	Monomorphic	Monomorphic A	avium	1	33860224	1	28395020	ATGTAGCAGTCTAGGGAAGCGCCATTAAGATCCTATGTATCATGCATGCTATTTGTACCTCACCCTATATCTCATTATATAGTTATAGCCTGCATATATAT[A/G]TATAACACATCACATGCACTTACTTTCAGACTCTCAGTTGCATTCAACTCCATCGCCCCCCGCAATTAAGCTAGCTACCATAGAAGTCACATCTACGAATG
ss490547487	Original_6K	-	-	1	-	-	-	1	33867914	1	28403463	-
scaffold_1:32909435	Source 3a	Step 3 - non-FP	-	1	Monomorphic	unresolved polymorphic	avium	1	33883275	unanchored	157127593	TCTCCACCAGTCGCACTGTCTATGATCTTAACAAGCGCAGTGCTTAACCAACTCCCGATCCCAATCTCACTCAAAAACATTGCACTGCTTATGCTTCTCGT[A/C]CCATCCGTGGCTTCATCGTAGAAAAACTCCAACTGTCCCACGTACGTAAAAACCTCAGCGGTGCCGATGAGAAAGAACTGAGGAAGCAACCAAAACACACT
scaffold_1:32913822	Source 3a	Step 3 - non-FP	-	1	DistortedAndUnexpSegreg	Robust	avium	1	33887662	1	28425908	ATCATGAGGGGAGGGGTGTGATTGTCTCTTGGGTCACTCCAGATGAACCTGGTTCAAGTACAGTGCTTTACTGGGCAGAAAATAATACCAACCTCAAAAAC[A/C]AAGCTCAAGGCACTCTTCTCACTTACCACTACTTCAATTACATTTCTGGTTACATTCATCACTGCACCATTCACAATTTGGAGGTAAGTAAAGTACCTGCC
scaffold_1:32914822	Source 3a	Step 3 - non-FP	-	1	Robust	Robust	avium	1	33888662	1	28426898	AGCATATATCATAGTCTTGTCCTCTTACTCCGCATATGGTATAAGAATGCTTGCTTCTCGCTTCTATGCCATGTTTTTGTTTGTGAGTATAAATTGTACTT[T/C]AATTTTCAGGGAAATATACTCCTCAATACAAGTGGCTTGAAAAGGAGCTGCCAAAAGTGAACAGAACAGAGACACCATGGCTTATTGTTCTTATGCATTCT
scaffold_1:32957713	Source 3a	Step 4a - non-FP	-	1	DistortedAndUnexpSegreg	unresolved polymorphic	avium	1	33931553	1	28457795	ATTTTATACCAGCAGAGGCAAGTATGGTCCATTTGGGGAAGAAGTTGGGACATTTTTCACTTCAACTACCACAGAGGGCAAGGTGGTGGGCTTGCATGGCA[A/G]GAGCAGCTTCTATTTGGATGCCATTGGAGTTCATATGCAACATTGGCTGGGAAGTGGCCAGAAAACATCCAAGATCTCTCTCTTCAGGAAATTCTGATCAA
scaffold_1:32968686	Source 3a	Step 4a - non-FP	-	1	Robust	unresolved polymorphic	avium	1	33942527	1	28488903	CTCAGTGCCAGAATTGGAGCTCACACAGCAAAAATTAAATAACAAGCTTTTGTCGTACAATTTCTATTTCTCCTGAGTGTCCTTTCCTTACTATGAAATTC[T/C]AGTTTAGCAATTTCTGTATTAGTTTTAGGCATTTTTGTACACTACTACGTCGTTTTATACATATGTAAGCCGTCCACTTGTAATGACAACCTGGCCGTCAA
scaffold_1:32968804	Source 3a	Step 4a - non-FP	-	1	Robust	Robust	avium	1	33942645	1	28489021	TATTAGTTTTAGGCATTTTTGTACACTACTACGTCGTTTTATACATATGTAAGCCGTCCACTTGTAATGACAACCTGGCCGTCAACTTTTTGACCAATGCC[A/C]TCCCATGCTTCAACGTGGCGAGATATTACTGGCTGGATCTTAGCGTGATAGAGCAAACCACTGCAGCGAATCAATCCTTCCCTCTATCCGTTGCAATTTGG
scaffold_1:32970552	Source 3a	Step 4a - non-FP	-	1	Monomorphic	unresolved polymorphic	avium	1	33944393	1	28490767	AATGGACCTCTTCCAAAGGATGGAAAAAGATGGGAAAATTAAACGAAATACGGCATCATGGAACTCTCTTGTCTCTGGCTACCTGCAACTTGGGGAAAAAA[A/C]CAAGGCATTTGGGGTGTTCAGGCAGATGCAGGCCTACTGTGTTAATCCCAATTCAGTTACTATATTGAGTGTCCTACCTTCTTGTGCGAATTTAGTTGCCA
scaffold_1:32982443	Source 3a	Step 4a - non-FP	-	1	DistortedAndUnexpSegreg	Robust	avium	1	33956284	1	28505026	GTTTTATATTGCTTGGAGATTACCAAAAACTACCATGAATCAACCGCTGATACAATTGACCAGGTATTAATTTGTATACGTTATAGTTTTATTAATTAGGT[A/G]GTTGGTGATTAGTCTTCAATTAGCTAGCAATCAATCCATAGGCCTCATTAGTCCAACCAACATATAAATACATATAGTCGTAATTTCAGGCATGCAAGTTA
scaffold_1:32995458	Source 3b	Step 3 - non-FP	-	1	Failed	unresolved polymorphic	avium	1	33969299	1	28518850	TTGGTTAGGCTTTCTTTTTGATGAGTTTCTTATTTTTTATGTTAGGAATCTGTGATTGATCTACAAGGGTAATTTGTTTCTGAGCAAGACTGGTAATTTGG[A/G]TTTCGTCGCAGGTTAACTCAAGGCTTTGACTTTGGAGACAGAGGAACCAACCAACCAAGCTATGGCTACATATTTCCAAAATTTAAGCAACCAAAACTTAT
scaffold_1:32995594	Source 3b	Step 3 - non-FP	-	1	Monomorphic	Robust	avium	1	33969435	1	28518986	GAGACAGAGGAACCAACCAACCAAGCTATGGCTACATATTTCCAAAATTTAAGCAACCAAAACTTATTGAACCCCTCCTATGCAGGGGATGAGAAACTTGC[T/C]TCTTATCCTGAACCCCCCGCCAACATGATGATGTATCTGAATCAAGCTTCATATGCTGCTGGATCCTACTCTGAAGTCTTGTCCGGCGGCTCTTTCTCTCC
ss490547510	Original_6K	-	-	1	-	-	-	1	33981020	-	-	-
ss490547514	Original_6K	-	-	1	-	-	-	1	33993739	1	28545849	-
ss490547518	Original_6K	-	-	1	-	-	-	1	34009820	1	28563436	-
ss490547522	Original_6K	-	-	1	-	-	-	1	34014490	1	28568093	-
ss490547530	Original_6K	-	-	1	-	-	-	1	34049060	1	28606182	-
scaffold_1:33077682	Source 3b	Step 3 - non-FP	-	1	DistortedAndUnexpSegreg	unresolved polymorphic	avium	1	34051523	1	28608641	CATGGTTAGTGAACACGATTTCATATAAATTGAATGTTTTAGAAAAAAATTCTATCTCTAGGGAACTCATATCGTATCAATTGAAAAAAGTAAAGAGCATT[A/C]AGATACTACTTTGTCCATATTCATTTGCCTACCGTAATATCCTGCCATGCAGTTTCCATCTTGTTCTTGCTTTGGAGGAATGTGATAAGACCTTGAAGGGA
scaffold_1:33087548	Source 3a	Step 3 - non-FP	-	0	-	-	avium	1	34061389	1	28626752	TCTTTGTTAGAGGTAGCTACAATGTCCTCCGTGTCCTTCCACAGAAGACGTTCATGCACGGTTAATGCAGTGGGACTGTTCATGGACTTTGACCCATTAAC[T/C]GGAGCTTTCTGTAGACGCATTACTTTCCCAGTCTACATAGAGCAAGGTACAATCATTATAAGCTTCAAACATGATCGATCAAAATAAGGACCACTCCTACT
scaffold_1:33097994	Source 3b	Step 4a - non-FP	-	0	-	-	avium	1	34071835	7	1246553	GCTTTCACAACCAGTGGAACTCGTCCTAAGGGGGAGAGAGACAAAATTTGGTTATGGCATAAACGTCTTGGGCATGCCTCGTTCAGTTATCTTAAGAAGTT[A/G]TTTCCATCATTATTTTTCAGTCTTGATGTTTCTAGCTTCTAGTGTGATACGTGTGAATTAGCTAAGAGTCATCATGTCCCGTTCCCATTATGTTCAAATCA
scaffold_1:33106344	Source 3a	Step 4a - non-FP	-	1	Monomorphic	unresolved polymorphic	avium	1	34080185	1	28648533	GAGCTCATAGATGGGATTGTAGGCTCAAATTGTCAAGAAGTAACCTTTGTCAAGTATGATCGTTTCATTTAGGCCAGAAAGAAAATCATGGCCATAATTGG[A/G]AAGGCAATGAGTGAAAGGAGAAGAGGGTTACAAGCAAATGGTGAAGATTTTCTACAACGGCTTTTGGATGAGGATGGTAAAGCATGCAACGGAGCAACCAC
ss490546548	Original_6K	-	-	1	-	-	-	1	34086160	1	28680099	-
ss490559328	Original_6K	-	-	1	-	-	-	1	34091925	-	-	-
ss490547537	Original_6K	-	-	1	-	-	-	1	34096248	1	28690385	-
scaffold_1:33148561	Source 3a	Step 3 - non-FP	-	1	Robust	Robust	avium	1	34122402	1	28710614	CTGGATCCTGCAAGAATTTTTAATATCCATTAATTTGTGATGCCACAGGACAAGCTTCTTGATACCTGGTAAGAATAGAGCATAATAGAACAAATACTCAC[A/G]AAGGGAGAAACACCAGGCTTCAGTCCATCATCTCTAGAAGCACCAGAAAATTTATCAGACAAAGACCTTTTAGTCTGCCTTCCTGCCTCGCAGGCAGCCTT
scaffold_1:33177885	Source 3b	Step 4a - non-FP	-	0	-	-	avium	1	34151727	1	28752220	GCTTGTGATTAGGAAAATCATTTCCAGGTGGGTTGTGGGAGATTCTGACTACTTAGGCTTTGAGATGCCAGATAGATGTCCAATTCATACACCTAATTGGT[A/G]TAACAACCCTCCAACAACTGAACAACGAAATCACAAGTGCGAGCGTAGTTGTTAATTTGTTATTACTTGACTTTGTTTTATCAAACAATTCATGTGAAAAT
s1_33216138	Source 2c	Step 3 - non-FP	-	1	Monomorphic	Monomorphic A	avium	1	34189961	1	28791104	ACTCCATAGATGTATAGGCGAGGTGCCTTTGTCAATCCCACCTCGCTTGACAACTAGCGGCAGCGCGAACGATGGAACAGGAGTGCAAGTAGCTCTGAACTGTGTTATTAGCTCGAGCCACAGCCTTGGCCTATTAACAAACGCAGCTGG[T/C]GATGTCAAGATGCTTGTTGCACCAGACACAATTGTTAACAGCAGAAACATGAGGCCACAATCATGGTACTGAGGCAACCACGAAACAATCACGCTATTCGGGTGAAGATCGTAGGCCTTCCTGGCTGTCCTAACATTGTGAGCAGCTGAA
scaffold_1:33219774	Source 3a	Step 3 - non-FP	-	1	ShiftedHomo	unresolved polymorphic	avium	1	34193616	-	-	TTTTAGCTTTCTTTCCCCTTCCCAAAGCATCAAATTTGATGGAAAAAAGTTCGAAACAGCCTTTCGGTATTACCCACACAGTGTTAACTTCCTTCAGTAAC[A/G]TCTCCCACAACTTTAGAGAGAAAGGGCAATGAAGGAGGAGGTGGTCCACACTCTCCCCCAATGGTAAACATAATGTTTCCTATTGTGCCTGGAGGCTGGTA
ss490546556	Original_6K	-	-	1	-	-	-	1	34225134	1	28831513	-
ss490547580	Original_6K	-	-	1	-	-	-	1	34282548	1	28905192	-
scaffold_1:33324045	Source 3b	Step 3 - non-FP	-	1	DistortedAndUnexpSegreg	Robust	avium	1	34297887	1	28912765	AAATTTAATCGGATCCAATATATACCTTGCCGGATTGATGAGGGAGAATATTCCGATCTTTCCCGATCCGAAATGGAAACGAGATTGTTACGTTTCGGTAT[T/G]AACAGATCCAGAGCCACGACCGGTAAAATTCATGAGGGAAGATTTCCGGTCTTTCCCGATCGGATAAGAAATTGAGACTGAGCTGATGTTATGTGAACAGA
scaffold_1:33341016	Source 3a	Step 3 - non-FP	-	0	-	-	avium	1	34314858	1	28930387	CTGATAATTATGTGTGGCATAATTTTTTTTATCCAAGGATCAATGATTCCGGTCTAAGGGTATTCTAATCTTTTGTTTTCCTCTGTGTGCAGTCTTGCAAA[T/C]GTTGATCCTATTGATGTTGCCAGAAATATTGCAGGGTTAAACCCAGAAACTACCCTCGGTAAGCATAAGTTTACTTATATCACTAAATATTGACTTTTGTA
scaffold_1:33342280	Source 3a	Step 3 - non-FP	-	1	Failed	unresolved polymorphic	avium	1	34316122	1	28931647	TGGGTTGGTGGCCGGTATAGTGGTAAGTTATTTGCCCTCTTGTGTATATATTTTCAGCTACCTTGATGTTTAATTATTATTTTTGAATTTCTGGTTGCAGT[T/G]TGCAGTGCTGTTGGAGTGTTGCCTTTATCTCTTCAATATGGGTTCTCAGTTGTTGAGAAGTACGCAACTCATGGTTGTTTCAATTGTATTTGAATCATTTC
ss490547588	Original_6K	-	-	1	-	-	-	1	34319191	1	28934772	-
ss490547592	Original_6K	-	-	1	-	-	-	1	34332573	1	28958633	-
scaffold_1:33362250	Source 3b	Step 4a - non-FP	-	1	Failed	unresolved polymorphic	avium	1	34336092	1	28961181	GAGCAACCTCATCATAGCAGCCAGTCTCCCAATGCACAAATCTAGAAACCCTAATGCAAACACATTACACAAGAAAAACAATGCAAACAACTAGAATTATA[T/C]AAAATTCAAAGATCCTCAGAGCCATTCCACAAGTGGAAGTTGCAGACAATCTACATAGCATCAGATTCTGTCCGCCCGTCTGCTTTTCCTCATCATTGAAC
ss490547596	Original_6K	-	-	1	-	-	-	1	34353083	1	28980659	-
ss490547599	Original_6K	-	-	1	-	-	-	1	34366598	1	28994303	-
ss490547615	Original_6K	-	-	1	-	-	-	1	34446756	1	29082433	-
ss490547623	Original_6K	-	-	1	-	-	-	1	34483515	1	29130400	-
scaffold_1:33572265	Source 3b	Step 3 - FP	154	1	Monomorphic	unresolved polymorphic	avium	1	34546106	1	29185437	GAGACCCAAACGACATCGTTGATCATGTGACGTAGGTGTTTGGATTTGGATCTTCTCGTTGTTTTCTATAGATATAGATTGTTGATTTGAGGCTGAAGCTC[A/G]TCTTTATTGATATGCTTATGAGTTTTGATTGGGATGATGAATGCCAGGGCATCGTGTATTCAGTACCTGGTTATGCTTGCGTTTTGATTTGCACGAAAACC
scaffold_1:33572804	Source 3b	Step 3 - FP	154	1	Failed	unresolved polymorphic	avium	1	34546645	1	29210393	GCTTTGAGCTTATTAGTTCACATTTGTCGTCTTTGGATAGAGCGTAGTGCACTTCATTTGTAAAGGTTTTCATTGGTTTGTTGCATATGGATTATTGTTTT[T/G]GGTTACGTGCTTATTCTTTTACAGTTTGTCAAAATGCGCGTCTTTATATATCTTTCAAGTCCCTGAAATTTGTAAGTAATATCATGTTTATGTCCTCCTTT
scaffold_1:33577271	Source 3b	Step 3 - FP	154	1	Monomorphic	Monomorphic A	avium	1	34551112	1	29190494	AATTTCTTATTTCTTTGATGTCTGGAACCATCTGTTTATGCAGATTGCAAATCTTGTCTCTCTATGGAAATCTTGCCTAACTATAAGAGGGGTCTTTTATC[T/C]GATCTTTTTTATTCGTACCGTCTGTATAATGTGGGGCACATTGTCTGAGCTATATTTCTGCCTGCAGGCGTATCCTAACTCGTGTCTATATATGGAGGTCT
scaffold_1:33577411	Source 3b	Step 3 - FP	154	1	Failed	unresolved polymorphic	avium	1	34551252	1	29176056	CATTGTCTGAGCTATATTTCTGCCTGCAGGCGTATCCTAACTCGTGTCTATATATGGAGGTCTCACTTTCTCGAACGAGTTTTAAGAAGGGGTTTGAGTAG[T/C]TTTTGGCTTATGATTTTGTTTCTTATTTCTTGGTGTTTATGAGGTATGGAACCATTATTTGAGCACTCTTTTATGCAGATGCATCCTAATGTTTGTCGGTT
scaffold_1:33577559	Source 3b	Step 3 - FP	154	1	Failed	unresolved polymorphic	avium	1	34551400	1	29190785	TGGAACCATTATTTGAGCACTCTTTTATGCAGATGCATCCTAATGTTTGTCGGTTGCTGGAGTCTCACACTGTTGAAAGAAAAAAAGGGGTTTTCTGAGTT[A/G]TTATCTGATTTTATATTCTTGGAGCCCGTATGACATCCTAAGACAGGTTTTAAGCAATGTCTTTATAAGCAGACCATTACAATTGTCTTCTTGTGGGGTCT
scaffold_1:33580158	Source 3b	Step 3 - FP	154	1	Monomorphic	Robust	avium	1	34553999	1	29193377	TTCGTTGATGGAACTGTTCTTTGAGGGGTCGTGAGATTTGATTTTGTCGTTTACATAGTATCTTATTTCCAATTTGTATCGAAGTTTTATTCATTGATCTC[A/G]TTTTAGCCGAGGTTTTCTCATGTTCAAGTTAACGGGATTGATTTGTCAGCTGAAATGGATAGGATGACTTGCTTTCATTGTCTTTGGATTTCAGCGTTTCG
ss490547659	Original_6K	-	-	1	-	-	-	1	34764387	1	29426137	-
scaffold_1:33854257	Source 3a	Step 3 - non-FP	-	1	Robust	Robust	avium	1	34828098	1	29487307	TTCCTCAAAGTGGTACCGCAGCTATGAAATCTACTTCAACTAACATTGTGGTACGAGTCGATGATTGCATCTGATAGGTATTCACATTTCGCTAAAGATAA[T/C]CCTGCCAGGGAAATTCTTCCATCCTTTGTCATGTATACATGCCACTTGTTTGTCATGTTCTCGGTCTGACCAGACCAAAAAAAAGGAGGTCAGATGTAAAT
scaffold_1:33863720	Source 3a	Step 3 - non-FP	-	1	Monomorphic	Monomorphic A	avium	1	34837561	1	29496835	GCCAATGCCTGAGAGATATGATCAATCATTGAAAAAACAATCACATGTAAGAAGCCCATTTTACCTGTGGCATCAAACAGTAGTGTTTCGAATTTTCTAAT[A/G]TACCTTCAATAGTCCTATGAAAAATGCAGAGGACAGGTCAGTAACATTTTCTAATGGAAGAAGAGAGACCGATGAGATTCCTATAACCTGAAAACAAAAAA
ss490547676	Original_6K	-	-	1	-	-	-	1	34857107	1	29516158	-
ss490547684	Original_6K	-	-	1	-	-	-	1	34881379	1	29543038	-
scaffold_1:33975054	Source 3a	Step 4a - non-FP	-	1	Robust	Robust	avium	1	34948895	1	29611398	ATCCAGATATTCTGATTCTGTTGAATGTCACCCTTGTGTACTAAATTTGTTCTCGTGTCATTGACTTGACTTGACTTGTCTTGAAAATTGTGCTATGTTGA[T/C]GAAACTTTTAATGTTTTTCTGTTTTGTTTATTGAGTCAGTATTTCAGTCTAACGTGTCTAGCAATGGGCACCTAGATTCTTCTTGAAGATGGATGATTCAG
scaffold_1:33981309	Source 3b	Step 4a - non-FP	-	1	Failed	unresolved polymorphic	avium	1	34955150	4	24908795	TAGAGACCAAGAATTAGATACCCTTGGGAACATTATGGTTTAACATTAGTGTTAGATAAACTTGAATTCATGTAGTGACAAAGATTTTTAGGAGTAGATTG[T/C]CTTGGGTAAGATGCTATAAATTTCAAGGACGATATTTCATTTAAGGAGGATAGATTGTGAAGACCCATATTTTAAACGAATAAAAGAGGATATTTATCTTT
scaffold_1:33981850	Source 3b	Step 4a - non-FP	-	1	Monomorphic	Monomorphic B	avium	1	34955691	7	7178670	ATTTGGTGCAATTTTTCACACTATATATATATTGATTGGAATAATTATGAAGTATGTATTATTCATGGAACATGAAAACTTCAATGTTGGAGTATCCGAGG[T/G]ATAGATGTACCACATGGGGACATAGGGCAGTGAGGCCAATAGGGGTCATGTGGTTGGTTACATGCTATGAAGGATAACTGAGATATGAAGGGATGATGTGA
scaffold_1:34020452	Source 3b	Step 3 - non-FP	-	1	Failed	unresolved polymorphic	avium	1	34994293	unanchored	83913583	TGCCCATAAGTAGCGTCCTTCGGGAGACGCAGGGCAACAACTAGAAGCGTCTTTCGGGAGACGCAGCCCGCAAATAAGCGTCCTAAGGGAGACGCAGGGTG[T/C]GCCAGGAATTTCCTAAAGGAGGTATCCAGGTTCCTATCCATTTCCTAAGGGAGGCAGGATAGCCAAACAGTTGCCCATAAAAAGCGTCCTAAGGGAGACGC
scaffold_1:34099077	Source 3a	Step 4a - non-FP	-	1	DistortedAndUnexpSegreg	Robust	avium	1	35072918	1	29730628	GCTGGGATGACTCTCTACTGATTCCTCTACTTAGGTTTTTGTGTACGCGTAGGAAAGCTTTTGATGCTCACCATATATTTGAGAAATTTACTAAAACTCTC[A/G]GAATTAAGCCAACACTAGAAGCATATAACTGTTTGATTGAATGGCTTCTGAAAGACCATGTCACTGAAAGAGCTTGGGATCTATTTATGGAGATGAAAAAT
ss490559168	Original_6K	-	-	1	-	-	-	1	35142005	1	29823861	-
scaffold_1:34173116	Source 3b	Step 4a - non-FP	-	1	Robust	Robust	avium	1	35146957	1	29828916	AAGTCAAAAACCAAACTTTGAAAAGAGAAGGAAAAAGAATCAAAACGTCAAAAAGAAAAGGAAACAAAGGGCTGTGAATGAACCCAAACCTGAGTAACCTC[T/C]GCAGAAGCGACCCATATGAAGACAACCGTGCCAATCAACCCCAAACCCGCGTTGTACTTCCAACCCATGACCAAAATCAGCACCAAGCCTCAAGAATTTTG
scaffold_1:34173158	Source 3b	Step 4a - non-FP	-	1	Robust	Robust	avium	1	35146999	1	29828958	AAACGTCAAAAAGAAAAGGAAACAAAGGGCTGTGAATGAACCCAAACCTGAGTAACCTCTGCAGAAGCGACCCATATGAAGACAACCGTGCCAATCAACCC[T/C]AAACCCGCGTTGTACTTCCAACCCATGACCAAAATCAGCACCAAGCCTCAAGAATTTTGGAATTTTGACCCAAAATACGAACTGGGTTAATCTCAATTTGG
ss490559153	Original_6K	-	-	1	-	-	-	1	35166495	1	29849086	-
ss490559118	Original_6K	-	-	1	-	-	-	1	35171685	1	29855493	-
scaffold_1:34229166	Source 3a	Step 3 - non-FP	-	0	-	-	avium	1	35203007	1	29893326	GGAAACCCATTGTCTCTCCATTCAGCTTATAAGGCTAAAGGGATGTATGCTTTGAGGAGCAAACATCATTTTACATCTGTGGGTGGGAGTTTAGGTTAGCT[A/G]GCTTGTGAAATAATCATGGCAGCTCCCATTTCTAGCTCCTCCTTCCTCATGAGGTATATCATTTGTTGCTCTGGTTTTCTATGCCTAATTCTGTGCTCTTT
scaffold_1:34229293	Source 3a	Step 3 - non-FP	-	1	Monomorphic	unresolved polymorphic	avium	1	35203134	1	29941777	CCATTTCTAGCTCCTCCTTCCTCATGAGGTATATCATTTGTTGCTCTGGTTTTCTATGCCTAATTCTGTGCTCTTTGGAGAAGGGCTTTGCCTTGGAAGAA[A/C]GAGAACATGCTCACACAGTTGAAGTCAATTCTCTGCTGCCTGCAACCACCTGCAGCTCCTCCTCCTCCACCAAAGGTCAATATCTCTGAAACCCTTTTTGT
scaffold_1:34230963	Source 3a	Step 3 - non-FP	-	1	Monomorphic	unresolved polymorphic	avium	1	35204804	1	29916872	GCCTCCACGTCCACCTGCATCTACGGCATCCAGTACGGCGATCAGTCGTTCTCCGTCGGCTACTTCGGCAAGGAGAAGCTGAGCTTGACGAACACAGACGT[T/G]TTTGATGGGTTTCTGTTCGGGTGTGGCCAGAACAACCAAGGCCTTTTCGGCGGCGCTGCCGGTTTGCTCGGTCTCGGCCGAAACCAAATCTCCCTTGTGGA
scaffold_1:34231075	Source 3a	Step 3 - non-FP	-	0	-	-	avium	1	35204916	1	29916985	TTCTGTTCGGGTGTGGCCAGAACAACCAAGGCCTTTTCGGCGGCGCTGCCGGTTTGCTCGGTCTCGGCCGAAACCAAATCTCCCTTGTGGAACAATCGGCT[A/C]AAAAATACAACCGGTTCTTCTCCTACTGCCTCCCTTCCACCTCGAGCTCCACCGGCTACCTCAGCTTCGGCAAAGGCGGCGGATCTTCCAACGCCGTCAAG
s1_34231458	Source 2c	Step 3 - non-FP	-	1	Monomorphic	Robust	avium	1	35205287	1	29895533	GATCATAGATTCCGGAACGGTGATCACGCGGCTGCCGCCGACGGCGTACAGCTCGTTGAAGGCGGCGTTTCGTCAGAGGATGAAGAGCTATCCGCTGACTCAGGAGCTCTCGATACTCGACACTTGCTACGACTTCAGCAGCTTCAAAAC[A/G]GTGTCGTATCCGAAGATTTCGTTCGTGTTTGACGGCGGGCTTACGCAGGACTTGGACGCGACGGGGATACTGTACGTGGCGAGCGCGGATCAGGTTTGCCTGGCGTTTGCAGGGAATGGGGACGATAGCGACATTGGGATTTTTGGGAAC
s1_34233251	Source 2c	Step 4a - non-FP	-	1	Monomorphic	Monomorphic A	avium	1	35229293	1	29919302	TGTCTCCAATTAGCCTATATAAGGCCAAGGGTATGCTTACATTACAGCAGCAACTCAATAATCTAGAGGTAATCTTGTTAATTATTCATGGAAACTCCCATTATTTTTAGCTCCTCCTTCCTTAGGTTTTTCATGGGTTTCTTCTCTGTA[T/C]TTCTATGCCTAATTCTCTGCTCTTTCGAGAACGGATTTGCTTCGGCAGCAAGAGATACAAAACCCCACCTTCTGCCACATACCACTCACACAGTTGAAGTAAACTCTCTTCTACCAGCAACCACCTGCAGCCCCTCCACCAAAGGTTAAT
scaffold_1:34332790	Source 3a	Step 4a - non-FP	-	1	DistortedAndUnexpSegreg	unresolved polymorphic	avium	1	35306631	1	30009151	ATCTTGTCCCTTTAATTTTAATCAATATCTTCTTAAAAACATTAATTTACTATGTTTCTTGAAACCAATAACGGGTGACTAGAGTATTAGTTATAGGGACC[A/G]TTTATGTTTTGTATAATAATGGAATCTTCTATTACATGAAATTTTACTTGCGTTTTTCAGGAGTGATTTTGAGGCCTGGATTTATTTATGGGACTCGAAGC
ss490547763	Original_6K	-	-	1	-	-	-	1	35308531	-	-	-
scaffold_1:34344419	Source 3b	Step 4a - non-FP	-	1	Monomorphic	Monomorphic B	avium	1	35318260	6	9686442	ATGTATATGCCCCTCGTGCTTTCAAAGTTGTCTCAAATTACCACATATTCTTTGAAACGTCTCAAAATATCACATACACTTTTAATAACTGTCTCACGTTA[T/C]CTATTCCGTCAGTATTAAGAGACGTTCCGTTATGTGATGTGGCCCCCACTTCTTGGGGTATGAGTTTGCTTCTAGTCTTCTTTTCAGAAGACAAAGACACA
scaffold_1:34348977	Source 3a	Step 4a - non-FP	-	1	Monomorphic	Monomorphic B	avium	1	35322818	1	30029854	CATTGAATTTTCCTTGGTTGTCAGGGGACAGAACAGAACAACAATCCCAGTGAATGTTGGTGTGGTTCTTGATGACCTTGATTCACCAAACACAAAAGTTT[T/G]GTTGACCTGCATCAACTTGGGCCTCTCAGACTTTTATACCTCGCATGGTTCCTCTACAACTAGGCTGGCTTTAAGCATCGGAGACTCCAGAGAAGATGTTG
scaffold_1:34351752	Source 3a	Step 4a - non-FP	-	1	Monomorphic	Monomorphic A	avium	1	35325593	1	30032609	GAATAATGGAATTTGTACACATGGCTACGTACGTCAGTTAATGTTTCTTCTTTTGTACAAATGTACCAGGTCTTCCCCAAAGGTTCACCTCTAGTACCAGA[T/C]GTTTCGAGGGCGATTCTGAACGTGACTGAGGGAGACGCCATGAAGGAAATTGAAAACAAATGGTTTGCGGGGGATGCAACATGTTCAGATACAAAACCCAC
scaffold_1:34354825	Source 3a	Step 4a - non-FP	-	0	-	-	avium	1	35328666	1	30065885	AAAGAGCTTTACAAGTTGATGACCATGCAAACTAGAGTCTTCATTGTGCATATGATGCCCCATCTTTGTTCTAAACTATTTGCCATGGCAAATAAGATTGG[A/C]ATGATGAGTGAAGGCTATGTTTGGATCACGACGAATGGGGCTGGTAATCGTTTGAGGTCATTGGGACCGGTCGTCTTGAGTTCCATGCAAGGGGTTCTAGG
scaffold_1:34358154	Source 3b	Step 4a - non-FP	-	1	Failed	Failed	avium	1	35331995	-	-	ACCGACCGATTCTTTTTCAATGGACTTTTCATATCCACCTACCGCATATAAGATTAGATGCCATGACATCCACATAAAAATATTTAAGTACCAGTCACCCT[T/G]CATTTGCTTCAGAATATATACGAGTGACCTTGTGATCAAATATTCACATTATAATATGATGACCATAACAAAGAACCCAATGTTTTTGTGCTTTCTCTTCT
s1_34386201	Source 2c	Step 4a - non-FP	-	1	Monomorphic	unresolved polymorphic	avium	1	35360043	1	30042823	GCCTTTTC[A/G]AAGCCAAAGTTTTTAGTCCCAACATTTTCAACTGCCATGTCTAATGCAAAAGCAG
s1_34398105	Source 2c	Step 4a - non-FP	-	1	ShiftedHomo	Monomorphic B	avium	1	35371936	1	30029961	CAAGAACTTAATTGCTGTGCATCTTTTCATTTAAAAAAATAGTCTTATCAAATGAATAGAAGGGTCAAACTTATATAGATGGCAAAAAGAATCAAATTGTTGAAAATTCAAAATGAAAAGCAAAGGAGAGAGAAAGACCTGCAGCAGCAG[A/C]ATCTACAACATCTTCTCTGGAGTCTCTGATGCTTAAAGCCAGCCTAGTTGTAGAGGAACCACGAGAGGTATAAAAGTCTGAGAGGCCCAAGTTGATGCAGCTCAACCGAACTTTTGTGTTTGTTGAATCAAGGTCATCAAGAACCACACC
scaffold_1:34412208	Source 3a	Step 3 - non-FP	-	0	-	-	avium	1	35386051	1	30121747	TGAAAATTCTAGTCCCTTTAAAGCAAGGATTTTCAGAATTTGTGAAAGTGACACCCAATCCCGAGACCAAGACAACGATCGTCGATGGATACTGCATAAGC[A/G]TCTTCGAAGCTGTAATAAAATCGTTACCGTATGATGTTCCATACGATTTATATCCTTATGCAAAGCCTAATGGTGAGATCGCTGGCAGTTACAATGACTTG
scaffold_1:34412595	Source 3a	Step 3 - non-FP	-	0	-	-	avium	1	35386438	1	30125024	TGCCATATACAGAATCTGGGGTGTCCATGATTGTGCCTATCAAAGACAACAAAAGCAAGAATGCATGGGTGTTCTTGAAGCCTTTGACATGGGATCTTTGG[T/G]TAACAAGCGGTTGTTTTTTCATATTCATTGGTTTTGTAGTCTGGGTTCTTGAACATCGAATAAACGAAGACTTTCGTGGACCTCCACATCACCAAATCGGG
scaffold_1:34413668	Source 3a	Step 3 - non-FP	-	1	Monomorphic	unresolved polymorphic	avium	1	35387511	1	30146727	CCTCTTTCTCATTGCTGGTGTTGCTTCAACACTAGCTCTGCTCATCTTTGCTGCCATGTTCTTGTATGAACACAAGGACATCTTCAAGCAACTCGATCCAG[A/G]GGCCTCATTGTGGAAAAGATTTCTTATCATGTTAAGAATTTACGACAACAAGGACCTCAAGTCGTTTACTTTTAAGAAGAGAAAACTTGAAGTTAACACCA
scaffold_1:34420634	Source 3a	Step 3 - non-FP	-	1	Failed	unresolved polymorphic	avium	1	35394477	1	30156881	CTGTGGTGGGGGATACAACAACTAGTGCAGATAGGTCCTCATATATGTAGACTTTACAATGCCATACACAGAAGCTGGAGTAGTAATGGTTGTGCCAGTCA[T/G]AGATAACAGGAGCAAAAATGCATGGGCTTTCCTTGAGACTTGGATATGGGACCTTTGGCTAACAACTTCTTGTTTCTTCATCTTTACTGGGTTTTGTGGTT
ss490546621	Original_6K	-	-	1	-	-	-	1	35404648	-	-	-
ss490547781	Original_6K	-	-	1	-	-	-	1	35412916	1	30175260	-
ss490559209	Original_6K	-	-	1	-	-	-	1	35490324	-	-	-
scaffold_1:34593197	Source 3b	Step 4a - non-FP	-	1	Monomorphic	unresolved polymorphic	avium	1	35566419	1	3607389	AGATTAAGAATTCCAACCATATGATGATGATGATGAGCTACTTCCCTCTAGCGGGCGGGAGTTATGATAGGGGAAGAGATGATTGAAGAACAAAATCTAAC[A/C]CATGGGCGTGAGATGGCTGACGAACGTGAGAGAATTGCAAATCTTCTTATGTTTGATTAATTCCTTTTTTATTTTTAAAAAATGATTATAAGTTATACTTG
scaffold_1:34624098	Source 3b	Step 4a - non-FP	-	1	Failed	unresolved polymorphic	avium	1	35597320	1	30375673	TGGTTTTGATTCTTGTACAATAATATAGGGTTCGTCCAACTCGATGGACCGAATCAGTGAATTAGAAGATGGAATTCTTGGAAGCATAGTGTCTAGGTTGA[A/C]ACAGGATGAAATATTGGATACTCGTTTACTCTCTAGGAGATGGCTCAGTGTGTGGGGCTACAGTACGATTCTCACTCCCAGGGATGAATATAGGTTCTCCG
scaffold_1:34625350	Source 3b	Step 4a - non-FP	-	1	Failed	unresolved polymorphic	avium	1	35598572	3	446218	TTGTAGACCTGCGAGTGTTGATGTCTCCTGCCCAATCGGCATCACTATATGCAGAGAGATTCATATCACCAGCTGTAAAACTCAGGCCATACTCTAGAGTA[A/C]CTTGCACATATCTAAGAATCCTTTTCACCAAATGCCAATGAAGATCAGTAGGTTGATTCATGTATTGGCATACTGAGTTGACAGAATAAGCAAGATTTGGT
scaffold_1:34631025	Source 3b	Step 4a - non-FP	-	0	-	-	avium	1	35604247	1	30377386	ACTGGAAAAAATTGTTGTGCATCCTAAAGAAGTAAGGGCAGTAGATTTTGCTAGGCGGCAACTCAAAAGACTAAGTCCCTAAACATATAAACTTTGTACGC[T/C]TCTAAAGGGCAAAGAATTATTAGGTCCTTGTGCCTGCCTTTCCCCTGTATTTGGTATATTTGGGATTTTTGTTTTTGTTTTTGTTTTTGTTTCGTTGCTTC
scaffold_1:34633518	Source 3b	Step 4a - non-FP	-	1	Monomorphic	unresolved polymorphic	avium	1	35606740	1	30455888	AACTAGGACTCCATCACCAAGCAAATTGTATATTCATTTAAGTTATAATTGAATTAGGACTCTTTAACTGAATAGGATACTTAATCACATATTGTATGAGT[T/G]AGCAGCATGACATTTTGGACTTAAACTCAATGTCTGCCAACATAATTTCAATCAAATTAATAGTATTCTTGAACTTTTTTTTTGGGTTTTTATCACAAAAC
scaffold_1:34636550	Source 3b	Step 4a - non-FP	-	1	Failed	unresolved polymorphic	avium	1	35609772	1	30445336	TTGTGCTAGGTTTTGAAAGACTCGTTGTGATAAACCAGGGTTCGATATTTTTGAAGTGAAGAAACATATGATTTTGAAAAGCTCTGCAGCCGGATCTTGCA[A/G]TTGAATAAAAATGTACGACAGATGAGAATCTATGCAATGCAATGTCAAACTTTTCCACGAAGCTGAGGGAACCAAAAACAGTTCTTGCATCCATAAGAGGA
scaffold_1:34637515	Source 3a	Step 4a - non-FP	-	1	Failed	unresolved polymorphic	avium	1	35610737	1	30446884	AGTGGTCATATCGCCTCCTCACTCGGTAGTCGGTCGGTGCGGCTGCGTTCTATGGATCAAGGCCAGGTACGTATGTGCATTTTCGTTTAAGTAGGTCTGTA[A/C]TTGTTGTTATGTCATGTTCTTGATTTATGATTTTGTTAATCTGGTAACAAGTTTTTGATTCTTGATCAAGCTTCTCTCGCATTTTCGTTTGCGTAGGTTTT
scaffold_1:34638192	Source 3a	Step 4a - non-FP	-	1	Monomorphic	unresolved polymorphic	avium	1	35611414	1	30447594	CGAAAAGAGAACTACGTGAAGTTCGTCGATGATGTTTTGAAACACCACACAGGGGGACATCTAGACTATTTTCTGGCTCTTTTTGATGTGGAAAAAGATAA[A/C]TCTACAAATACAACAGTAAGTAAATGGCTCGAGTTTGCGGAGAAAGCCAAAGCCCAGACAGTTACGTTGCTCATGTTGGTCGAGGGAGCATACTCTGGTAG
ss490546637	Original_6K	-	-	1	-	-	-	1	35714520	1	30573765	-
scaffold_1:34761705	Source 3a	Step 3 - FP	159	1	ShiftedHomo	unresolved polymorphic	avium	1	35734909	1	30596802	TTTGCCTGAAAGGTTAAAGCTTGTTGTCCATTTACCATAACTCTTTTCCCCTTCTAACTCCTCAAAAGTAAGTGGTAACAGTCTCGTAAGATCCACCCAAT[A/G]CTTCCCAATATCAAGCCCTGGTGCCCCACTCAGAGAAACGTAGATCAAGAAAAGCTTCTCCTCATACTTAACCGAATGGTTAGGGCCATTCCTACTTCCAT
scaffold_1:34763293	Source 3a	Step 3 - FP	159	1	Failed	unresolved polymorphic	avium	1	35736497	1	30598475	TAGTTTATATATTCTGAATAGTAGTTAATTGGAGTTTAAGGTATTATTTCTGTTAATACAGCTCTGAAGGAGATGCCCATAGCCATAAAGACTGATGACCC[A/G]AAAGCTCAACATTATGAAGTGCCCACATCTTTTTTCAAAATAGTGCTTGGAAAAAATCTCAAATACAGGTACTTTTAGGGTGTTTTTCTTTCTTTTTCTTT
scaffold_1:34763826	Source 3a	Step 3 - FP	159	1	ShiftedHomo	unresolved polymorphic	avium	1	35737030	1	30598994	GAGTTCATAGACTATGTGCTTTGATTCAAGTGAGTTTTGTTGCCAATTTGTAGGAATCTTCAGCTGCGGAATGTAGAGATCATAGTCGCAGATATCAGCAC[A/G]TTTGAGATGGAAGCATCCTATGACCGAATATTTTCTATCGAAATGTTCGAGGTAAAGCCCTTTTCATGCTATGTGATGTGGTAGGCATAATGTTACATTGT
scaffold_1:34764533	Source 3a	Step 3 - FP	159	1	Failed	unresolved polymorphic	avium	1	35737737	1	30599694	TGTTTCCATTGTCAATCATTGGCTTGTTAATGGGAAACACTATGCACAGACAAGGTAAACCTCAACTCTTTACTTTGGGATGCCTCAAATACTAAGAGAAA[A/G]CTGAAAACCCTTTTGTTTTGCAGTGAAGAGTGGCTTAAGAGAATGGACCAGAATGTGGCTTCCATAAAACCAATTATGGAGTCAACTTATGGAAAGGATTC
scaffold_1:34764698	Source 3a	Step 3 - FP	159	1	DistortedAndUnexpSegreg	unresolved polymorphic	avium	1	35737902	1	30599859	ATAAAACCAATTATGGAGTCAACTTATGGAAAGGATTCGGCTGTGAAGTGGACCGTATATTGGAGAACATTCTTCATTTCCGTTGCAGAACTCTTTGGGTA[T/C]AACAATGGAGAAGAGTGGATGGTTGCTCATTTCCTATTCAAGAAGAAATGAAGTAATGAAAGCCTGTTTCGCTACGAGGCAACGCCGATGGAAATCAAACG
scaffold_1:34764730	Source 3a	Step 3 - FP	159	1	ShiftedHomo	unresolved polymorphic	avium	1	35737934	1	30599891	GGATTCGGCTGTGAAGTGGACCGTATATTGGAGAACATTCTTCATTTCCGTTGCAGAACTCTTTGGGTATAACAATGGAGAAGAGTGGATGGTTGCTCATT[T/C]CCTATTCAAGAAGAAATGAAGTAATGAAAGCCTGTTTCGCTACGAGGCAACGCCGATGGAAATCAAACGTATTTTTGTTGTTCAAAAAATGTTCCTTCTTG
ss490547828	Original_6K	-	-	1	-	-	-	1	35802238	1	30670181	-
scaffold_1:34841423	Source 3b	Step 3 - non-FP	-	1	ShiftedHomo	unresolved polymorphic	avium	1	35814632	-	-	AGAGGAAGAAAATGAATATATTGCAACTATTTCTGCTTGGTTTCGCAAACAAAGCTCACCAAGGAAAACCAATTAAGCCCTGCTTGCCAGGAGAAGAGATA[T/G]CTAAACATGTACGTTGTTTTCTGATTGTTTCTTGATTATTTAGTTTCTTTTTCACTTAGCCTTTTTGAGTTTGTTAGAAATGTGGACATGGATTCAGAAAT
scaffold_1:34866941	Source 3a	Step 4a - non-FP	-	0	-	-	avium	1	35840149	1	30709402	CCACAATGGTGTTCTTGAGGTACACTATAATTACATATCATGCATACTGGTGTTTTTTTAAAATATTTATTTTGTAATTAAATATTTAAGCTAATTAAATC[T/C]GCTTAATTATCTTTTGCTTCTTCAGGCTATATGGCCTTACAGTGGCCACTATCTCCCAACTGAGGACAATTTCAAGGAATTCATCAGCTTTTTGGAGGAGC
ss490547832	Original_6K	-	-	1	-	-	-	1	35843894	1	30713210	-
scaffold_1:34901435	Source 3b	Step 4a - non-FP	-	1	Monomorphic	Monomorphic A	avium	1	35874643	1	30737239	AGTATACAAAACGTCAAAGTTCTCAGTGGGTTGGGTTTAAAAATACCCGTCAAATCAGTCAGGATTAGGGTTATTTCTTGCCCTCCGTCCATGCTTCAATC[T/C]GGCACAAGTTTCTGTAATTTTTTTATTCACTTAATTATGATTCAATATGTATAATATTATTATAGTAGCTGTCAAATTAAATTAAAGCATGACAGGACAAG
scaffold_1:34915612	Source 3b	Step 4a - non-FP	-	1	Robust	Robust	avium	1	35888820	1	30748801	CTGTCTATTGATTTCAAATGCCAAGAAAATGTCAGAAAGGCTACAACTATTTTAATGAATCTGATTACTAAAATAACAATAAGTTAGAGGATAATATAAGA[A/C]TGAGGCCTGCTTTCCCATAAGCATGTCTGCCGGAATTCAATCACTCATCCAATCATGCTTGTATATATAAATGAGAGGATGCACAGAAGAAAAAGAGGTTT
ss490546645	Original_6K	-	-	1	-	-	-	1	35889794	1	30749681	-
scaffold_1:34918451	Source 3a	Step 4a - non-FP	-	1	DistortedAndUnexpSegreg	Robust	avium	1	35891659	1	30751549	GTTTGGGAACAATGATAATAAATCTTCTCTTTTGCATGATATGATGATGATGAGTAATAGCTTTGGAGATCAACAAGTTTCATCAGCGTTTGGAGATCATC[A/G]CCAGGCTTTCAATGGGATTATGGTGGGCGGTAATAATAACTTTGTTGAGGTTAACAATAATAATAATAATATTAATCCTCCGAAGAATTACAAAAGCATGG
scaffold_1:34925960	Source 3a	Step 4a - non-FP	-	1	Robust	unresolved polymorphic	avium	1	35899168	1	30760430	TCACTTGGCATGGTTGCCCAGTTGCCCGACAAGGATGAGACAAGTGTCTCCCGGAAACAGATGCTTGCACGGCTCGATGTTTGTATGGGAGGGCGGGTTGC[A/G]GAAGAGCTCATCTTTGGCGAAAGTGAAGTCACTTCTGGTGCATCTGATGATCTCCGGCAAGCAACTTCGCTTGCTAGAGCAATGGTTACAAAGTACGGTAT
scaffold_1:34975876	Source 3a	Step 4a - non-FP	-	1	Monomorphic	Monomorphic A	avium	1	35949084	1	30814279	CAGACTTTATGCTTTCATTAATCTGTGAATATGAGTACATTAGAATTTAGTGATATTTTCTTAATTTGTCAGATCGACTAGCAACACTTCTAGCCAAGGAG[A/C]GAACACATTCACAAACCTACATTGGATGCATGAAGAAAGGACCAGTAATCACTGACCCTAAAATGAAATGGTATGTGGGTTTTCAAATTGTAATCAGAGCT
scaffold_1:35029465	Source 3b	Step 3 - non-FP	-	1	Monomorphic	unresolved polymorphic	avium	1	36002673	1	30373614	ACTCTTATTATTGGCATGAATATATTATTTTTTAGTAGCAGATCAATTTTGGTTTCATGGTTGGTGATGATTAAGAATTAGGTTTCTTGACAGGTCAATAG[A/G]AAAATGTGAGAATTTGATAAGTTCTGAGGGAGAAAAAACATGTCATGCGTTTAATGGTTATTTGAAAAGTAGAAAAATGGGATATTGGAGAAAACCAAATT
scaffold_1:35030916	Source 3b	Step 3 - non-FP	-	1	Monomorphic	Monomorphic B	avium	1	36004124	-	-	CAATAACATTATACCACGTAGAAAAATTATCAGAGCATCCACAGTGAGGGGGTGTATTTTCAGGGATGTAAAGCCACTTTTACATCCCCTTTACACCTCCG[A/G]GGGGTGTAAATACGTTTTTTGCTCCAATGGGAAACGATGTAAATCTAAGATATATAATTTTTCCTCTCTTTTCTCGGGTGGGTCCCGCCTACAAATGATGT
scaffold_1:35037109	Source 3a	Step 4a - non-FP	-	1	Robust	Robust	avium	1	36010317	1	30874016	GTTACCTCATCGTCCTCATAGTCATAGGGTGATTTAAACTTTAACTTGACTCTCTTCTGGAATTCGAATAACTGTTTTTTTTAAAACAGGTCGAGTCTATA[T/C]ACTGGATGTGTACAACCCTGGAATATATCCATTTGTAAGATGCCTGCTCTTGTTCTGTTTTGAGATGCAAGTTTTTCGCACCAAAGTTGCCTGCTGTACTG
s1_35064529	Source 2b	Step 3 - non-FP	-	0	-	-	avium	1	36037718	1	30905694	GACAATTGAGGACATTGCAGAATGTTTAAAGAAGATTCCACTGCATCCCAACATTGCCTCTGCAATCAAATCAGCCCATGCTTTTGGGTAATTTCCTTTCCTTATAAACATCCTATGAATTGACAAAACAGAACAAATTATGCTATAATT[T/G]TTATGAAAAATTCTAATTGTAACACATGCAGGTGTGATCTGAGGGTGTTAAGTGCTGCAAATGAATTTTTCATAGACACAATATTGAAGCATCATGGGCTAATGGATTGTTTCTCAGAAATCAACACCAACCCAAGCATTATTGATGAAC
scaffold_1:35064980	Source 3a	Step 3 - non-FP	-	1	Monomorphic	unresolved polymorphic	avium	1	36038188	1	30906164	GCAGCAGATGGGAAGAAACATAAACAGTTCATCTATGTTGGGGATGGAGCTCCTGATTTTTGCGCAGGTTTGAAGCTTGAAGAAGGAGATTTTCTGATGCC[A/G]AGGAGGGATTTTCCTATCTGGGACTTAATTTCTGCCAATCCATTGTTTACCAAGGCAAAAATTTACGAATGGAATGAGTGTGATGAGCTTGGGGCTGTCTT
scaffold_1:35094169	Source 3a	Step 4a - non-FP	-	1	Robust	Robust	avium	1	36067378	1	30936820	ATGTCAGATTTACTTAATTCTCTTTTGAGTGATATGAAGAACCGAAAATGTCAGAACCACAAACCAAATGGTATTCTCTAATAGCCCTAGATATACAAGAC[A/G]TCAGAGTGTCATGATGAAGTGAAATACCTGACTGGAACAGCTAGCAGACTTTTCACACCTTTCTGGCCAAGCTCCACAAGAACTTCATCAGTATAGGGCTT
scaffold_1:35105698	Source 3a	Step 4a - non-FP	-	1	Monomorphic	Monomorphic B	avium	1	36078907	1	30945641	AAGAAACATAGCACAGGAAGAGGAGCCACAGCAAATAAAAGGATTGTGATGTGACAACAATTCAAGTAATTTCCTTGGTGTTTATATTATCGATATACAAA[A/G]AGTGTTCCATTCTTAAGAAGCACAGCAGGTCATAGTTAGCATAACTTGTTCATTTCAGCCTTTGAACTGCTAGCATGGCTTGAGTTTCCTCATTCCACATG
scaffold_1:35177178	Source 3b	Step 3 - non-FP	-	1	Failed	unresolved polymorphic	avium	1	36150387	1	31015409	AAACATGCTGAGGCCATCCAAACCCCCCAACACTGATTCTTTGTGCCATTGTACCTTAAAGACAGAGTAAATTAATTAACCAAATTTCTGAGAACCCACAA[T/C]GGGAATGCCTGTGAAAGTTGAAAGCTTTATACACAGACAAACAAAACAAACAGAGACAAAGAGGAAGGGTTCCATACATGTTCATCTACTAGTCATTACTT
scaffold_1:35177270	Source 3b	Step 3 - non-FP	-	1	Failed	unresolved polymorphic	avium	1	36150479	1	31015501	AACCCACAATGGGAATGCCTGTGAAAGTTGAAAGCTTTATACACAGACAAACAAAACAAACAGAGACAAAGAGGAAGGGTTCCATACATGTTCATCTACTA[A/G]TCATTACTTAAAATTTTGATTTACATCACATTTTCTCCTCCTCTATGAACAGAAGCAGAGGTCCAACTGAGACTGAATATGACTAGAATAAATGAAAAAGA
scaffold_1:35184779	Source 3b	Step 3 - non-FP	-	1	Robust	Robust	avium	1	36157988	1	31023043	CACATAGTCACAGAGTGGGGTTGGGTTTTAAGTTAACCGTGGTGGAGTTAAATACGTAACTGCGGTCAATTAACTCTAGTAAAATATCTACCGCCTCCAGA[A/G]TAGCCCCTCTATTTCCATGGAAAGCCAACGATTTTTCAAATTTTAATATATTTTACATTTTTTAAAACAATAAAGCTGTACTTGCACCTTTTTTAAATATT
ss490547868	Original_6K	-	-	1	-	-	-	1	36192145	1	31064848	-
scaffold_1:35226846	Source 3a	Step 4a - non-FP	-	1	Robust	Robust	avium	1	36200055	1	31074009	GTTTCAATTTTTTCCTTTCTGGTCAAAACTTCAATGAACTTTATAAACAATGTTAGGCTTCTGTTTTTTTTTTTCGTGATTTTTTTCTTTGTGGGTTTTTA[T/C]TTGTAGAACGCAGAAGACAATGAATACAAAAAAGGGGTAGAACCAACGCTGGAATTTGTGCTGACCAAGAAAGACATAACTGGGACTGGAGCACCAGCTAC
scaffold_1:35229199	Source 3a	Step 4a - non-FP	-	1	Robust	Robust	avium	1	36202408	1	31076362	TTGATGATAATAGCATATCTGATATTTGTCGAAGGATCCCAATTATTGATGGGGCTGACCATGTTAGAATGCAAAGAACCGTTACTCTTGTCCCTGCATTA[A/G]ATAGCAAATGGATGAAGTTGTTTGGACCTCAAAACCCATTTGTGGAACAAAATTACGTTGATATAGGGTATGTTTATTCTAAAAGTAGTCTGTTTCTGGGA
scaffold_1:35235608	Source 3a	Step 4a - non-FP	-	1	Failed	unresolved polymorphic	avium	1	36208817	unanchored	152988657	ACGGGGAAATTAAACAACTCGTCAAATGCATTAAAGATGGTTTTGTGAAGTTCAGGAGGAACTTTGCTGGGTAGGATTGCCATGAAACATCCGAGCTCTTC[A/G]AGCGCCCGACAAACGTCTTTGCGTGCTGAGAGCCAAGAGCTTGTCCCCGGCTTCAGGCAGTCCGCTTTCGAGAAATCTACCACTGGAATCCTGGCCACAGT
scaffold_1:35345601	Source 3a	Step 3 - FP	164	1	Monomorphic	unresolved polymorphic	avium	1	36318811	1	31170241	ATTAGATTTTATGTCTTTGTCCAATTTTTCATTGTCATGCATGTTCAAAGAATAATATGTGTATAATTATGTTCTCTTTTAGGAGGCAAAAAATGCATTTA[A/C]AGCACTTCTGGAATCTGCAAATGTTCACTCCGATTGGACTTGGGAGCAGGTAGCTTGGCTATTCCATTCTTATTATCACCATCTTTTGTTGTTGAAGAGTC
scaffold_1:35345671	Source 3a	Step 3 - FP	164	1	Monomorphic	Monomorphic B	avium	1	36318881	1	31170319	GTTCTCTTTTAGGAGGCAAAAAATGCATTTAAAGCACTTCTGGAATCTGCAAATGTTCACTCCGATTGGACTTGGGAGCAGGTAGCTTGGCTATTCCATTC[T/G]TATTATCACCATCTTTTGTTGTTGAAGAGTCTTCTAACAATTTTTGAAATGTCATACCAGACAATGAGAGAGATCATTAATGACAAAAGATATGGTGCTTT
scaffold_1:35347326	Source 3a	Step 3 - FP	164	1	Failed	unresolved polymorphic	avium	1	36320536	1	31172005	ATTTTATCTATTACCTTTTTTCATGATCATCATTCATTTGCAGGTGAACAGCCAGTGGCGGAAAGTTCAAGATCGCTTAGAAGATGATGAGAGATGCTTGC[A/G]TCTTGAAAAACTTGACAGGTTGCTCATTTTCCAGGTAGATCACATAATCTATGTTCAATCATGTGTGAGAAGATTGGTTGTGTTCATGTACCAGAACTATA
scaffold_1:35347497	Source 3a	Step 3 - FP	164	1	Monomorphic	unresolved polymorphic	avium	1	36320707	1	31172178	AAGATTGGTTGTGTTCATGTACCAGAACTATATGATGTTTTTTGTTGTTGTTGCAGGACTATATTCGCGACCTTGAGAAGGAAGAAGAGGAGCAAAAGAAG[A/G]TACAGAAGGTATAATCCATATAAATGATAATTTATCTTTCTTCTAGTTCAATGTTCTTATCTTTGTGTTTTGCTAAATTTAAGGAACAATTGAGGCGGGTT
scaffold_1:35347627	Source 3a	Step 3 - FP	164	1	Monomorphic	Monomorphic A	avium	1	36320837	1	31172305	AATTTATCTTTCTTCTAGTTCAATGTTCTTATCTTTGTGTTTTGCTAAATTTAAGGAACAATTGAGGCGGGTTGAGAGGAAAAACCGCGATGAGTTTCGAA[A/G]GCTGATGGAAGAACATGTTGCCGACGGTACTCTTACAGCTAAAACTTACTGGCGCGATTACTGCATGAAGGTGCTCAACTCTAATTGTTGTGGAGATAATA
scaffold_1:35347657	Source 3a	Step 3 - FP	164	1	Failed	unresolved polymorphic	avium	1	36320867	1	31172335	ATCTTTGTGTTTTGCTAAATTTAAGGAACAATTGAGGCGGGTTGAGAGGAAAAACCGCGATGAGTTTCGAAAGCTGATGGAAGAACATGTTGCCGACGGTA[T/C]TCTTACAGCTAAAACTTACTGGCGCGATTACTGCATGAAGGTGCTCAACTCTAATTGTTGTGGAGATAATATATGAAGAAGAGCTGCATAGTAAATTAAAA
ss490547882	Original_6K	-	-	1	-	-	-	1	36344992	1	31195581	-
scaffold_1:35388339	Source 3a	Step 4b - non-FP	-	1	Failed	unresolved polymorphic	avium	1	36361549	1	31217157	AAGGGTCTTGTTCGGTGTGACTGAATCATCCCAGAGCTCTTGCATTGTTGTGGGACAAGTATAGTGGCCCAAAGAGAACCATTTGAGAATGTTTGATCTCT[T/C]GTAAGTCTGACCCGTGCAAAGGGTTACAGGGTCTTGCATTGGCTCCAATGAGATTGGGCAAATGAAGACTGAAGGAATCTCAATGGACTCAAGCTCCTCAA
scaffold_1:35388503	Source 3a	Step 4b - non-FP	-	1	Monomorphic	Monomorphic A	avium	1	36361713	1	31217321	TGAAGACTGAAGGAATCTCAATGGACTCAAGCTCCTCAATCATCTTCTTCAGATCCAACTTTTCAGCCACAACACCAACACCAACACCACCACCACAAATT[A/C]ACCCATCTCCACCACCCAAAATCCCATCTTTCACTGCAGTGTCCAGATCTAGAACTTGGCCACCACTACCCACATCAAACTTCATATCCCCAACTCTTCTC
scaffold_1:35399600	Source 3a	Step 4b - non-FP	-	1	Failed	unresolved polymorphic	avium	1	36372810	1	31230249	AGTTCTTGGTACTCTGATGCCTCATTATCTAATCAATTTGAGTTGTTTATTGGTTATTATATTGTGTTAGCATGTAATTACAGTTCTGTCAACATCAATTT[T/G]GATGTTTTTATTGGAATTTTGTTGTGAATGCAGTCAAGTATCGGGTGGCGTTGGTTGATGGTACCGTTGTTGCAGAGACTCCAGAAGAAGGAATTGAATTC
scaffold_1:35400214	Source 3a	Step 4b - non-FP	-	1	Monomorphic	Monomorphic A	avium	1	36373424	1	31230862	TACTGGTGATGCCAAGGTAGTAAAGAAGGTCTTGAAAGAAGGGGAAGGTGCGTGGGTTGCTAATGAAAGTGCAAGTGTTACTGGTAAGTTTATTGAGATGC[A/G]CATTATTTTAGCAATATTACTAGAATCAGTTAGGAAGTACCTGGAGGTAAAAGTTTACCTGATCTTGAAAGCAATTAGAAATGTTAAGTATATGTAGAATG
ss490547886	Original_6K	-	-	1	-	-	-	1	36381679	1	31240045	-
scaffold_1:35411551	Source 3a	Step 4a - non-FP	-	0	-	-	avium	1	36384761	1	31243091	TTAGAATAAGTACTGAAAAGAACCTTCTCTGCAAGAACACGGAGAGCTACTTCAGTTGACTCGCCAATCTTTTCATAGTTACCCTTGTCGGGATTATATTG[T/C]AGGATAGATTCATTGCATAGCGCTGAACACATTGCTATGTGAAGAAGACAAGGTGACTGAGCTGGAAGTTCGAGCTGAAAAATAGATCACACATCAAATCA
scaffold_1:35417904	Source 3a	Step 4a - non-FP	-	1	Robust	Robust	avium	1	36391114	1	31249168	AAGCACTGCAGACCATATTTGAAGCATGAAACCAAAGAGGAAACCACATTAGCATTAGAAAAATGAATAAAACCCATAATAATGCCAATAACAACAACGAC[A/G]AAGGGATTCATATTTCAAGCTTGGGGAAGATAATTAAGAAACCAAGAGTAACTAAATTTAGTAATAACATAAGAATTTCATCATCGTGTAAGCTTCCATCA
scaffold_1:35430014	Source 3a	Step 4a - non-FP	-	1	Monomorphic	Monomorphic A	avium	1	36403224	1	31275696	CTATTGATATGGAGGCTGAGCCATATATGCCTGCAAGGGCATGGCATTGGGGTGCCATACCATTCCATGACCAATTCAAATTTTTAACTGTGTTATGACTT[T/G]TGGCTGAGTCTTGTGTGCCCCTTCAGTTTTGCAATCTGCTTAGGAAGTTCTGCAGTGTAGAGTCTTTTTCGGGGATATCAGTTTATATGATATATCTAATT
scaffold_1:35432502	Source 3a	Step 4a - non-FP	-	1	Monomorphic	Monomorphic B	avium	1	36405712	1	31278271	TCACCTGGTTTTTGTGAAGCTGGACTTTTGGCTAGAGATGACTTCAAGAAACCAAAATGCTGCAGCAATGCAGATTTCCCCTGTAAGAAATGAAAATTGGC[A/G]CCACATTCATGAGAGGACTGTATAAAATAATACAGAATTAGGGGGGAAAAGAAAACAGAATTGGGGGGGACCTTCATATGTGTTGCAGAGAAACCCTCAGA
s1_35437562	Source 2c	Step 4a - non-FP	-	1	Monomorphic	Monomorphic A	avium	1	36410739	1	31283287	ACAATAAAGAGCTGCTATGATTGGTACAGGAATTGAAGCGAAAAGTGCTCCGATTTTTCCTGGTCAAGAACACCATGAGACACCATTTAGAGTGTATATCAAGTGTTAAATTAATGTGCAAATGTATTGAAAAGTTTGCAGCATACCAAA[T/C]ACAGAGAAGAAAATCATGAAAAAGGCTGATATTTGGATAACTCTACGACTTCCAACTCTTGTCAATGCCAATAGGCCAGCATTTTCCCTATGCAGCATATTTGAAGTGAGCAATTAGAAGATCAAATCAGCATTTTACACATGTATAAAT
scaffold_1:35474645	Source 3b	Step 4a - non-FP	-	1	Robust	unresolved polymorphic	avium	1	36447857	6	4560701	TTTCCAAGCGAACTGAAGTCAATTTTCACTGATTCTCAACAGGTCACCACTCTTTCTATCTCTGAATCTTCCTATTCTCTCAACTTGATTGAATATTGTAC[T/C]CAATCTTTCTCTTCTCTCTAGTTTATGGTATGAATCTGCAGATGTTTTGAGATTTTTCTCTGTTTTTATTTTTAGGTTTTCTTTCAATTTTTTTTGTTCTA
scaffold_1:35483755	Source 3b	Step 3 - non-FP	-	1	Robust	Robust	avium	1	36456967	1	31308012	ACACCTGAAAACCCTTTTAAAAAAAATTGAACTTGAAGCATCAAATGACTTTATCATAAGTTTGATGCTCCATGCCATCAAATGCCAGCACTTCATCAACC[A/C]ATTGCCTAGCTGGCTTGCTTGCTTCAGTTCTCAAACATATCTTTGCTCCTCCATGATTACACCGTTTTACATCGAACACGAATTTACTTAATTGACGATCT
scaffold_1:35485767	Source 3a	Step 3 - non-FP	-	0	-	-	avium	1	36458979	1	31310198	GTTGAAACCTCTTATAAAAGGTTTGTTTGTTTTGTCTTGCTGTACTTATTTAAATATTCAGGCTCTCGAAATTATGATCATGCTAATCCTTTTTTAGTTTG[T/C]CAGAGGTCATGATTATTCTTGACCATACTTTTATCCCCCCGAAACTTTTGAGATGTCCAGTCCTGTCATGATGTTTGCTTGAGATACATCAATACTGCTTC
scaffold_1:35486241	Source 3a	Step 3 - non-FP	-	1	Monomorphic	unresolved polymorphic	avium	1	36459453	1	31310446	TATATATGTTTTTCCTCCTTTTTGGTTATCTAACTGCAGTCCTGTAGAGTTATGCATCATAATAGTTTGTTTGCAAGGAATGGCATGTTAGTGTTCTTGTA[T/G]GTTGTCCCCTGAGCAGTGATGAAATAACAGTTGTATTTTGCTGCCTAACAATGTTATTAACTTTGCAGATCACTACATTCTCTTTGATTTCCCCGGCCAAG
scaffold_1:35486765	Source 3a	Step 3 - non-FP	-	1	Failed	unresolved polymorphic	avium	1	36459977	1	31516131	GAGTTATGGAAAGCTAGGTATGGCTCTGGTTCTCTTTTTTCTTCCTGTTCCTTTCTTATACATAACATTTAAAATATCTGATACTAATGCCGGTGCTCCTT[A/C]TCCTTGCTAATTTTTGCTATTTTCTTTTTGATGTCTGCAGCTTTCAACCTTGATTTTTATACAGATGTAGAGAATCTATCTTATCTTCAATACAGTCTTGA
s1_35487570	Source 2c	Step 3 - non-FP	-	1	Robust	unresolved polymorphic	avium	1	36460782	-	-	CTGCATTT[T/G]ATTTGAATTGAAAAAACTTGAGGTCCAGGAAGTTCTTATGATTAGTTGATGCATC
scaffold_1:35495688	Source 3a	Step 4a - non-FP	-	1	Failed	unresolved polymorphic	avium	1	36468900	-	-	CTCCAAGGGAAGCAAATCCTTCCCAGTTCGCTGATCAACATCCCTCATCGAAAGACTCAACTTCCTACCCGAAACCGAAACCACCTTAACATAAACTTCCT[A/G]ATCCCTCTTCACCACATCCTTGGCATTACGAATTCTCCGATTCGAAATCTGGGAAACATGAACCAAACCCTCCCTCCCTCCGTGATCATTCAACTGAACAA
s1_35501976	Source 2a	Step 2a	-	1	Monomorphic	Monomorphic B	avium	1	36475177	-	-	GCATAAGATCGGTTATTTTTTCATCATCAATCCAACTCCCACCTCCGTTATAGTATCTCCGGGAGGGGTTCAAGACCTTCGAACCAATTACCTACCTACACACATCCAGTTATTTCAACTTCTTTAAATTGATTATGGGTGAACTCCTCC[A/G]GTTGCCATCTTTCACTTCTTTCATTTTCAGAGAAGCCAGGAGGTGATTCTGGACGCTGCAATAAGCAGGAAGAATGAATTACAATCAGTTTCATAATCAAAACAAATCAAAGGTTAGTTTCAGTTATAGATTTTGAGTTAACAATTAACT
s1_35520961	Source 2c	Step 4a - non-FP	-	0	-	-	avium	1	36494173	1	31353595	CAAAAATATGTCTTCACAATTTCTGCTGCAAAACCAATTTCCCTTAGAATCCCATTTCAATTTCACAACCCCTGCATTCTTCAGGCACCCAATGTGATATTTATGCTCACATTGGTTGCATATCAGCATACTATTATCCATATCATCCTT[A/G]GGCTTTTCACTGCTGCCTTCTTCAAATTTTCCATGCCCGCACATCCCACAACAACATGATGGGCATAACCAATCGCCATCTGCCAGTTCCTTCAACCCAAGACAACTAGTATGGAATGCAGAGGGACACTTATCACACAGGATCAGCTCA
scaffold_1:35557886	Source 3a	Step 4a - non-FP	-	1	Monomorphic	Robust	avium	1	36531098	-	-	CTTTTAATCATCATGTTCTGTAAGAGAGAAGGGTGAAGAAGCTGGTTTGATTGTTGCCCATTTTGCTCATATATTTACTTTGTGTGAAGAAGCTGATTTGA[T/C]TGTTGCCCGTTTTGCTTATATGTTTACTTTGTGTATGTGAAGGGGTTCCACAAGAGAAAAAGCTCTGTCATCAATTATTGAAGCGTTTAATAGCAACTTAC
ss490547911	Original_6K	-	-	1	-	-	-	1	36555299	1	31415418	-
ss490547915	Original_6K	-	-	1	-	-	-	1	36587372	-	-	-
scaffold_1:35633961	Source 3a	Step 2b	ini_112	0	-	-	avium	1	36607173	1	31643897	TAGATGTGCGTGAACATTCCACTGCCATAACACAATAAAGTTATAAGGGGCTTGGTAGGGCTTCAGGGTATCAATCATTATGGTTGAAAGAATAAAACAGT[A/G]GCTTTAGGCCTCTGGTTCCTATGTAACCAAAAAAATGAAATACATTGCTTTGTCTGTCTTTTCATTAGTTGTTTCTGGCATGATACTCACATGGCATCCCT
ss490558837	Original_6K	-	ini_112	1	-	-	-	1	36608645	1	31458515	-
ss490558834	Original_6K	-	ini_112	1	-	-	-	1	36608712	-	-	-
scaffold_1:35635730	Source 3b	Step 2b	ini_112	1	DistortedAndUnexpSegreg	Robust	avium	1	36608942	1	31458942	TAAGAATGGCCAAGAAATAGAGATGATGACGAGGTACATTATATAGATCACTTCTCATCAGTTAGGTATTGTTGGATCCAGGAAAGAAACCACACATATCC[A/C]AGGGCTACCAAGAAACTTCCCCTTGAGCCTTGAGGCCAATGAGGGCAGCTATAGATTGAGACATAAACACACAAACCACAGACCACACCAATGTGAAACAA
scaffold_1:35638321	Source 3a	Step 2b	ini_112	1	Robust	Robust	avium	1	36611533	-	-	CAACAATTATAGTGATGAGGATGATTGGGAAGGGATTGAGAAGAGTGAGTTGGATGATGATTTTACTGCTGCTGTGAAATTTGAAGGACGATGATCGCTTG[A/G]CAAATATTGGCGGTCGCGGTGTGCAGGTGGAGCTATATTGAATTTCGAAGGGGGCATTTGAACCTCAGCCTACGGCTCTCAACTCTTCTTCAGATTTGTGC
scaffold_1:35640009	Source 3b	Step 2b	ini_112	1	Robust	unresolved polymorphic	avium	1	36613221	1	31648704	GGTGGCATGTATAGAATATTTGTCGTTCTGTCCTATCTCTGTGCTTAAGATAAACAGCACACCTGTACCAAGCTAAGTGTATCAGAAGAAGTAACTTCAAT[A/G]CTACTGATGCAAAGGGCAAATACTTTGATTTATTTCATAACAGAGTTACAGCATGGAAAATTAAAGAGCTACAGAACAGAAGTAGAGAGGTTTTATTTGTT
s1_35662376	Source 2a	Step 2a	-	1	Robust	unresolved polymorphic	avium	1	36635588	1	31661456	ATGAAGCTCAAGCTTGCTAAAAGTGAGAAGATGAAGATACCCATTTGCATGCTTCCACTAACGCTTATGCTTCTGGCTCTCTCTCACATCTCGTGCGTGGTAGCAGAAGAGAGAGAGCAGCAGATGAATAAGACCTACATCATTCGCATG[T/G]ACAAGTCCAAAATGCCTGCGAGTTTTGGCGACGACCATTTCCAATGGTATGGCTCATCTTTGAAATCGGTGTCCAAGTCAGCAGACGTGCTCTACACCTACAGAACCATAATTCACGGCTTCTCCACAAGGCTAACTGCTGAGGAAGCTG
s1_35674136	Source 2c	Step 3 - non-FP	-	1	Robust	unresolved polymorphic	avium	1	36647348	1	31677094	CTTGGTGGAGATGATGAGGGACAAAGGTGGAGTGTGGGAAGAGATTGTGGGGG[A/G]AAATGAGCTG
scaffold_1:35743953	Source 3b	Step 3 - non-FP	-	1	ShiftedHomo	Monomorphic A	avium	1	36717165	1	31752641	TTTTGGTTTAGGTTGAAAAAAAAACTTACCGGTAACAAATTTTCTTCCTTCCCCTATTCCCCAACCTCCTTTTCCACGGAAAGTTTCTCACGACGTCACAT[A/G]TAGATCACATCATTACATTCATTCTCCACATCAATTCTAGCATCGCTGGATAATTGAATAAAATTAATCCAATAAAAATCTTATACTCTCTTGACCATCTA
scaffold_1:35798101	Source 3a	Step 3 - FP	168	1	Monomorphic	unresolved polymorphic	avium	1	36771313	1	31790088	CCTCAAATAACATCACAGGAACACTTCCTGAAAATCTCAACAGCTTGAAAAATCTTCAAGTCTTGAATTTGGCACGAAACAGACTCCATGGTCCAATCCCA[A/C]CATCCATAAGCAACCTCTCTTCCACCCTCACACATTTGAACTTAGGCACAAATAGTCTCAGTGGTACGATACCCAGTGAATTGGGTTTCCTTTACAAACTC
scaffold_1:35798410	Source 3a	Step 3 - FP	168	0	-	-	avium	1	36771622	1	31783949	GTGAGATTCCAAGCAATATTGGTCACACACTTCCAAATCTTCTATACTTCAGAAATTGTTTTAATCTATTCACCGGAAATATTCCAGTGTCTTTGCACAAT[A/G]TCTCCGGCATTCGATCAATTCGAATGTCCAACAACTTTCTTGAAGGAACGGTTCCACCAGGCCTAGGGAATTTGCCATTCATTGAAATGTACAACATTGGT
scaffold_1:35799019	Source 3a	Step 3 - FP	168	1	Monomorphic	Monomorphic A	avium	1	36772231	1	31791006	CCCCTTCCTTTGCAAACTTTCAGAAGTTGCTTTCCATGGACTTATCCAACAATTTGCTCAATGGAAGCATTTCTACAGAAATATTTCAAAACCTCCCTAGT[T/C]TGAGCACCATTCTGAATTTGTCTAACAACTTTCTGAGTGGTCCTTTGCCTGAAGAAATTGGGCTCCTAGGAAGTGTGGTCACTATAGACCTCTCAGACAAC
scaffold_1:35800078	Source 3a	Step 3 - FP	168	1	Failed	Failed	avium	1	36773290	-	-	AAACCTAGCAAGGGTTTATAAGGAGTTGGGTTACTCCCCCCATTGCCAATTGGTTTTGGGGTGGAACCTCAACTTCCTTCAGTAGTGAAGGTGCTTGATAT[A/G]AAAAGGACAGGATCGTGGAAGAGTTTTTTGGCAGAGTGTGAGGCCTTGAGGAGCGTGAGGCATCGCAATCTTGTCAAACTGATCACATCATGCTCCATCTT
scaffold_1:35800660	Source 3a	Step 3 - FP	168	1	Monomorphic	Monomorphic A	avium	1	36773872	1	31792318	TGGTTTACCTTATATGTCAAGTTAGCTATGTTTTATGATTGTTTTTTTTCTTTTTCTTCTAGTTTGTTTGGTTTATTAAGAATGAACTATGATGCAGAGTA[T/C]GGTTTTGGACAAAAGCCATCGACGGCCGGAGATGCATACAGTTTCGGAGTAGTGTTGTTGGAGCTGTTTACTGGGAAAAGCCCAACCCATGAAAGTTTCAC
scaffold_1:35800861	Source 3a	Step 3 - FP	168	0	-	-	avium	1	36774073	1	31792520	ACAGGAGACGAAAACATTATCAGATGGGTGCACTCAGCCTTCCCTCAAAACATTGCCCAAGTACTAGACTCTGAGCTGCTACACCTCATGCAGCATCCGCC[T/C]AATGAATTAGAACGTAATTGCCTGACTTCAATTATAGAGGTTGGGCTATCTTGCACCTCTGCTTCGCCTGAGGGACGCATTAGCTTGAGGGATGCCCTCCA
scaffold_1:35803908	Source 3b	Step 3 - FP	168	1	Failed	unresolved polymorphic	avium	1	36777120	-	-	CAAAAGGCTTGAGGTATTCCCACCCATTGTCATGGCAACCTAAGGGCAACCATTATTCACATGAGATATGAGGAGAGGAATTTGTATAGAGTTTTGGTGTG[A/G]GAAGTGAAGAATATGACTAAGTATTTATTAAAAAAAATTCTGAAATATTTTGTATTTAATTTTTTTTCGGTGTTGACTTCATCACTGATGTCAGCAAACCC
ss490547941	Original_6K	-	-	1	-	-	-	1	36779967	1	31817723	-
scaffold_1:35873752	Source 3b	Step 3 - FP	169	1	Monomorphic	Monomorphic A	avium	1	36846964	1	31859191	CTCTTGAAACTTTTGATTTCATTTTATCTTTTTTACTTTTTCTCCCTTTTGCTGCCCTCAACAGTTGGGATGAGTGGGTACACTTGGATCGTCTGATGAAA[A/C]ACACTGATGAGAATGTGAGGAAACAAGAGCAGCTCAATGCGAACCAGAGAACACACAAGAATGCAAAGCTAACACGCACGTCACAAACTAAACAAAAAGGT
scaffold_1:35873859	Source 3b	Step 3 - FP	169	1	Failed	unresolved polymorphic	avium	1	36847071	1	31872900	GATGAGAATGTGAGGAAACAAGAGCAGCTCAATGCGAACCAGAGAACACACAAGAATGCAAAGCTAACACGCACGTCACAAACTAAACAAAAAGGTTATTA[T/C]GGTTGGCTTTATCATCTTTAACTTTTACCTTTCTGTTTCCCGATTTTGAAGGCTATAGATTTATTCTTTCCATGCAAGTATGGAATGTATTACGATTTTTG
scaffold_1:35875146	Source 3a	Step 3 - FP	169	1	Failed	unresolved polymorphic	avium	1	36848358	1	31860729	GTTCTGGCATATACTTGTCAAATGGTGGGTCTGGCATATCTGGGTTAGTCTTTGTGCACTCTAGTTGTCAGTATGTGCATATCACTTGTGAGTTTCTAATT[T/C]CGATGCATCCACTCATCGCATTTTTAATTTCCAAACAAACTCCTATATTCAGTCGTAATGAATTCCCAGTTAATGATATCCACATATTCTTGCAGCTTGTT
scaffold_1:35876467	Source 3a	Step 3 - FP	169	1	Monomorphic	unresolved polymorphic	avium	1	36849679	1	31862060	AGTCATCATAAAGTTTGAACTTGAGATGTTATTTTTCTGGTATTTGCAGTTAAGCTCCCTGAGTTATTGTTGAATGCTAACATTGAAGAGGAGACACTGAA[A/G]GATTTGCAGCAAAAATTGGTCGACTTTCTCAAGTACTGTCTTCTACTTGCTCTCCTAATAGATATTCGATTGTATATTTTCCAACAAGTACCTGGCTTTCT
scaffold_1:35878163	Source 3a	Step 3 - FP	169	1	Monomorphic	unresolved polymorphic	avium	1	36851375	1	31863967	GGTCCACCTACAACAACAGCAGAAATGCCATGCTTGATTCCTTAGGCAGTTTTATCTCATCAGACAACTTGACTTTTCTGTCAGCCGATTATGGCGCAAAG[T/C]GGCAGAGAAGACTGAGGATTGATTTTGATGGTAATGTTCGATTGTATAGTCGAGAAAATTCAGGAGAGAAATGGGTAGTTTCATGGCAGGCCATCTCGGAT
scaffold_1:35878960	Source 3a	Step 3 - FP	169	1	Monomorphic	unresolved polymorphic	avium	1	36852172	1	31879424	AGTAGAACCCGGAAAAGTTCCAAGCAGGATATGCATGATGGATACCTTCTTGCTGCAACTGGGTTCAAAAGATTTAGCTATGCGGAGCTCAAGAAGGCGAC[A/G]CGGGGTTTTAGTGAAGAAATTGGAAGAGGTGCCGGAGGAATTGTGTACAAGGGTGTATTGGCTGATGAACGAGTTGCAGCAATTAAGTTGCTTAATGAAGC
scaffold_1:35879398	Source 3a	Step 3 - FP	169	0	-	-	avium	1	36852610	1	31879862	TGCTTGGAGTGGGTTTTACACTGTGATGTCAAGCCTCAAAACATACTCTTGGACTCGAATTACCAACCAAAGGTGGCAGATTTTGGCCTCTCCAAGCTATT[A/C]AACAGAGGGGAGCTTAAGAATTCAAGCTTTTCAAGGATAAGAGGAACCAGAGGTTACATTGCTCCAGAGTGGGTTTACAATCTGCCTATCACATCCAAAGT
ss490546694	Original_6K	-	-	1	-	-	-	1	36862141	1	31896613	-
ss490547961	Original_6K	-	-	1	-	-	-	1	36929678	1	31970236	-
s1_35966775	Source 2a	Step 2a	-	1	Monomorphic	Monomorphic A	avium	1	36939967	1	31978914	CCTGTTGTGTTGACAAAGAGTGTTGGGTGCGCTGAGAGAAAGCTGGATGCTCCTACCACCATCAATTTCTCACCCTCACCTTCGATTTCCGCTGCCAATTCATATATGTCTTCTTTAACCACTGGGGATGCTGAGGGTTCTGTGCAGCAT[T/C]CAATGTCTTCTGGGTTTCAGTTCACAAACATGTCACAGTCGTCCTCGGGCAAGCCTCCTCTTTCCTCTTCTTCGTTGAAGAGGAAGTGCAATTCCATGGACGATGTTGCAGCTCTCAGGTGCGGCTCATCTTCTGGGCGCTGCCACTGTT
scaffold_1:36157050	Source 3b	Step 4a - non-FP	-	0	-	-	avium	1	37130262	1	32183944	ATTTCCAAATCCTTTTCCTTTTGGTAATCTACACATAAATTGAAAGACCCATTAAAATCAATAGAAATAAAAAACTTGATAATATAATTAGAATTTGAGAA[A/G]AAAAAAACTCACAAGCAACTGGCTAGTATGGTTGTGTTTATGACCTAAGAAAAGAGAAAAAAGCTTAAGTTTATTGATTTATATAAGAAGGCAATATATAA
scaffold_1:36157683	Source 3b	Step 4a - non-FP	-	1	Monomorphic	unresolved polymorphic	avium	1	37130895	1	14900656	GATTTTTCATGTGGGATATTTTTTTTTTCTCTCTCTCTACCTGCTGAAGAAGATGAACAACAAAGCAAGCAGCAAGCCCAAGCCGAGCTTTTCCCAGACAC[T/C]CACCAACTTCAGATGCTAATAACAACGGAGAATTGTTAAACTCCTTGGCGCCAAGCCAAGGCACATGTTCCCCGGCCAAGAAACCCAAAAAACCCAATATT
s1_36173160	Source 2a	Step 2a	-	1	Monomorphic	Monomorphic A	avium	1	37146347	1	32198720	GCCACCGCCTTTCCTCCCCCTAAAGCCACCATTAAACACATAAGGCACCGGTGACACAGACGACGTATCAGTACCATTACTCTTCCCAATTCCATCAGATGACAACTGGTTCGCAGGCGACCCCGTCGCCACTCGAACAGCCCCTGCAGC[T/C]CCTAACCCAACCATTCCCATCCCTGAACTCTGAACCAGAGTACCATTCAGACCCTGATCACCAATTCCCATAATCCCACCCCTCATTCCAGGACTACCCAGTTGAGCATTTGGTCCCATAGGCAATGGAGAAGTGTTGTAAGTGACAGGT
ss490548006	Original_6K	-	-	1	-	-	-	1	37146907	1	32199280	-
scaffold_1:36186330	Source 3a	Step 3 - non-FP	-	1	DistortedAndUnexpSegreg	unresolved polymorphic	avium	1	37159543	1	32213628	CCATGCAGGAAGCAGCTCTAGTTTCTGAGATTGGTCATAATAACACCAAAATATTTCCCCCCGTCATATCACTTCCTTCCACTACCATAAGCCCACCAACT[A/G]AGTCTCTTCAATGGCCAAATTTCTTCCAATTAGCTAACGATATCCTCTTCCATAAGCAATGCGTTGCAGCCTTAGTTGGTCATTTCCAATGGCGGAAGGTG
scaffold_1:36186895	Source 3a	Step 3 - non-FP	-	1	DistortedAndUnexpSegreg	Robust	avium	1	37160108	1	32214401	TATTAAAACCAACTTCATAGAAACTACAAAGACTTTCAGACGGTTCAAAACCAGATTTCACAGAATATACGGACTACAATACCTTGAAGAAGAAGAAAATT[T/C]TAGTCCTAGTATCTTTGCTCTTCGAGCTTATGACACAATCTGGGCTATTGCTGGAGCCATGAAAAATGTTACCACAAAAGAATTGTCTCAAAAAATTGTGT
scaffold_1:36187141	Source 3a	Step 3 - non-FP	-	1	Robust	Robust	avium	1	37160354	1	32214647	TGGCATGCTATCACAACCACCAACCTTTCAAATCATTAATATTGTTGGCAAAAGCTACAGAGAGATAGCATTCTGGTCACCAAGATTTGGTTTCTCAGAGA[A/G]CTTGATCATGCACAGTGACATGAAAGAGAGGATTGAGAATGGTTCTATTCAAGTTTTGGGTCCAATCTATTGGCCTGGTGGCTTGCTAGCAACCCCAAAGG
s1_36228350	Source 2c	Step 4a - non-FP	-	1	Monomorphic	Monomorphic A	avium	1	37201539	1	32261181	GTGGTTCCAGTAAAGTAGCTGGAGACAAAAAGATAGAAGCAGAGAAATGGCAGCTGCAGTGGGGGTTAGAGGTTTCCTTGTGCAGCCATGCTCTTTATCCTTTGTTTCTGATAAGAACGTACTGAAGCACTCATTTGGTGCAGCAAACAC[T/C]TGCTGGCATGTCAAACCAGCAAAACCTCAAGGTTTTGCCCGACACGTGGCGCATGCCCAGCTGCGCCCTACATGGCTCCCTGGGCTCGACCCCCCACCCTACCTTGATGGAAGGTAAGTCCCTCAAGAAGCTGTTCATATTGGTTTCATT
ss490546721	Original_6K	-	-	1	-	-	-	1	37208123	1	32268142	-
scaffold_1:36244075	Source 3a	Step 4a - non-FP	-	1	DistortedAndUnexpSegreg	unresolved polymorphic	avium	1	37217288	1	32277045	CCTAAATATTTCCAACATTGGTCTACACTTGCTCCATAGCACCACTTTAGTTGCCTTCCTATTCCAATCCCTCTTTCCTTTCTTCACAGCCAGATTTGCCG[A/C]TATGAGATGAACTTGGAGCCTAAACACCTCCCTCCTCCACCCTTCTTCCGGATACTTGCATGGCAATTTTGCCACCACCATGTCCATCTTTTCGTAGATTC
scaffold_1:36274200	Source 3b	Step 4a - non-FP	-	1	Monomorphic	Monomorphic A	avium	1	37247413	1	32317372	TTTGTATGTCAACTAAGTTGCATGATGCTTTATCTAATCTAAAATGGGTAGATGCAATGCATGTTGAGATGGAAGCCTTGAACAAGAATGCCACTTGGGAG[T/C]TAGTTCCTTTACCAAAAGGAAAAAAGGCAGTTGGGTGCAGATGAGTGTTTACTTTGAAGACAATGCTGATGGTTCCATTGACCGTTACAAGGCAAGGTTGG
scaffold_1:36275012	Source 3b	Step 4a - non-FP	-	1	Monomorphic	Monomorphic B	avium	1	37248225	unanchored	1889162	GTGAACAAAATCACAAGTTGGGGTTCTATCCTGATCAAGTTCCTACTGATAAGGAGTGCTATCAACAGCTCGTGGGGAAATTAATTTATTTAGCTCATACA[T/C]GTCCTGACATTGCGTATGCAGTGAGTGTAGTGAGTCAGTTTATGCACTTGCCTAGTGAAGACCATATGGGAGCTGTGACGCGTATTTTGAGATATCTCAAA
ss490548026	Original_6K	-	-	1	-	-	-	1	37266887	1	32334455	-
scaffold_1:36295023	Source 3a	Step 4a - non-FP	-	1	DistortedAndUnexpSegreg	Robust	avium	1	37268236	1	32335801	AGATGAATATGATTCATAATTTGTAGTGACCGATTCTTTATTGTCTTTTGGACTACATGAGAGACTATTTTCTCCATCTACACATGATGGAGAACATGACT[T/C]GATGCACTGAACTTCGGTCATTCTGATTTCGTCATCACTGAAGAGGAACTGTTGTTCCTCTAATTTCAGTGGTGGCAGCACACTTGCTGCTTCTGTCACAA
ss490548030	Original_6K	-	-	1	-	-	-	1	37292786	1	32371605	-
scaffold_1:36335278	Source 3b	Step 3 - non-FP	-	1	Monomorphic	unresolved polymorphic	avium	1	37308491	1	32386917	TCCCCATTGATAGTTTGGAACTTGACCCCCAATTCACATCTAAGTGCAAGCTTGAAAAAGGTGGCTGTGAGTGGAAACTCGGATTAGGTGCCTCTGAGTGG[A/G]AACTTGGATTAGGTGGGATGCTCTGCTCGTTCCTGAAGAAATTTTCTGGATCAACAGCAGTCTTCACCTTCACCAACCTATCAAAATTGTCATTGAAGTAC
scaffold_1:36335876	Source 3b	Step 3 - non-FP	-	1	Monomorphic	Monomorphic A	avium	1	37309089	1	32387515	ATCAGGATTTCTATCAAGCAACACATCAGGGGAGGTCCCATTATCATAGTTATCCCACCAAAGCACAGACTCAATCCAGCTCATCTCCTTACAGTCCTCCT[T/C]CTTCAAACCCAACTCAGGAAACTGCTTCCCCAACAATGACACAAGTTGGTCAGCATTACCTAGAAACTCTGCGATGATTGTGGCTTTAACAGTGTTGCTCC
scaffold_1:36335901	Source 3b	Step 3 - non-FP	-	1	Monomorphic	unresolved polymorphic	avium	1	37309114	1	32387540	TCAGGGGAGGTCCCATTATCATAGTTATCCCACCAAAGCACAGACTCAATCCAGCTCATCTCCTTACAGTCCTCCTCCTTCAAACCCAACTCAGGAAACTG[T/C]TTCCCCAACAATGACACAAGTTGGTCAGCATTACCTAGAAACTCTGCGATGATTGTGGCTTTAACAGTGTTGCTCCCTGGCTGCAGTAGCATCCTCATAAA
scaffold_1:36336372	Source 3b	Step 3 - non-FP	-	1	Monomorphic	unresolved polymorphic	avium	1	37309585	1	32388011	AACTTCCTCAACATGTTTCCATAGCCACCACCACTAATGTGCCCTCCAATACCAACTGTGGGACAAACACCAGCAGGAAAGCCATGAACTTTGCTCTTCTC[T/C]GAAATCCTATAGTACAATTCTCCAAGTGTGGCTCCAGCCTGAACCCAAACGGAGCTGTCCTCAATGTCTACAGTCACAGACCTGAGGTTAAACATGTCAAG
ss490548040	Original_6K	-	-	1	-	-	-	1	37368168	1	32419681	-
scaffold_1:36396676	Source 3a	Step 4a - non-FP	-	1	Robust	Robust	avium	1	37369889	1	32421470	CAAAAATATAAATACTGATTATAACTCCCACAAAGGGATACACAATTTAAAAACCAGAAACACAAAGATAAATCTTTGCACGAGCTCCTTACAGAAAAGTC[A/C]CCAATCGAATCATAATGTTCTTATTTATTCAGTCATTTCCCGAAAACAATAAATTGAATGTAATCTATCTGCAAGCCAGAAGCAGCAATGCCATGTTTATT
scaffold_1:36400113	Source 3a	Step 4a - non-FP	-	1	Failed	unresolved polymorphic	avium	1	37373326	1	32425027	ATTTAAATCCACAAATTCAAATGGTGAATCAAGAGAATTCAATCTCACCGACGGTGGAGTTGCTGCCAATAACCCGGTATACATTGATCAAATTGCAAAAA[T/C]CTAATTTGCATAATCTGAATTATTTCATATATATGATCATCATTAATATGTGTGTATTATTATTATTATTTTTTACTAGGCCTTGGTTGCTATGAGCGAAG
scaffold_1:36410629	Source 3b	Step 4a - non-FP	-	1	Failed	unresolved polymorphic	avium	1	37383842	unanchored	60711589	TCATACTTATCAAAGCTAGCATGTAAATCAATTGCCAAAACACCTATATAATACCAGCTATATAGTTGAATAATAATTAAGCTAAACCTTTGTATCACCCA[A/G]TATTATTTTATTAAACTCTTCTGGGCCTTTTGACGATTCTCCATGGAAGTGGTGGAATTTAATTAATGTTAAATACCACTTTGCACCCCTAATCTGTTGCT
ss490548044	Original_6K	-	-	1	-	-	-	1	37388707	-	-	-
s1_36420908	Source 2c	Step 4a - non-FP	-	1	Monomorphic	Monomorphic A	avium	1	37394086	1	32467400	AATAGCAAGCAAAGTCTGAAACAAGGACACATCTTGAAGTTATTTTTCTGAACCGGATTTTTTTTAAAAAAGAATTTAACATTTAATATTCAATATTCAATATTCGGTTGTTTTATATTATGTACCGGATTATTTGCAGCCACTCCACCA[T/C]CGATAAGGTTAAATTCTTTAACGTTTCCTTCACCGTCCTTGGTTTCGAAATAATGAGCTGGAAGATAAGTTGGTGCTGCTGAGGTTCCAATGCATATGTCGGAGAGTAAGGCATCAAAGCATGGCTTATGGTTCACCTGAAAAACCACAT
scaffold_1:36430047	Source 3a	Step 3 - non-FP	-	1	Failed	unresolved polymorphic	avium	1	37403260	1	32505291	AACAATTTACAATTTTCCAAACGATTCTAAATGAAAGAATCAATAGTTGTTTTGTATATGTATATATATCAGTGGGAGCTTGAAGCAAGCCCATTATTCAA[T/C]GTTTCTTGGCGAAGACGCTTCTCCTCAGAGAGTAGTTTTGCAACCCTGCAAATTATAATTAAGTTAAAGTTAAACCTTTCCATTAATTAATTATTATGTCT
scaffold_1:36430772	Source 3a	Step 3 - non-FP	-	1	Failed	unresolved polymorphic	avium	1	37403985	1	32477219	GCCAGTTCCTAATGATATCACCAGAAATCGTCCATAGTCCACTGGTTTCACAGGAAAGAAGTCCGGATTCGCCTTCTTTATTTCGTTTGTTACTTCACAAA[T/C]AGCAAGTAAAGTCTGCGAGGGCAGGCAAACGTGTTTAACATCAAGTTTACTGGATATATATAGTAAAATATTCTCTTTCCCTACTATTTAATTACTCGTTT
scaffold_1:36431196	Source 3a	Step 3 - non-FP	-	1	DistortedAndUnexpSegreg	unresolved polymorphic	avium	1	37404409	1	32506454	TGAGCTGGAAGAAAAGTTGGTGCTGCTGAGGTTCCAATGCATACGTCAGAGAGCAAGGCATTGTAGCTTGGCTTATGCCTTACCTGGTCAACCAAATAGAG[A/C]ACATGTTAGATTATTATATAGGTAATTTTCTTAATTATTTATAATTAGACATGATGAAGAAGTGATGAAGTACCCTAAAGCTGGAGAAGACAGTGGGCTGG
scaffold_1:36431279	Source 3a	Step 3 - non-FP	-	1	Failed	unresolved polymorphic	avium	1	37404492	1	32506537	CTGGTCAACCAAATAGAGCACATGTTAGATTATTATATAGGTAATTTTCTTAATTATTTATAATTAGACATGATGAAGAAGTGATGAAGTACCCTAAAGCT[A/G]GAGAAGACAGTGGGCTGGAGATTCTTGATGTCAAATGTGGGAATGACAACATTAGTCAATGTTTGGTCCATCTTTGTGTCGCCCAGTTTTTGCCTAATCAA
ss490548060	Original_6K	-	-	1	-	-	-	1	37444137	1	32553675	-
CBPb	Source 1	Step 2a	-	1	ShiftedHomo	Monomorphic B	avium	1	37474346	1	32596830	TCTGCTGCTGCTTCAGCTTCAAAGGCTTCAAAGAAATGGAAACTGAAAGA[T/C]TTTCTGCTGTTTCGAAGCGCATCAGAAGGAAGAGCAACAGATAAAGATCC
CBPb_2	Source 1	Step 2a	-	0	-	-	avium	1	37474346	1	32596830	TCTGCTGCTGCTTCAGCTTCAAAGGCTTCAAAGAAATGGAAACTGAAAGA[T/C]TTTCTGCTGTTTCGAAGCGCATCAGAAGGAAGAGCAACAGATAAAGATCC
ss490548073	Original_6K	-	-	1	-	-	-	1	37489030	1	32609539	-
ss490548077	Original_6K	-	-	1	-	-	-	1	37552184	1	32678445	-
ss490548081	Original_6K	-	-	1	-	-	-	1	37561826	1	32697631	-
scaffold_1:36650582	Source 3b	Step 3 - non-FP	-	1	Monomorphic	unresolved polymorphic	avium	1	37623952	2	388451	TTTCTTTTTATTTAGCATTTATTTTATAAAATAATATTTTACTTTTGTAAAAACTGGAGAATGATGATTCGAATAACTATAGAGCTTTGTTTTGTTTACTT[T/C]GGGTCTTCTAGTCCCACTTCGGAGAAAAGGACCACTATGCTACGGATTAACATTTGGGATATAGGAATAACTTATCTTTTGAATAATTTTATCTTTTTATC
ss490548105	Original_6K	-	-	1	-	-	-	1	37641216	1	32767909	-
scaffold_1:36668863	Source 3b	Step 4a - non-FP	-	1	Monomorphic	unresolved polymorphic	avium	1	37642233	1	32768979	ATTGAACACATCTGTTGCTGCATCCCCTACTGTACAGAATTTGTCCTGGCTACAATAGTTCCTACTTAGTACTTGTTACCAGTAGTCATTGCAAGAACACT[T/G]CCCATCCTTGAAATGATGGAAGCGACTGCGGTCTCGCACGATAATCTCTCGCTCAACGATTTTGGAGATTATTTTTGTTGCATCATGGCAGTCATTACAAA
scaffold_1:36669242	Source 3b	Step 4a - non-FP	-	1	Monomorphic	unresolved polymorphic	avium	1	37642612	1	32769915	AGTTCTCTAATCATCCAGTATATCTTGTCCAGCTGAGGATGGGACAGGTCTCCCATGAAGAACTCATGGACTATGTTATCCACCTCTATCCAACTACAGCC[T/C]GGTGTTTTCGTTACGCCTTTGTCTCGCATCCTCAGCCTACAGTTTGCTGCATCATCCAGCCTACCCATTGAAGTATATACATTGGCAAGATAGACATAGCT
scaffold_1:36670382	Source 3b	Step 4a - non-FP	-	1	Monomorphic	unresolved polymorphic	avium	1	37643752	1	32771055	TGGGCAATCCCGAAATTACCCACCTTGAAATACATATCAGTAAGCGAATTTCTGACAAATAAATTACCCTCACACCCGTATTTAGCAACAAAGCAGTGAAC[T/C]TTCTCTCCCTCCGTCACTTGGGCAAGGCCAGCGCAGGCCTTGAGCACAGAAGTGAACGTGTACTCATCTGGGGCTGGAGCATTTGGCGAACCCAGTTGCCG
scaffold_1:36677265	Source 3a	Step 4a - non-FP	-	1	Failed	unresolved polymorphic	avium	1	37650635	1	32788397	AGATCAGGGACATGTTGCGACAACGAAAGAACATCGGTTGCATGGTCCTCGTTTCTCCATTCCTTGTTAAGTTTTCGGATAAACTCATCGTTGCAGAGAAG[T/C]ACCGAAAGCTCGACGCTTTCAAAACCACCAACGTCGCTTATGGCATTGTCCCTTGTTTTGTACACTGAACCATTCAAACCATCAAACGCTAGCTTCATCGC
scaffold_1:36684441	Source 3a	Step 4a - non-FP	-	1	Failed	Failed	avium	1	37657811	1	32798617	GAGTTCAGTGATTAAATTAATCAAATTACACTAAGAAGTTTCTAATACGAGTTATTTAATAGGTGCAAATGACACATTCTATTGACTATGCCTTTTTGCTT[A/G]TTATGTTCCTGTGTATAGACAACCGATATTCCTCCCAGAGAACACTCATCTCTTCAAAATATATTAAACAGTAATAATCATATTCTAAAACCAACCATGAG
scaffold_1:36684841	Source 3a	Step 4a - non-FP	-	1	Failed	unresolved polymorphic	avium	1	37658211	1	32799023	GGAAGCCTAAGATCAGGGACATGCTGGGACATGGAAAGAACATCAGTAGCATGGTCCTCCCCTCTCCATTCTTTATTAAGTTTTCGGATAAATTCGTCATT[A/G]CAAAGAAGCACGGAAAGCTCGGTGCTTTCATATCCACCAACATTGCTGACCGCATTATCCCTTGTTTTATACACCGAATCTTTCAGACCGTCAAACGCCAG
scaffold_1:36709558	Source 3b	Step 3 - non-FP	-	0	-	-	avium	1	37682928	1	32850632	CTGAACCAGACTCACATAACTCATTCTGAGTTTGATGATCAAGCACTGTGTTCACCATGTTGCCCTAGCTAGCTTGCTAGACAGCTCTTCCTCTTCCTCAC[A/G]ACAACAAATCAAATTAAACAAAGCCTAAGTAAGCCAAGTTAATTTGATCAGCAGCTTAAAAAACAAAAGTCTGTGGAAAATGATATGATTATCTCCAAGAC
scaffold_1:36709655	Source 3b	Step 3 - non-FP	-	1	Failed	unresolved polymorphic	avium	1	37683025	1	32851792	TCACAACAACAAATCAAATTAAACAAAGCCTAAGTAAGCCAAGTTAATTTGATCAGCAGCTTAAAAAACAAAAGTCTGTGGAAAATGATATGATTATCTCC[A/G]AGACCACAAAACCCTCCCCCACTCTCCCAATCCCAACAATGTTGAATGGCTTTTGGCCTTCTTTTATGGACAGATGCAAATTCCCCTCTCTTATCTTTTAA
ss490548117	Original_6K	-	-	1	-	-	-	1	37698555	1	32862212	-
scaffold_1:36726255	Source 3a	Step 4a - non-FP	-	1	DistortedAndUnexpSegreg	Robust	avium	1	37699625	1	32863280	ATAGACTTGAGGCAAGCTAGACGAGTTTGCGATAGTCAACTCAACACCCATAATATGCTTAACTTTGGTTATGTGAAAAGTAATAACAACTAAAAATAAAA[T/C]AGGTCAAGCATACTTGCCGCATATCATATCAAAAACAAGAAGTGGGTAAAATTTCTGTTTCTCACATCTTTAGGGTCAAGAAGATTGATCCGGGACTGATC
ss490548121	Original_6K	-	-	1	-	-	-	1	37712001	1	32874955	-
ss490548125	Original_6K	-	-	1	-	-	-	1	37725351	1	32888682	-
s1_36775180	Source 2c	Step 4a - non-FP	-	1	Monomorphic	Monomorphic A	avium	1	37748510	1	32907976	CTGCCTAACGCAACGTCCCTTATTGTGCCCGCTGTCGTGGCAGGGAGGAG[T/G]GTAGGTTGATCTG
ss490548137	Original_6K	-	-	1	-	-	-	1	37775819	1	32926805	-
scaffold_1:36863896	Source 3a	Step 3 - FP	175	1	OneHomozygRare_NotHWE	unresolved polymorphic	avium	1	37837264	1	32981982	CCTTGTTTACATTCTTAACTGTTGAATGGATGGCCAACTTGGTGTAAATGGAGGAAATTTTCTGGTGCCCTGCTTGCTGGAACGGTTCCTTGAGGTGGGAT[T/C]TGCGACGGAGAGTGAAGTGCCACTACAGGTATGGAAAGAATTGTTTTACCGCTGCAGTGCGCTAAATACCTGATGAAGATAAGAGCTTTATGTGCTGTTTT
scaffold_1:36864887	Source 3a	Step 3 - FP	175	1	Robust	Robust	avium	1	37838255	1	32982971	TGTTGCAAATGATGGATATAAGCTTTGGTCTTGGGGGAGAGGAAGGAGTGGGGTTCTTGGAAATGGTAAGACGATTGACTGTTATGCTCCCACTGTTGTCT[T/C]GTGGCCTCCACTTACAGAGGATTTCAAGCAAGAAGAACTAAATACTGCTGATAAGGAAGCTACAGCTACTATTGACGATGGAGATAAAATCGGGGAAAAGA
ss490548153	Original_6K	-	175	1	-	-	-	1	37838667	1	32983383
scaffold_1:36866949	Source 3a	Step 3 - FP	175	1	ShiftedHomo	Monomorphic B	avium	1	37840317	1	32985031	AAAAAGATTAATGTAGAACGTTGAGGAGCCTACCTCTTTAAAAGCGGCGTGGGAGCTAATGGAGATGTTTTATGCTGACAAACAATGCCAATCATGGCTAC[T/C]GGAAAGGCTTGTTGATTGGTTGGCTGTAATGATCTTATTCTCTTCCATTTGTTTGTTTCATATATCCAACTTTTCAGTTGTTGCTTTATGATGGTTACGGC
scaffold_1:36868396	Source 3a	Step 3 - FP	175	1	Robust	Robust	avium	1	37841764	1	32986465	CAAAGCAAAGCCCGATTTTATCAAGGTATGTTTGAGCCTGTAAGGAAACGAGTGCTTCTTCTATATTCTGGCTTTTTCTACTATAATTTGCAACTTCAAGT[A/G]TTCTTGTTGCCTAGGCATGGGAGAAATGGAGAGGGAAAATTACTAAACTCGACTGCAGTGCATTCTGGCTTCAATGTGATCACCGTCAAACCCGGGAGGGA
scaffold_1:36871242	Source 3a	Step 3 - FP	175	1	Monomorphic	Monomorphic A	avium	1	37844610	6	19563787	AAAAAAATTTACCCCAGCAAAATTTTATGAATATTTTATTACACCTAAATATAATTTACCCCAACAATTTCCAATTTTGACCCTCAATAGTACACCATGTG[A/C]CATGCACATGCTCAAATTTAACAGAAAAGATAACAAAATTGACGGCAGGACCATTTGTCCTAACGAAACTGAAGTTGAAGGACCACAGGAACGATTTTGGA
ss490546766	Original_6K	-	-	1	-	-	-	1	37892979	1	33048288	-
scaffold_1:36941687	Source 3a	Step 3 - FP	176	1	DistortedAndUnexpSegreg	unresolved polymorphic	avium	1	37915054	1	33069121	ACTTGATTTGACATGTTTTGATGATAGCCTCTATTCAAAGAATTGCAGCAACTTCCAATCAAGAAGGTGAATAATGTCTCTGAAACCATGAAAAACACTTC[T/G]GGGAAAATCTTAGATGCACTTGTCAACTCCATGTTCAAATTTGTGGATCAACCATTGCTCCCTTCCCAGGTACTTTCCAGTTCAGCAATGTCTTACTCAAA
scaffold_1:36942832	Source 3a	Step 3 - FP	176	0	-	-	avium	1	37916199	1	33070291	AATTATATATATAATTTTGTTTCTTGTATGATGTGGCAGCTGAGATTTGGCGCAGTGAATAAATACTTTAGCAACACCAATGTTTTTGAGCATTCAGGGAG[A/G]GTCTACTCTGTTACAGAGAATTACTTGCCTCAAGAGGTGGACATCTCAACTTTAGAGACTCTTTCTGATTGGGATGTCAATGGTGCTTGGGATCGACCTTT
scaffold_1:36942917	Source 3a	Step 3 - FP	176	1	Monomorphic	unresolved polymorphic	avium	1	37916284	1	33070376	TTGAGCATTCAGGGAGGGTCTACTCTGTTACAGAGAATTACTTGCCTCAAGAGGTGGACATCTCAACTTTAGAGACTCTTTCTGATTGGGATGTCAATGGT[A/G]CTTGGGATCGACCTTTCACTGGCCACCCAAAGGTTTTTTCTAAAACCTTTTAATTTCTGTTGGTATTTATTTAATTTATCCTATTTTTTCTTATATAATAT
scaffold_1:36943342	Source 3a	Step 3 - FP	176	1	Monomorphic	Robust	avium	1	37916709	1	33070803	CTGATGGAAAAAAACTGCACAAGGCTGATCTCAAATTCAAAAGAAGTGTCCTCAGCCATGATATAGGAGTCACACAGAAGTAAGTATATAAATGGGTAATT[T/C]TTATCTACAATGTAATCATTTCTTTAATGGGGATGTTTTGGTGGCATCAGGTACAATGTAATCATTGATCACCCCCTTACAGTGGATATACAAAGACTCGC
scaffold_1:36949676	Source 3a	Step 3 - FP	176	1	Monomorphic	Monomorphic B	avium	1	37923043	1	33073971	AAAACTTTTGCAGTGGAAGCGTTTTTGTGGCTAGGCATGGAGGGAAAGGCATGGAGGAAGATGATGGTTGGATTGTCACTTTTGTCCACAATGAAGAAACT[A/G]ATGTCACCCAAGTGAGTTGCGATGATATATAAGTTTTGGACTGCTTTTGTAAGAAGCACTAGTTATGCTCATAAGCACTTTTTCTAAAAGCACGTCAACAT
scaffold_1:36950368	Source 3b	Step 3 - FP	176	0	-	-	avium	1	37923735	1	33092751	CGTGACATTGATCCAAGTTAAGCTGCTTTGTATCGTATTAACAAAAATATTATAAATAAAAAATAAAATGAAAAGATTAATTGTCTTCCTATATACCATTG[T/C]TGTATTTGATTGACAAGCTAGCTTTTTCTCTATGGCAATGTTTGGGGATTTATTACTTGTGGATGGAGATTAAATACACCACATTAATCACAACTCTACCC
scaffold_1:36950391	Source 3b	Step 3 - FP	176	1	Failed	unresolved polymorphic	avium	1	37923758	1	33092774	TGCTTTGTATCGTATTAACAAAAATATTATAAATAAAAAATAAAATGAAAAGATTAATTGTCTTCCTATATACCATTGCTGTATTTGATTGACAAGCTAGC[T/C]TTTTCTCTATGGCAATGTTTGGGGATTTATTACTTGTGGATGGAGATTAAATACACCACATTAATCACAACTCTACCCCCTCATCCTCTAAGTTAATGTCT
ss490546774	Original_6K	-	-	1	-	-	-	1	37932834	1	33102143	-
ss490548173	Original_6K	-	-	1	-	-	-	1	37941151	1	33110616	-
s1_36974244	Source 2b	Step 3 - non-FP	-	1	DistortedAndUnexpSegreg	Monomorphic A	avium	1	37947611	1	33138161	ACATATCAAGGCAACAGAAGCAGTCTCCATGTCCACAGGGCTTATGTTGAATTTGTTATATAGGAAGCCACGATAAGCAGCATTGTCTAGGTAAATGCTTGCACTTGCTCCCCTTTGGACTCTTGCCACTTTTGGTATATTGGACAAACA[T/G]GTTGTTGAGTTGAGGCAGCCTTCCAATTTCACGTCCTAAACAACATGCAAGCAATAATCAATATATGTTAATGAACACATATTCTAAAACATCTTGAAGTGTCACATTAATTAATCACACAATGTGTGACCGTTAATAAACAAATTGACA
scaffold_1:36983683	Source 3b	Step 3 - non-FP	-	1	Failed	unresolved polymorphic	avium	1	37957050	1	33147815	CTATTGAAAGGGTATTTTGTACCTTTTTTCAACCTATGTGGAAGGCATTCAAGTTATATTGCTCAGTTATTTGGAGTTCACAGCAAGACATTCCATTTGAG[T/C]TCATTAAATGTCAAACTGCATAAAATGAGTAAGATTCATGGTTTTAAAAAAATGGGACAAGGTTTTGCAATCATTAAGGATCTTACTGTTATTGGAATAGC
ss490548183	Original_6K	-	-	1	-	-	-	1	37966774	1	33158988	-
scaffold_1:37004107	Source 3a	Step 3 - non-FP	-	1	DistortedAndUnexpSegreg	Robust	avium	1	37977474	1	33170358	AAACCCTGTAGGGCAATGCATTTGATCAAGCCGGCTCACACCAAAATCTTTTCCATTCATATAAGTAGAATAATCAACTGACTTCTGTTTGGCAGGTCCTG[A/C]ATTTTTCCTTGTGGTTATGCCATTTTTTGCATTTCTTGCCTGAGGCTTTCGTTTCTGACTGGTTTCTTCTGATATTCTTAAGTCCCCAATCCCATAACTAT
scaffold_1:37022360	Source 3b	Step 4a - non-FP	-	1	Robust	unresolved polymorphic	avium	1	37995727	1	33188704	TGATCGATATCTGAATGTGGCTTCCTACTACTTTCGTTTTTTTGGTTGAGTTTGATTCAAACAAATTTGTTTCCATGATGATTGAACAACACAATGAGACA[A/G]ACACCTGAACCCAATCCTTAAAGATGACCCCCTGAATAGAATACCAAAAGTTTTCTGTTTGGTTGCTCGGAAATTTCAGCAAAAGGATGTAATATGTGCTT
scaffold_1:37053683	Source 3a	Step 3 - non-FP	-	1	Robust	unresolved polymorphic	avium	1	38027050	-	-	GTAGCAGCAGTTCTGTTCTCTTCATAGTATCCTTTCTGGTGAGCTTGGATGAACAGCAATGGTTGGGAAAAAGTTTTCATCTGTTTTTAACTTCTTACCAC[T/C]TTTCAGCAATAACCCATAAATGTGTTTTTTGAGGAGCCTATGCTCTTTGCCATTTCAATCTATTTTTGTAAAATCTTTACATAAATTCATCAATCTGGTTT
scaffold_1:37054323	Source 3a	Step 3 - non-FP	-	1	Robust	unresolved polymorphic	avium	1	38027690	1	33222403	TGGGGCTGAGCCAAGAGCACATTGCAACGATTCCGAAATACCCAACTTCAGATATTCTTTTCTGGCAGCACCTACCCAATCTGTACTTGATGTATCAAGAC[A/G]CGGTTTCAGAAATTATGAAGCTTCCCCAAGAGAGAGCTTTTTGTCATATGTTAACAGATTTTTCAGAATGCAATTTCATAGAAGAGTCAGTCTTAGTTAGA
scaffold_1:37058061	Source 3a	Step 3 - non-FP	-	1	Robust	Robust	avium	1	38031428	1	33225632	CATTTTTGTTGAATGCCAGGCATGTTGGAAGATCTCCAATCAGCCCCATCCGGAGCTATCGTGCTTCTCCAAGCGTGTGCTCATAACCCTACTGGTGTTGA[T/C]CCAACTATTCCACAGTGGGAGCAGATAAGACAATTGATGAGATCAAAAGGGTTGTTACCTTTCTTTGATTCTGCTTATCAGGTAAGGTACTGTTTCCTTAA
scaffold_1:37058893	Source 3a	Step 3 - non-FP	-	1	DistortedAndUnexpSegreg	unresolved polymorphic	avium	1	38032260	1	33226382	CGCGGCTGCCATCCTAAAGGACAGGTATTGGAGTATACGAACTCATTCTGTTGTCTGCCCTTATGCAGTTTAACTGAGAACATCGGAATCAGGAAACTATG[A/G]CTTATCTTTATAAGTTCAATAAGTTCTTTTCACATTTGGCTACTCGTTTTGACTATTGTCCCCTTTTCCTATGCGATTAAGCTTTTGAGATTACTGGTAAC
ss490558950	Original_6K	-	-	1	-	-	-	1	38052079	-	-	-
s1_37097863	Source 2c	Step 4a - non-FP	-	1	Robust	Robust	avium	1	38071230	1	33267183	TCCTCAAACCTCGTCACCCCAACCGCCAACTACTTCTCCCCACCCTCACTCTCAGCTTTCCTTCTTCTCTCTCCAATCCCCTAAAACGCACCAAACCCAACAAGCTGCGCCCTCTTCTTCCCCCCACCGTTCGATTGCCCAGCCCCATAG[T/C]ATGCAAATCCAACAGCTTAGGTAAGTCCTCTGACTTCATCTTTTTGCTGCAACCAGTTGGAGTTTGGGTTTTTCAATTTCTGTTCAAGCAACCTTGTTGTACTTATGGTGTGTTTGTTAATTGGTAGACTTAGACATTTTATCACAGCCA
s1_37100959	Source 2a	Step 2a	-	1	DistortedAndUnexpSegreg	unresolved polymorphic	avium	1	38074326	1	33270287	CTTTGTTTCTCCAAATCCCCATATTAGGGTCTCAAATGTCTTCAAATTGGGAGAAATTCCATGTTCACACATCTTATCAAAAACTCTAATTGCATGCTCCATTCTGCCAGAACTGCACCATCCACTCATGATGGTTGTGAAAATCACAAC[A/G]TTTGGACGAACTCCCGATTTCATCATGGCTGCTAACAGTTCTTCAGCTTTCTCCACTTCTTGAGCACGCACATAACCTTTGGCAAGAATGCTGTATGCATGCGTGTCAGGTTTTATGCCAGCCTTCACCATATCATCAAAGATTTGCCTA
scaffold_1:37129617	Source 3b	Step 4a - non-FP	-	0	-	-	avium	1	38102984	1	33299955	ATGAATTGTCAAACTCATCCACAACATCGTACCAACATGTTATGGCCATGCAATGCTAGAAAAAAATAACCCACGAATAATTATTATATTTTATTTATCAA[T/C]GGATGGAGAGATTCAAATTTGAGGAAAGAAGAACCGTTAGACTAAGAGATAATTAATAGAAAACTCACAAATTTGAAACACAATGGCGATAGTGTTTTATT
scaffold_1:37137107	Source 3b	Step 4a - non-FP	-	1	Robust	Robust	avium	1	38110474	-	-	TTTTATGTTGAAAAATAAGAATCATCATGTTGATAAAAAAATAATATATATATATATATATAATAAAAAAGAGCCGAAAATACATGCATGAAGACCTAGCT[A/G]TTTTCCTCAGACGTTAAAACATTGTAGCTAGCAAGCTAGCCTATATCCAAGCATGCATACCTAATCATTGGAAAATATCAACGAACTAAGAGCTTTGTGGA
scaffold_1:37187332	Source 3a	Step 3 - non-FP	-	1	Monomorphic	unresolved polymorphic	avium	1	38160699	8	19123825	TGGATTCAGATTGCTCGCCACCCACATGAGCCACACTCTTTAAGTTGTATGCATCCAAATGATGTGGTACGCTTTTATCCAAATTTTTGTCCTCACAAGAG[A/G]AATCAAAATGTTTAACAGGCAGTGGGGACACTTCTTTATCTAAATCCTTTCTATGCTTCCCCATTGGCCCTGTATTGCCACCCTTACCCATCCGCTCACCT
scaffold_1:37187398	Source 3a	Step 3 - non-FP	-	1	Monomorphic	unresolved polymorphic	avium	1	38160765	1	33380097	GTACGCTTTTATCCAAATTTTTGTCCTCACAAGAGAAATCAAAATGTTTAACAGGCAGTGGGGACACTTCTTTATCTAAATCCTTTCTATGCTTCCCCATT[T/G]GCCCTGTATTGCCACCCTTACCCATCCGCTCACCTTCATCCAGAATTTCCTTTGACTTGCCGTCACAGCGTGCATTTCTCAAATTGCATGAACTTTTACTA
scaffold_1:37187994	Source 3a	Step 3 - non-FP	-	1	Failed	unresolved polymorphic	avium	1	38161361	1	33380700	CTGCACGGCTTCAGAACTCTTCTCACTAGAGTAACTGGTTTCATGTTCCACATGCGACTGATTGGTAATGCAATGCCTCTTTTTAAATGTCTTATCCTCCC[A/G]GTCAAGCAAAGATGGGCTAGCTTGTCTCTTATGGTCATTCACCTTCATCTCTGACAGAGAACTTTCATTCGGTTGAAGATCACTGAACATGAAAGGATAAG
scaffold_1:37188151	Source 3a	Step 3 - non-FP	-	1	Failed	unresolved polymorphic	avium	1	38161518	1	33380857	AGAGAACTTTCATTCGGTTGAAGATCACTGAACATGAAAGGATAAGGAGTTTAGGAGGAAAAAGAAGAAAGATAGAGAATGCAGAATTTGAAATATAAGAG[T/G]TTAGTGATAAACCAGCCAATAACTTATCACCAGGGAAACGAGCAGGAAAACCATAGACAAAGATAACAGAGCTCAGAAATAACAATGTATATACAATGGTG
scaffold_1:37189288	Source 3a	Step 3 - non-FP	-	1	Failed	Failed	avium	1	38162655	1	33382018	TACCGACTAAAACAATGAAACTACAAAAGGAAATGTGCGTCAACACGAAATCCAAACAAATTGTCCTACAATTCTTCAAATAAGTGCGTGAATATATGAGA[A/G]AGTACCTGGAAGTTTAAATTGGACATCAACCCTATGAGTCCTAGGGTTTTTAACAAAATTTTAATTGGGAGCCAAACCTGATTGATGCGCGACCGAGGAGG
scaffold_1:37237652	Source 3b	Step 4a - non-FP	-	1	DistortedAndUnexpSegreg	Robust	avium	1	38211019	1	33427696	ATTTTCTGTAGTAAGTTTACTTTCATGGCTACATTGGAGAAGCTTTTCAATTCGTGAGAGAGTGAGAAAGGAATAAAACTTCTCAAAAAAGTCGCTTTTTT[A/C]ATTAGTAAGTTCATTTTGTGTAGCAATGTCACCAGTTGGTCTCGGTTGGTCACTTGTAAAAACCCAATGCCATCATCATGCATCGACCATCGTGTAAGTCA
scaffold_1:37254035	Source 3a	Step 3 - non-FP	-	1	DistortedAndUnexpSegreg	Robust	avium	1	38227402	1	33445285	TCAATGCATGATATCTTTCTGCATTTAAGTTATATAATCTAAGTTATTTACAGAAAATTATAGTTGGTGTTACTGTAAAATTACATATGTTAATGTTGATA[A/G]ACAAGGTAAATGTTTGTAGTTATTCTGCTTTCAGAAAATTGAAGCTGGAGGAAAATGTAGCAAATATATGGCCAGAATTTGGATCAAATAGAAAAGATCAC
scaffold_1:37254479	Source 3a	Step 3 - non-FP	-	1	Robust	Robust	avium	1	38227846	1	33445734	AGACTGAACCTGGCCAGGAGCAGTTCTATCACTATCTATCTTATGGTTGGCTATGTGGTGGAATCATTGAGGTATAATTGCCTGTTTAATATTCTGTCAAC[T/C]GTTTAGTACTGTATGTAGTGGAATCATTGAATGCACGACCGTGAATTCCCATTTTCAAAGCTTGCTTTGTATATTTTCTAATTATCTGTTCGGATGGAACA
scaffold_1:37261823	Source 3b	Step 4a - non-FP	-	1	Robust	Robust	avium	1	38235190	1	33453260	AAGGGGGAGGGAAATAGGACAGACGGAGGGAGGTATAAATAGGAAAGGGCCATGAGGCAAAGTACGTAAAGAAAAAGTGGGCGGCACATGAAGTTAAAAGT[T/C]TGGTGTGTTTTAGATTACCAAAATACACTCGTTCGTTGGCCGAAATGGCGGGGGTGATTTGTTCTTTTGTTGTGTGTTTTCGACTTGGGGGATCGTGGGTG
scaffold_1:37263230	Source 3b	Step 4a - non-FP	-	1	Robust	unresolved polymorphic	avium	1	38236597	-	-	GCAAAGTTATGAATAAAATAATGCCGTGAAGGCAAGCATAAAGGCTTTTGTGGTGTATTTAGGTAAATAGAGTGGATCTCTAAGGATTATTTTAAGTGGGG[T/G]GCAAAGCAATGAGGGGAAGCTTGATTTGGACAAGCACCGACCTAAAAAAACAAAGATGCTGATAGATGCTTTGTATGCCTTGCTAAAAAGGAGGTTTCCTC
scaffold_1:37264004	Source 3b	Step 4a - non-FP	-	1	Robust	Robust	avium	1	38237371	1	33455140	CTAAATTATGTCTACGGTCTTCGTTTGCTTTGGACTGGTAGAGCCCTCCTAATTCTTATCTTGCCCTTCTTTTTCCAGTTTACCTTTGGGTCACTTCAGTG[T/C]TTGTGTCAGTTCCATTTATGGGTTTATTGTTTTCTACTTATTTCATTAGTGGTAATGGCCCTACAATTATATACAGTTCCCAGATATTATCTCATTTTACT
s1_37278405	Source 2a	Step 2a	-	1	Robust	Robust	avium	1	38251726	1	33469086	CAGCAAGAGCACCAAGTTTCTGAAGAGGACACTTTCTCTGTCGGACAAAACCACCTC[T/C]TCCTCA
s1_37411927	Source 2c	Step 4a - non-FP	-	1	Monomorphic	Monomorphic A	avium	1	38385251	unanchored	112765546	CAGCTCACCAATTCCCCTGCAAGCCTCCTGCACTTTGGGAAGTTGAACCCCCCTTGAA[A/G]ACCTA
scaffold_1:37475785	Source 3b	Step 4a - non-FP	-	1	Monomorphic	unresolved polymorphic	avium	1	38449152	1	33247279	CTGACGTCAGCAACAACAAAAATACTAAAAATTTCAGAATTTTAAAAAAATAAATACTTAGTCATATTCTTCACTTCCCACACCAAAACTCTATACAAATT[T/C]CTCTCATCATATCTTATGTGAATAGTGGTTGCCATGACAATGAGTAGAAACACCACAAGCTTTTTACAAGGACTGCCACTATTCACGTGAATAGCAACAGC
scaffold_1:37500887	Source 3a	Step 4a - non-FP	-	1	DistortedAndUnexpSegreg	unresolved polymorphic	avium	1	38474254	1	33702874	TTGAAGGCAAAGACGAAAAGATAAGGCAGAGGAAGAGACAGAGATTTCTTGCAGCGAACGAAGCTAGAGTCTGTGATGGCTCTGTTCCACGAAGCAGAGAC[A/C]GAACGCACCAGAGCTTGGTAGGGGTAGGGAAGGTAAAGAAGGCAGAGCTCGGCAATCTCGTCCGGTAACCCAGGAATTAATGGCTCAGATTTGTTGCTGCT
scaffold_1:37512461	Source 3a	Step 4a - non-FP	-	1	Monomorphic	unresolved polymorphic	avium	1	38485828	1	33715816	AAATTGGCTTCAATCCTTGCTTGTACTAACAGAGCTTCTGCAAGGCAGTGCTTGAGCTTCAATGACAGTTTGGGTTTGTATGGCTGCATTGAAGATGATAA[T/G]GCCGATGAGAATCGGTGTTTTAGACGGGTTCTTAGCACAAGGACCCATGATCGCGCTTCGGATGATGATGATGATGTTGATCACCGGGCTGATGTTTTCAT
s1_37551363	Source 2c	Step 4a - non-FP	-	1	Monomorphic	Monomorphic B	avium	1	38524677	1	33755387	AGAGAGGGTACGGATACAAATATATACCAGATCGACGGACTCGTTTTTGATCTCCTCTAG[T/G]CTG
ss490546786	Original_6K	-	-	1	-	-	-	1	38611454	1	33821279	-
scaffold_1:37741416	Source 3a	Step 4b - non-FP	-	1	Failed	unresolved polymorphic	avium	1	38714784	1	33931579	ATCCTAAGTGGATCACGAGGGAACAGAGAAGTTTTGCGGATGTTGTTCAAACCGCAGAAAAGCATGACAACGCGCTCCAGCCCTACCCCGAACCCACCGTG[T/C]GGAGGTGCACCATATCTGTAAGAGCCATCACAAGGGTTAACAAGAGCCGGGCCAAAAAAACTCATGCCAAACATACTGAGCAGCATAGAGGTGTATAGCAT
scaffold_1:37749908	Source 3a	Step 4b - non-FP	-	1	Failed	unresolved polymorphic	avium	1	38723276	1	33940344	AACTCACCCATGGCCACCATGTTGCAAGTTTCTTACAAAGCACAGTCACCCATGCATCAGAGCCATCCAATGCTTTACTTGCAGGTGGTATTCCCTGGAAA[T/G]AACACAGGTTAGAATGAGATGAAGATGATCATATGTGGAAAAGGAAAGAAAACAAGAAAAGACAAATATTTTGTATAGGTAGGGATTTCAGACCCAGCTGA
scaffold_1:37760877	Source 3b	Step 3 - non-FP	-	1	Failed	unresolved polymorphic	avium	1	38734245	-	-	AACCGATCTTTGTAGGTGTTTGTGGCCTAAATGCTTACCAACCCTTTATCTCCTACATATCTAAACTTTTGTTACAAAAGAAATATAAATCACCAATAATA[T/C]AGTTAAAGTGGGAGAAAGAATGGGAATTTGGAGATAGATGCTTTGAAAAACGAAAGGAGGTAAGAACAAATGGTGCCAGACGTCAAATATAACGTTTGGTC
scaffold_1:37761284	Source 3b	Step 3 - non-FP	-	1	Failed	unresolved polymorphic	avium	1	38734652	-	-	CCAAATAATATTGTTATACTAATTACCACTTGCTTTATGCATTCTTTAGTGTGACTGAGAACGCGCTGGACGGTACCAAATAAAGCAACGGCGGCAAGGCT[A/G]TTCCCGAAACTTTCCTTGGTGCTTCGTTGCTGATGTAATATTAACCCTTACAAAGTTACTTTGCTTTGTGGTTAATTTGGGCTTAACGCCCCGTCAAACTT
scaffold_1:37769659	Source 3b	Step 3 - non-FP	-	1	Monomorphic	unresolved polymorphic	avium	1	38743027	1	34047438	CCGCCGCATGAGGTAAATCATCTCTCTCTGGCTCTTGCTGATGTATTTGCAATATCAATTTTGTCATGAGTGTGGTGAATTGCAGGCCGGTTAGGTTCTTA[A/G]CATGTGTTTGAGCAAATCATCAAAACGGCCGGCGCGGATCATGAGCAATATTCATCGGTATCGTTTCTTGCTCTCTCTCTCTCGATAATATTTGATGAAAA
scaffold_1:37770014	Source 3b	Step 3 - non-FP	-	1	Failed	unresolved polymorphic	avium	1	38743382	1	34047082	GAGGTCGGTCTAGTAGCCTGACGATCCAGTTTCATACCCACTAATTGTTCTTGATTTTTTAATTGACTCATACTAAGATTGCCAACAACAAAATAGTCTAA[T/C]CATAATTGTCTACATCGGAAGTGCCAACAAAATCAATTTTGTGTTTGCATTGTGTCTCTAAAACCTTGTGTAGCCTAGTGACGCATTTCTGCTGGTGCTCT
s1_37889266	Source 2a	Step 2a	-	1	DistortedAndUnexpSegreg	Robust	avium	1	38862634	1	34126771	CAGCACCACCTGCAGGCATGTTGCTTATACACAAAGTTGAGGGTGCAACGTCATTGC[A/G]TGGTGT
ss490548228	Original_6K	-	-	1	-	-	-	1	39025679	1	34313782
scaffold_1:38126427	Source 3a	Step 4a - FP	gap_183-184	1	Failed	Failed	avium	1	39099795	-	-	TTGTGGTTGACTTTCTGATATGAATTGGATTGAACATGAGGCCAACATTAGTTTTTCATCCCATCATATTCTAATAGTAACATCGCTGTTCTTCTGGACAA[A/C]AGGGAGGGGAAGGTTTATTTTCTTCTAGTTGTAGATACAAATAACATTGTTTATTTACTATTTTTTTGGTCTTATGCAAATGAACGTTTTGGTTCCCAAAC
scaffold_1:38127051	Source 3a	Step 4a - FP	gap_183-184	1	Monomorphic	unresolved polymorphic	avium	1	39100419	unanchored	52916294	AGCTTGGACGTGGTGGATTTGGTGCTGTTTACAGGGTAATAAAACATCCACAATCGTGTTGGTTATGTGCCTACGTGAGCAGTATAAGTTAACTTTCAGAT[T/G]CCTCTTGAATTATGCAGGGTAGGCTCTTGAATGAAGAAGATATAGCAGTTAAAAGGCTTTCTAGAGATTCTGCACAAGGGGACATAGAATTTAGAAATGAG
scaffold_1:38127137	Source 3a	Step 4a - FP	gap_183-184	1	Failed	unresolved polymorphic	avium	1	39100505	unanchored	52916380	AGTTAACTTTCAGATTCCTCTTGAATTATGCAGGGTAGGCTCTTGAATGAAGAAGATATAGCAGTTAAAAGGCTTTCTAGAGATTCTGCACAAGGGGACAT[A/G]GAATTTAGAAATGAGGTCGAATTAGTAGCGAAGCTTCAACATCGAAATTTAGTTAGACTCCTTGGTTTCTGCCTGGAAGGAAATGAAAGACTTCTTGTGTA
scaffold_1:38128265	Source 3a	Step 4a - FP	gap_183-184	1	Monomorphic	Monomorphic A	avium	1	39101633	unanchored	52917484	GAAAACTTCAAATTTACTAGATCCCACCTTGAAGACTGGTTTAACAACTGAAATAATGAGATGCATCCACATTGGATTACTATGTGTGCAACCGAATATAA[T/G]TGAGAGGCCAACCATGGCTTCAGTTGTTCTTATGCTTACTAGCAACTCTCCCACTCTCCCAGTACCCTCGCAACCATTTTCTCTGATTCAGCCGGAAACAC
scaffold_1:38133390	Source 3a	Step 4a - FP	gap_183-184	1	Monomorphic	Monomorphic A	avium	1	39106758	unanchored	52915283	ACAAGCGAAGCTGCTGGGCGTGGTGATCTTCTTAAGTTTGCAGTAGGAAATGCAAGCGTCGGCGCAAATTCTAATGTAACAATCTATGGACTTGCTCAGTG[T/C]ACTCCAGAGTTGTCAGAGATAGAGTGTACTAATTGCTTTAATGTTTCGTTGGGGGCTATCCGAACATGTTGTAGTGGATCAATGGGTGCGAGAGTTGCCAC
scaffold_1:38133434	Source 3a	Step 4a - FP	gap_183-184	1	Failed	unresolved polymorphic	avium	1	39106802	unanchored	52915327	AGGAAATGCAAGCGTCGGCGCAAATTCTAATGTAACAATCTATGGACTTGCTCAGTGCACTCCAGAGTTGTCAGAGATAGAGTGTACTAATTGCTTTAATG[T/C]TTCGTTGGGGGCTATCCGAACATGTTGTAGTGGATCAATGGGTGCGAGAGTTGCCACACCTAGCTGTACCATAAGGTATGAGTCTCACCCCTTCTTTTACA
scaffold_1:38136108	Source 3a	Step 4a - FP	gap_183-184	1	Monomorphic	unresolved polymorphic	avium	1	39109476	unanchored	52916528	ATTTAGTTAGACTTCTTGGTTTCTGCCTGGAAGGAAATGAAAGACTTCTTGTGTATGAGTTTGTCCATAACGCAAGTCTCGACCAATTCATATTTGGTATG[T/C]ACATATATGCATGCGTTGGAATTCTGTTGCTTCCAAAACGAACAACAACAAACATCATTAATACAAAATATTATTTCTTCATGAGTATGCAGATCCAATCA
scaffold_1:38250196	Source 3a	Step 3 - non-FP	-	1	DistortedAndUnexpSegreg	unresolved polymorphic	avium	1	39223564	1	34477139	ACGGTCTCTCCATTTTTCTTGGCAAGTTTCTCTTCCAAGGCCTCTTTGGACATTACTGCCTGAGGCTTGTCAATGGCTGCAGGAAATTAGTCTCATCATCA[A/G]AACATATTTTGTCCACTGAAGACAGAAGAATGTCTAAATTGGTACTTACGATCAAGATACTGGAGTGCGAAAGTAAAAAGGAAGTTGAACAGAAGAACAAA
scaffold_1:38251644	Source 3a	Step 3 - non-FP	-	1	DistortedAndUnexpSegreg	unresolved polymorphic	avium	1	39225012	1	34478579	GCAAGCTCATCCCCAAGTTCTCTACCAATGCGAAATGATTGCATTGCTTCAGAAAATTCATTTGAAGTTACAAAGCTGTAAGGCTTATCTTTATCAGCCCA[A/G]TATTGCTCTTGATCTTTCCTTGATGTCACCTATTATAGAAATAACAAGAGGCAAAAAGAAAAATAAAGTTACAATTGTCAGGTCCAATCTGTTTGGAGAAA
scaffold_1:38253843	Source 3a	Step 3 - non-FP	-	1	Robust	unresolved polymorphic	avium	1	39227211	1	34480749	TTAATTACCTGTTCATGCGGTCCTTGAGCTTCAACAAGAACTTCTCATTATCTTCCTCTGCAATCTTCACAAGTCTCTCCAACAAGCTCTTCCTTTCTAAT[A/G]ATCCAAGATTGTTTACATCAATGATCTCTCTAGCCTGACCATCCTCTTCTGCAAGTAGGCCTCTCCGTATGCGTAAATATGTGGGCAATCTCTCAATAGCA
scaffold_1:38257617	Source 3a	Step 3 - non-FP	-	1	DistortedAndUnexpSegreg	Robust	avium	1	39230985	1	34488934	AAGGCAAAGGTGAAGCCGAAGAGCACGCAAATCCCGACATGGACGGCTGCAACTACTCCCAGAAAGTCCTGTCTGTAGCCAAAGTAGTCCTTTACAAAGTG[T/C]TCCACACTTTTACCAGCACTTTCACCTGAATCAAATATTTCTTTAATGTCTCCAAATTGTGAAGCAACTAATCCATACAGTGTGTACGAAACAGGGCAAAT
ss490548232	Original_6K	-	-	1	-	-	-	1	39273462	1	34551754	-
s1_38302378	Source 2a	Step 2a	-	1	Monomorphic	Monomorphic B	avium	1	39275725	1	34554001	GATCATTAAAAGCCACGAAGAAATACAAAACGAAAATCTAATGAGTTAATTTATACATGTTGATTAACAGTTTGACAACATAAAATTCAATACTTACTGTTGAAATTCAATGTTAACGAACTTAGCAGAAGAGTTGGCGATTGCAGCGAA[A/G]GCGGTGGTGGAGAGGGCCATGGTAGTATCTTTCCTTGAAGGCCGAGACACCGAAGAGAGAGCTCGATCTACAATCTTTATCTGAATCGTCTTCCCTGGAACGCAAGTTCCTAGCACCGGCGCACTAATGCACCTCACCAGATATTGCCTG
ss490546794	Original_6K	-	-	1	-	-	-	1	39350272	1	34634868	-
scaffold_1:38456508	Source 3b	Step 4a - non-FP	-	1	Monomorphic	Monomorphic B	avium	1	39429876	-	-	TTCTCAGAAACTTGCTTCTTAATTATGTAAAAAAAATGTTCCATACAATAACACATTTAACCAAGGTGTAGAGTGGCGGATCCTGGAATTTTCATTCCGGG[A/G]GTCAACGTGTAAAAGGTTAAAAAAATTTCTATACAAAATAGACCCATTGAAATGAAACGATAATACTCTAATTCATAGTTAATAGATAAAACCATACAAAA
scaffold_1:38456531	Source 3b	Step 4a - non-FP	-	1	Monomorphic	Monomorphic A	avium	1	39429899	-	-	TATGTAAAAAAAATGTTCCATACAATAACACATTTAACCAAGGTGTAGAGTGGCGGATCCTGGAATTTTCATTCCGGGAGTCAACGTGTAAAAGGTTAAAA[A/C]AATTTCTATACAAAATAGACCCATTGAAATGAAACGATAATACTCTAATTCATAGTTAATAGATAAAACCATACAAAATACTCATGTTCATTATCAAAGAG
scaffold_1:38456898	Source 3b	Step 4a - non-FP	-	1	Failed	unresolved polymorphic	avium	1	39430266	2	11914988	GGGCATTTACGTCATTTTTTAGGTTCATCGTAGTTTTGATTTTGAGCTTTATCTGCATTTCTTTTGGGTTCTAGCTCTCAAACTTTGGACCCTTATGAGTA[T/C]TGTCTTAGGGGGAGTTTATTCAAGCAAATATTTCTTCAATATGTAAGAGTTAGGTTATTCTTATAAAACTCTTTGTGGATTGACTTTTTACCTAGATTGAC
s1_38463002	Source 2c	Step 4a - non-FP	-	1	Monomorphic	Monomorphic B	avium	1	39436364	1	34681719	CCAGAACCTGCTAGCTAGACTAGACTACTTTCAACGGTAGGGAGAATACAAAGGAGAGACTAGGGGTGGTTGAAGCTTAAATAATAGATATGACAGAGCATACTGTTTGGTGAGTTTGAGGAGAACACTAGCTGCGATGACAGAAACAGT[T/C]GACCACGGTGTGTTAAAATAATTTTGCCTCAAATTTGCCATCCATTTGTGCCTGCGAGTTCTGCAGTCGTTGTTCAGCTCATCACATAGAGTAGCATAACAGTAGTTGCTAACAATGACCCCACTGTCAAGGTTATTGAGCAAAGTAGAT
ss490548236	Original_6K	-	-	1	-	-	-	1	39457769	1	34685775	-
scaffold_1:38526444	Source 3b	Step 4a - non-FP	-	1	Monomorphic	Monomorphic A	avium	1	39499812	unanchored	64468873	TCTTCCACCTCTTCAAAATATATTTATCGGGCATATATTCAATCTGGTCCCTTCTGAACAATGCTAAGATGTGCTTGCAAATAATTCCAACAAATTCAAAT[T/C]TTTTGCAGCTACACGATGCGTGGTCAGAATCTTTGACATATACAACTTCTGCCACTCTTGTTTCCCAATTTTTCCTTTCGCTCACGTTAAAGACAACTTTA
scaffold_1:38650859	Source 3b	Step 3 - non-FP	-	1	Monomorphic	Monomorphic B	avium	1	39624227	1	32293533	TTATTTATAATTTATTTCAAGCATTTCATTAACTGCCATAATTGTAATTAATACTCCATATTAATAGCATATCAATCACCCCATTTCTTTTGGTTGCCATT[T/C]CCTCTAACATATCGCCCCTTAAATTTGAAAACCAAAAAAAAAAAATGTAAATTACATATCCAATAATGTACCTATGAAAAATATAAATATAAATATATACA
scaffold_1:38655987	Source 3b	Step 3 - non-FP	-	1	Failed	unresolved polymorphic	avium	1	39629355	unanchored	75442833	TGCTTGAATGCAAGTCAGTATTAGGAGCAAAACAGCTGCAATGAAAGAAATAGTTGCCCAAGGTGTATTGAAATAATGTTGCCTCAAATTTGCCTTCCATT[T/C]GTTCCAAGGCTTTCTGCAGTAGCTATTAAGGCGCTCAGAAAGAGTAGCAAAGTAGAAGCTTTCACGATACACTGCAATTCCTTTTCCGAGGTTGTTAATCA
scaffold_1:38792961	Source 3a	Step 4a - non-FP	-	1	Robust	unresolved polymorphic	avium	1	39766329	unanchored	75460123	GGCCATACGTCTGGCAACAGCCATGGTTTGTTAAATATGCGGTCAATTTCATCCTGCAATTCATCGAAACGATACCTCAACAAGACCTCAATGATGAAGGC[A/G]GCATCCACTAGAATGATTCTCACAAATTCATCACTGCTAACCTGAATGGTTTCTGCATAACAACTGCGCAGTTTTGCTTCTTGGTCTTTTACTTTCTGTAC
scaffold_1:38849062	Source 3b	Step 4a - non-FP	-	1	Monomorphic	Monomorphic A	avium	1	39822430	1	34705226	AGAAACTAAAAGCTTCAAGCAAATAGAAATGTGCTACAAACATAGTAATGAAGATGTGGAAGCATTATCTCAGACGAATGATTCTGAAGTGGAAAAAACAA[A/G]AACAAAAAAGGAAGTGAGTTAAATTTGCACCTGCTATGTTCAAACGACAAAGTTGGTTTCCCTTTGGTCGATTACAAGAGAAGCTCAATGCAGCTTACTTG
scaffold_1:38849086	Source 3b	Step 4a - non-FP	-	1	Failed	unresolved polymorphic	avium	1	39822454	1	34705250	AGAAATGTGCTACAAACATAGTAATGAAGATGTGGAAGCATTATCTCAGACGAATGATTCTGAAGTGGAAAAAACAAGAACAAAAAAGGAAGTGAGTTAAA[T/G]TTGCACCTGCTATGTTCAAACGACAAAGTTGGTTTCCCTTTGGTCGATTACAAGAGAAGCTCAATGCAGCTTACTTGGTTCCTCTGGTAGATGAAAATATA
scaffold_1:38849188	Source 3b	Step 4a - non-FP	-	1	Failed	unresolved polymorphic	avium	1	39822556	1	34705350	TTGCACCTGCTATGTTCAAACGACAAAGTTGGTTTCCCTTTGGTCGATTACAAGAGAAGCTCAATGCAGCTTACTTGGTTCCTCTGGTAGATGAAAATATA[A/C]TTTTTCTCCTAATAATAAGGGTATAGTGCAATCAATGATGGGCTGTATAGAACAACTTTTTTGTTTTATGTGTTTATGTGAGACATGTTTTGCCAGATTGA
scaffold_1:38864636	Source 3a	Step 4a - non-FP	-	1	Failed	unresolved polymorphic	avium	1	39838004	unanchored	10298293	AACTCTACATACTGTGACTCAAGGTGAACATAGTCGTGCCCTCGCAATCTCTTGGATGACCCTGCTTTCGTTTGAATCCAAGGCACCTGATGGGGTTTCAC[A/C]CCAAGTCCTTCACCACGAACACTATTATTTGTCTCAGGACCCATTGCCTCAACATAAGCCCTTCTTCGTGTCTCTAAATTATCAGGACATTCATCTTCAAC
scaffold_1:38874183	Source 3a	Step 4a - non-FP	-	1	Failed	unresolved polymorphic	avium	1	39847551	1	35290372	GATATAGCATCTTCCTAAATAGACCTAGGAATTTCTTGAGCTTGCTAGTGTTCTTTGTAAGAATCTTTTTGCTTAGTGGATTGCCTGGTCGGTTGATGACC[T/C]CCAGTTTTTCCCAATGGTGGGTTTCTGGGTGAACAATATCTGGTTTCCATCTCTGTAGATTTTTTGGGTTTGTGTTCTTGATAGTTGACTAGTCATCTGAA
scaffold_1:38968107	Source 3b	Step 3 - non-FP	-	1	Monomorphic	Monomorphic B	avium	1	39941475	1	31591246	GTGCCCAAGCCTAGGTCGGAATGGACTGAAGCTGAGGTGTTTGCTGCATATTCAAACAAGAAGGCCAGAAATGCCTTAGTTACAGCCTTGTCTAGCACACA[A/G]TTTTCACATATACAACACATCCTAAATGCGAAACAGGCTTGGGATAAACTAAGGGTGGTTCATGAAGGGGATGACCAAGTTAGATCCCTAAAACTTCAGAT
scaffold_1:38970187	Source 3b	Step 3 - non-FP	-	1	Monomorphic	unresolved polymorphic	avium	1	39943555	unanchored	24680513	GAAGTAGTTTGCAATAAGGTTGTGAATGAAACAAGTGTCTTGTGGCATCAAAGGCTTGGACATGTGAACTTTAGAGACTTGCATAAATTGTCCAAGAAAGA[A/G]TTAGTGAGTGGATTACCAAAGCTTGACAAATCTGATCAACATGTTTGTGAAGGATGTCAATTGGGGAAGCAAGTTAGAGTGTCTCATAAGAAGGTCAAACA
scaffold_1:38971702	Source 3b	Step 3 - non-FP	-	1	Monomorphic	Monomorphic A	avium	1	39945070	1	31587665	TTAAAATTCAAACTTTATCAAATGGATGTCAAAACTGCTTTTTTGAATGGTATTTTAAATGAAGAGGTCTATGTTGAACAACCAAAGGGTTTTGAAGATCC[A/C]CATCATCCAAATGATGTGTTTCAGTTAAAAAAGGCACTCTATGGTTTGAAACAAGCTCCTAGAGCATGGTATGAGAGGTTATCTTCTCATCTTCTAAGAAA
ss490548240	Original_6K	-	-	1	-	-	-	1	39982204	unanchored	90268343	-
scaffold_1:39009131	Source 3a	Step 4a - non-FP	-	1	ShiftedHomo	unresolved polymorphic	avium	1	39982499	unanchored	90268638	TAGATTCTGTTACGCGACTCTTTGTGAAGAGCGGAACAACTTCTGCAGATCGTCCTGGAACAAATGGAAGGCAAATTTGAGACAAAATTATTTCAACACAC[A/C]TTGGGCATCTATTTCTGTCATTGCCGCTGTTGTTCTCCTCACACACACTCTCAGACAAACGGTGTGCTCTGTTATCTCTGCTACTTAACCATTAAAGGGTA
[truncated: 9,120 more rows]
