# Supplementary material for: The cherry 6+9K SNP array: a cost-effective improvement to the cherry 6K SNP array for genetic studies
Source: Sci Rep. 2020 May 6;10:7613. doi: 10.1038/s41598-020-64438-x (PMC7203174; doi:10.1038/s41598-020-64438-x)
Supplement: Supplementary file 7 — Supplementary Table S2. [file 41598_2020_64438_MOESM7_ESM.xlsx]

## Sheet: Sheet1
Title: The cherry 6+9K SNP array: a cost-effective improvement to the cherry 6K SNP array for genetic studies
Authors: Stijn Vanderzande, Ping Zheng, Lichun Cai, Barac Goran, Ksenija Gasic, Dorrie Main, Amy Iezzoni, Cameron Peace
Supplementary Table S2: Physical position in the sweet cherry whole genome sequence [22] for all SNPs of the 6+9K SNP array. The numbers of hits in the sweet cherry genome for the flanking sequence of the SNP are also given.
SNP name	Chromosome Sweet cherry 1.0	Physical position Sweet cherry 1.0	Number of BLAST+ hits
CBP	8	10800387	3
CBP_2	8	10800387	3
CBPb	1	32596830	1
CBPc	2	1032205	1
CBPc_2	2	1032205	1
CLF	7	11797490	1
CLF_2	7	11797490	1
COL2	3	661525	1
COL2_2	3	661525	1
DDF1	5	7782031	3
DDL_2	4	15687262	1
ELF8	7	15967507	1
ELF8_2	7	15967507	1
EMF2	4	11192215	1
EMF2_2	4	11192215	1
FAR1	2	25088783	1
FAR1_2	2	25088783	1
FIE1	4	15304199	1
FIE1_2	4	15304199	1
FIO1	8	13845972	1
FIO1_2	8	13845972	1
FL2_LFY	5	11113284	1
FL2_LFY_2	5	11113284	1
FRI	1	1101102	1
FRS6	3	6373859	1
FRS6_2	3	6373859	1
FRS8	3	6425364	1
FRS8_2	3	6425364	1
FYPP3	1	27183067	1
FYPP3_2	1	27183067	1
GH17	7	18398610	1
GH17-101	unanchored	1731445	2
GH17-101_2	unanchored	1731445	2
GH17-61	6	9591281	1
GH17-61_2	6	9591281	1
GH17_2	7	18398610	1
GI	8	3878052	1
GI_2	8	3878052	1
LHY	-	-	0
LHY_2	-	-	0
MBF1C	7	17610919	1
MBF1C_2	7	17610919	1
NUA	4	8958502	1
NUA_2	4	8958502	1
Pa1Cl_snp_sweet_4_09145953	-	-	0
Pa2Cl_snp_sweet_4_12750612	-	-	0
pav-pce_trnS-trnG_787	CHLOROPLAST	-	-
pav-pce_trnS-trnG_787_2	CHLOROPLAST	-	-
pav-pce_trnS-trnG_799_2	CHLOROPLAST	-	-
pav_ARCP511_112	CHLOROPLAST	-	-
pav_ARCP511_112_2	CHLOROPLAST	-	-
pav_CCB256_369	MITOCHONDRION	-	-
pav_matK_908	CHLOROPLAST	-	-
pav_matK_908_2	CHLOROPLAST	-	-
pav_NAD6_349	MITOCHONDRION	-	-
pav_NAD6_349_2	MITOCHONDRION	-	-
pav_TPScp1_718	CHLOROPLAST	-	-
pav_TPScp1_718_2	CHLOROPLAST	-	-
pav_trnS-trnG_557	CHLOROPLAST	-	-
pav_trnS-trnG_557_2	CHLOROPLAST	-	-
pav_trnS-trnG_652	CHLOROPLAST	-	-
pav_trnS-trnG_652_2	CHLOROPLAST	-	-
pce_atpB-rbcL_175	CHLOROPLAST	-	-
pce_atpB-rbcL_175_2	CHLOROPLAST	-	-
pce_atpB-rbcL_247	CHLOROPLAST	-	-
pce_atpB-rbcL_247_2	CHLOROPLAST	-	-
pce_atpB-rbcL_402	CHLOROPLAST	-	-
pce_rbcL_410	CHLOROPLAST	-	-
pce_TPScp9_306	CHLOROPLAST	-	-
pce_TPScp9_306_2	CHLOROPLAST	-	-
PHYC	3	14702905	1
PHYC_2	3	14702905	1
pspp_matK_747	CHLOROPLAST	-	-
pspp_matK_747_2	CHLOROPLAST	-	-
pspp_matK_752	CHLOROPLAST	-	-
pspp_matK_752_2	CHLOROPLAST	-	-
pspp_TPScp9_371	CHLOROPLAST	-	-
pspp_TPScp9_371_2	CHLOROPLAST	-	-
RosBREED_snp_sweet_1_00043011	1	66792	2
RosBREED_snp_sweet_1_00072435	1	89086	1
RosBREED_snp_sweet_1_00094685	1	117646	1
RosBREED_snp_sweet_1_00114487	1	143811	1
RosBREED_snp_sweet_1_00154827	1	182302	2
RosBREED_snp_sweet_1_00196391	1	220275	1
RosBREED_snp_sweet_1_00226347	1	258757	1
RosBREED_snp_sweet_1_00252077	1	277957	1
RosBREED_snp_sweet_1_00282209	-	-	0
RosBREED_snp_sweet_1_00348730	1	395020	1
RosBREED_snp_sweet_1_00375897	1	416753	2
RosBREED_snp_sweet_1_00409628	1	471074	1
RosBREED_snp_sweet_1_00440533	1	504237	1
RosBREED_snp_sweet_1_00493090	1	551958	1
RosBREED_snp_sweet_1_00538005	1	589393	1
RosBREED_snp_sweet_1_00564822	1	615645	1
RosBREED_snp_sweet_1_00599759	1	652008	1
RosBREED_snp_sweet_1_00673608	1	729137	2
RosBREED_snp_sweet_1_00693053	1	752195	1
RosBREED_snp_sweet_1_00726107	1	786196	1
RosBREED_snp_sweet_1_00795287	1	851904	1
RosBREED_snp_sweet_1_00807389	-	-	0
RosBREED_snp_sweet_1_00847464	1	897583	3
RosBREED_snp_sweet_1_00885553	1	934789	1
RosBREED_snp_sweet_1_00917288	1	982932	1
RosBREED_snp_sweet_1_00985514	1	1056199	1
RosBREED_snp_sweet_1_01010940	1	1078439	1
RosBREED_snp_sweet_1_01049839	1	1115368	1
RosBREED_snp_sweet_1_01080725	1	1145701	2
RosBREED_snp_sweet_1_01111320	1	1179395	1
RosBREED_snp_sweet_1_01135423	1	1203012	1
RosBREED_snp_sweet_1_01176314	1	1232642	1
RosBREED_snp_sweet_1_01197874	1	1260099	1
RosBREED_snp_sweet_1_01238095	1	1276267	1
RosBREED_snp_sweet_1_01272972	1	1336986	1
RosBREED_snp_sweet_1_01292903	1	1356361	1
RosBREED_snp_sweet_1_01331155	1	1395368	1
RosBREED_snp_sweet_1_01358034	1	1422363	1
RosBREED_snp_sweet_1_01384870	1	1447042	1
RosBREED_snp_sweet_1_01450317	1	1511221	1
RosBREED_snp_sweet_1_01480377	1	1541222	3
RosBREED_snp_sweet_1_01514851	1	1599097	1
RosBREED_snp_sweet_1_01537346	1	1620810	1
RosBREED_snp_sweet_1_01574045	1	1669242	1
RosBREED_snp_sweet_1_01668448	1	1738895	1
RosBREED_snp_sweet_1_01718235	1	1792935	1
RosBREED_snp_sweet_1_01737374	1	1820619	2
RosBREED_snp_sweet_1_01762999	1	1861451	2
RosBREED_snp_sweet_1_01843379	1	1893413	1
RosBREED_snp_sweet_1_01868730	1	1915742	2
RosBREED_snp_sweet_1_01894053	1	1958832	1
RosBREED_snp_sweet_1_01920578	1	1989799	1
RosBREED_snp_sweet_1_01957104	-	-	0
RosBREED_snp_sweet_1_02047481	1	2136916	1
RosBREED_snp_sweet_1_02115377	1	2194304	1
RosBREED_snp_sweet_1_02145339	-	-	0
RosBREED_snp_sweet_1_02177783	1	2246673	1
RosBREED_snp_sweet_1_02204110	1	2277563	1
RosBREED_snp_sweet_1_02241751	1	2308888	1
RosBREED_snp_sweet_1_02304454	1	2376397	1
RosBREED_snp_sweet_1_02334387	1	2402611	1
RosBREED_snp_sweet_1_02370183	1	2467069	1
RosBREED_snp_sweet_1_02387411	1	2484429	1
RosBREED_snp_sweet_1_02441717	1	2526952	1
RosBREED_snp_sweet_1_02462762	1	2555978	1
RosBREED_snp_sweet_1_02589531	1	2669812	1
RosBREED_snp_sweet_1_02622201	1	2707385	1
RosBREED_snp_sweet_1_02716470	1	2798020	1
RosBREED_snp_sweet_1_02750346	1	2832259	1
RosBREED_snp_sweet_1_02822461	1	2868069	1
RosBREED_snp_sweet_1_02847400	1	2879796	1
RosBREED_snp_sweet_1_02872880	1	2904148	1
RosBREED_snp_sweet_1_02906213	-	-	0
RosBREED_snp_sweet_1_02948421	1	2986742	1
RosBREED_snp_sweet_1_02967004	1	3005470	1
RosBREED_snp_sweet_1_02989937	1	3024339	1
RosBREED_snp_sweet_1_03030908	unanchored	69304365	1
RosBREED_snp_sweet_1_03137813	-	-	0
RosBREED_snp_sweet_1_03190565	1	3175549	1
RosBREED_snp_sweet_1_03222806	1	3216966	1
RosBREED_snp_sweet_1_03256420	1	3261788	1
RosBREED_snp_sweet_1_03272484	1	3280629	1
RosBREED_snp_sweet_1_03317306	unanchored	38071044	2
RosBREED_snp_sweet_1_03348164	unanchored	38119418	1
RosBREED_snp_sweet_1_03367813	unanchored	38138668	1
RosBREED_snp_sweet_1_03405097	unanchored	38156869	2
RosBREED_snp_sweet_1_03438841	unanchored	16049298	1
RosBREED_snp_sweet_1_03470086	unanchored	16018812	3
RosBREED_snp_sweet_1_03511935	1	4125791	1
RosBREED_snp_sweet_1_03541276	1	4148592	1
RosBREED_snp_sweet_1_03565104	1	4164694	1
RosBREED_snp_sweet_1_03598182	1	3336735	1
RosBREED_snp_sweet_1_03646156	1	3412995	2
RosBREED_snp_sweet_1_03683691	1	3452963	1
RosBREED_snp_sweet_1_03727172	1	3514151	1
RosBREED_snp_sweet_1_03745784	1	3526254	1
RosBREED_snp_sweet_1_03795271	1	3569100	1
RosBREED_snp_sweet_1_03851976	1	3629211	1
RosBREED_snp_sweet_1_03878541	1	3654809	2
RosBREED_snp_sweet_1_04007222	1	3732173	1
RosBREED_snp_sweet_1_04032199	1	3759304	1
RosBREED_snp_sweet_1_04060714	1	3797111	1
RosBREED_snp_sweet_1_04104373	1	3823127	1
RosBREED_snp_sweet_1_04135801	1	3845316	1
RosBREED_snp_sweet_1_04203096	1	3864876	1
RosBREED_snp_sweet_1_04266188	1	3911399	1
RosBREED_snp_sweet_1_04292905	1	3936729	1
RosBREED_snp_sweet_1_04322404	1	3972027	1
RosBREED_snp_sweet_1_04354807	1	3994141	1
RosBREED_snp_sweet_1_04455379	4	19672477	1
RosBREED_snp_sweet_1_04487151	4	19641738	1
RosBREED_snp_sweet_1_04506787	4	19608033	1
RosBREED_snp_sweet_1_04536496	4	19580340	1
RosBREED_snp_sweet_1_04582994	4	19515971	1
RosBREED_snp_sweet_1_04604799	4	19493334	1
RosBREED_snp_sweet_1_04644630	4	19450292	1
RosBREED_snp_sweet_1_04655310	4	19420671	1
RosBREED_snp_sweet_1_04701790	4	19372414	3
RosBREED_snp_sweet_1_04771145	4	19167364	1
RosBREED_snp_sweet_1_04826319	4	19109454	1
RosBREED_snp_sweet_1_04905651	4	19009850	1
RosBREED_snp_sweet_1_04935013	4	18958925	1
RosBREED_snp_sweet_1_04970223	4	18939493	1
RosBREED_snp_sweet_1_04986018	4	18920708	1
RosBREED_snp_sweet_1_05007768	4	18882212	1
RosBREED_snp_sweet_1_05034213	1	4208908	1
RosBREED_snp_sweet_1_05072796	1	4231760	1
RosBREED_snp_sweet_1_05109414	1	4255980	1
RosBREED_snp_sweet_1_05157044	1	4309006	1
RosBREED_snp_sweet_1_05179411	1	4336162	1
RosBREED_snp_sweet_1_05212271	1	4358547	1
RosBREED_snp_sweet_1_05246837	1	4382164	1
RosBREED_snp_sweet_1_05269311	1	4402537	1
RosBREED_snp_sweet_1_05301980	1	4437269	1
RosBREED_snp_sweet_1_05324710	1	4452783	1
RosBREED_snp_sweet_1_05360291	1	4482848	1
RosBREED_snp_sweet_1_05400914	1	4051556	1
RosBREED_snp_sweet_1_05495089	4	20135501	3
RosBREED_snp_sweet_1_05523732	4	20196242	1
RosBREED_snp_sweet_1_05564866	4	20239138	1
RosBREED_snp_sweet_1_05587757	4	20257450	1
RosBREED_snp_sweet_1_05617464	1	4519076	1
RosBREED_snp_sweet_1_05651419	1	4573082	1
RosBREED_snp_sweet_1_05684210	1	4594807	1
RosBREED_snp_sweet_1_05779618	1	4663618	1
RosBREED_snp_sweet_1_05800919	1	4693322	1
RosBREED_snp_sweet_1_05839154	1	4726584	1
RosBREED_snp_sweet_1_05878432	1	4785619	1
RosBREED_snp_sweet_1_05894052	1	4802040	1
RosBREED_snp_sweet_1_05930591	1	4835082	1
RosBREED_snp_sweet_1_05962255	1	4862953	2
RosBREED_snp_sweet_1_06004420	1	4896470	1
RosBREED_snp_sweet_1_06034950	1	4928076	1
RosBREED_snp_sweet_1_06059026	1	4968112	1
RosBREED_snp_sweet_1_06090254	1	4990783	1
RosBREED_snp_sweet_1_06120596	1	5015912	1
RosBREED_snp_sweet_1_06180054	1	5041191	1
RosBREED_snp_sweet_1_06215653	1	5105041	1
RosBREED_snp_sweet_1_06246140	1	5130231	1
RosBREED_snp_sweet_1_06310064	1	5177261	1
RosBREED_snp_sweet_1_06365408	1	5235027	6
RosBREED_snp_sweet_1_06402261	-	-	0
RosBREED_snp_sweet_1_06427303	1	5256217	2
RosBREED_snp_sweet_1_06460845	1	5280265	1
RosBREED_snp_sweet_1_06501549	1	5298858	1
RosBREED_snp_sweet_1_06523752	1	5319629	1
RosBREED_snp_sweet_1_06788990	unanchored	55032286	1
RosBREED_snp_sweet_1_06857570	unanchored	55105136	1
RosBREED_snp_sweet_1_06914459	unanchored	57064462	7
RosBREED_snp_sweet_1_06996315	-	-	0
RosBREED_snp_sweet_1_07047732	1	5539880	1
RosBREED_snp_sweet_1_07074495	1	5575417	1
RosBREED_snp_sweet_1_07089244	1	5594471	1
RosBREED_snp_sweet_1_07130958	unanchored	117912626	1
RosBREED_snp_sweet_1_07234788	1	6019539	1
RosBREED_snp_sweet_1_07287012	1	5683262	1
RosBREED_snp_sweet_1_07328678	1	5706820	1
RosBREED_snp_sweet_1_07374161	1	5748499	1
RosBREED_snp_sweet_1_07407733	1	5776817	2
RosBREED_snp_sweet_1_07435700	1	5800118	3
RosBREED_snp_sweet_1_07474737	1	5848952	1
RosBREED_snp_sweet_1_07504437	1	5877657	1
RosBREED_snp_sweet_1_07553811	1	5919353	1
RosBREED_snp_sweet_1_07571950	1	5954677	1
RosBREED_snp_sweet_1_07606665	1	6084272	1
RosBREED_snp_sweet_1_07636411	1	6123874	1
RosBREED_snp_sweet_1_07705893	1	6188423	1
RosBREED_snp_sweet_1_07738648	1	6247439	1
RosBREED_snp_sweet_1_07761556	1	6270395	1
RosBREED_snp_sweet_1_07801093	-	-	0
RosBREED_snp_sweet_1_07824263	1	6326174	1
RosBREED_snp_sweet_1_07983442	1	6495569	1
RosBREED_snp_sweet_1_08014155	1	6516295	2
RosBREED_snp_sweet_1_08048406	1	6556881	1
RosBREED_snp_sweet_1_08081294	1	6593280	1
RosBREED_snp_sweet_1_08106269	-	-	0
RosBREED_snp_sweet_1_08141455	1	6660451	1
RosBREED_snp_sweet_1_08211301	1	6793356	1
RosBREED_snp_sweet_1_08240209	1	6826250	1
RosBREED_snp_sweet_1_08272186	1	6856295	1
RosBREED_snp_sweet_1_08299271	1	6892134	1
RosBREED_snp_sweet_1_08331721	1	6940125	1
RosBREED_snp_sweet_1_08362186	-	-	0
RosBREED_snp_sweet_1_08406081	8	3521449	1
RosBREED_snp_sweet_1_08431278	1	7064812	1
RosBREED_snp_sweet_1_08452824	1	7086689	1
RosBREED_snp_sweet_1_08502397	1	7140312	1
RosBREED_snp_sweet_1_08531796	1	7151507	2
RosBREED_snp_sweet_1_08553595	1	7165422	1
RosBREED_snp_sweet_1_08591955	1	7212870	1
RosBREED_snp_sweet_1_08602438	1	7223379	1
RosBREED_snp_sweet_1_08641043	1	7279840	1
RosBREED_snp_sweet_1_08680163	1	7322494	1
RosBREED_snp_sweet_1_08773061	1	7414850	1
RosBREED_snp_sweet_1_08813207	1	7450684	1
RosBREED_snp_sweet_1_08833408	1	7465209	1
RosBREED_snp_sweet_1_09029964	1	7618440	4
RosBREED_snp_sweet_1_09067752	1	7867593	1
RosBREED_snp_sweet_1_09123894	unanchored	133162770	1
RosBREED_snp_sweet_1_09154975	1	7774274	1
RosBREED_snp_sweet_1_09182116	1	7807442	1
RosBREED_snp_sweet_1_09317556	2	8813120	1
RosBREED_snp_sweet_1_09325382	2	8802603	1
RosBREED_snp_sweet_1_09415438	2	8639123	1
RosBREED_snp_sweet_1_09436250	1	7984497	1
RosBREED_snp_sweet_1_09467655	1	8005494	1
RosBREED_snp_sweet_1_09498211	2	9332126	1
RosBREED_snp_sweet_1_09597368	2	9140433	1
RosBREED_snp_sweet_1_09623424	-	-	0
RosBREED_snp_sweet_1_09655274	2	9084737	1
RosBREED_snp_sweet_1_09923337	2	8905709	1
RosBREED_snp_sweet_1_09929172	2	8898877	1
RosBREED_snp_sweet_1_10033789	2	8633726	1
RosBREED_snp_sweet_1_10046139	2	8620271	1
RosBREED_snp_sweet_1_10068854	2	8598668	1
RosBREED_snp_sweet_1_10077418	2	8589374	1
RosBREED_snp_sweet_1_10111083	2	8562539	1
RosBREED_snp_sweet_1_10128117	2	8545510	1
RosBREED_snp_sweet_1_10138561	2	8531624	1
RosBREED_snp_sweet_1_10143073	2	8526049	1
RosBREED_snp_sweet_1_10175178	2	8509278	1
RosBREED_snp_sweet_1_10176147	2	8508381	1
RosBREED_snp_sweet_1_10187485	2	8496501	1
RosBREED_snp_sweet_1_10194300	2	8489689	1
RosBREED_snp_sweet_1_10205646	2	8472863	1
RosBREED_snp_sweet_1_10212317	2	8466121	1
RosBREED_snp_sweet_1_10220094	2	8458243	1
RosBREED_snp_sweet_1_10229579	2	8448482	1
RosBREED_snp_sweet_1_10237387	2	8441111	1
RosBREED_snp_sweet_1_10267971	2	8365207	1
RosBREED_snp_sweet_1_10275599	2	8357610	1
RosBREED_snp_sweet_1_10284090	2	8352210	2
RosBREED_snp_sweet_1_10296567	2	8336707	1
RosBREED_snp_sweet_1_10307671	1	8346430	2
RosBREED_snp_sweet_1_10316151	1	8355937	1
RosBREED_snp_sweet_1_10330576	-	-	0
RosBREED_snp_sweet_1_10343771	1	8392990	2
RosBREED_snp_sweet_1_10365026	1	8418089	1
RosBREED_snp_sweet_1_10373928	1	8426897	1
RosBREED_snp_sweet_1_10419462	1	8483330	1
RosBREED_snp_sweet_1_10427271	-	-	0
RosBREED_snp_sweet_1_10442186	1	8506978	1
RosBREED_snp_sweet_1_10454088	1	8518519	1
RosBREED_snp_sweet_1_10461071	1	8525467	2
RosBREED_snp_sweet_1_10493258	1	8592917	1
RosBREED_snp_sweet_1_10506571	1	8603040	2
RosBREED_snp_sweet_1_10529154	1	8612122	1
RosBREED_snp_sweet_1_10546969	1	8620780	1
RosBREED_snp_sweet_1_10559404	1	8629726	1
RosBREED_snp_sweet_1_10567330	1	8637600	1
RosBREED_snp_sweet_1_10585398	7	17464208	1
RosBREED_snp_sweet_1_10603637	1	8679876	1
RosBREED_snp_sweet_1_10611364	1	8687755	1
RosBREED_snp_sweet_1_10637855	1	8730412	1
RosBREED_snp_sweet_1_10648330	1	8740313	2
RosBREED_snp_sweet_1_10694269	1	8803404	1
RosBREED_snp_sweet_1_10701111	1	8809701	1
RosBREED_snp_sweet_1_10767019	1	8865085	1
RosBREED_snp_sweet_1_10784180	1	8892580	1
RosBREED_snp_sweet_1_10796641	1	8898447	2
RosBREED_snp_sweet_1_10829860	1	8931991	1
RosBREED_snp_sweet_1_10837381	1	8939459	1
RosBREED_snp_sweet_1_10861875	1	8972365	1
RosBREED_snp_sweet_1_10878674	1	8989706	1
RosBREED_snp_sweet_1_10891409	1	9002677	1
RosBREED_snp_sweet_1_10908774	1	9028359	1
RosBREED_snp_sweet_1_10913603	1	9032919	1
RosBREED_snp_sweet_1_10936163	1	9057115	1
RosBREED_snp_sweet_1_10943814	1	9063204	1
RosBREED_snp_sweet_1_10968083	1	9082422	1
RosBREED_snp_sweet_1_10979761	1	9095290	1
RosBREED_snp_sweet_1_11060284	unanchored	35249906	2
RosBREED_snp_sweet_1_11081324	1	9337127	1
RosBREED_snp_sweet_1_11091298	1	9367711	1
RosBREED_snp_sweet_1_11107790	1	9380870	1
RosBREED_snp_sweet_1_11128375	1	9433464	1
RosBREED_snp_sweet_1_11155114	1	9461162	1
RosBREED_snp_sweet_1_11166131	1	9494411	1
RosBREED_snp_sweet_1_11242894	1	9566719	1
RosBREED_snp_sweet_1_11338862	1	9661297	1
RosBREED_snp_sweet_1_11511696	1	9738090	2
RosBREED_snp_sweet_1_11682359	1	9962634	1
RosBREED_snp_sweet_1_11755626	1	10019138	1
RosBREED_snp_sweet_1_11855405	1	10116605	1
RosBREED_snp_sweet_1_11906537	1	10181114	1
RosBREED_snp_sweet_1_12022829	1	10294220	1
RosBREED_snp_sweet_1_12116733	unanchored	109978567	1
RosBREED_snp_sweet_1_12191200	1	10444099	1
RosBREED_snp_sweet_1_12292557	1	8101319	1
RosBREED_snp_sweet_1_12378758	1	8220725	1
RosBREED_snp_sweet_1_12641482	2	6240579	2
RosBREED_snp_sweet_1_12686714	1	10507564	1
RosBREED_snp_sweet_1_12802283	1	10572108	1
RosBREED_snp_sweet_1_12884734	1	10645299	1
RosBREED_snp_sweet_1_12997969	1	10748705	1
RosBREED_snp_sweet_1_13052512	1	10767382	1
RosBREED_snp_sweet_1_13126621	1	10703635	6
RosBREED_snp_sweet_1_13282385	6	9860177	1
RosBREED_snp_sweet_1_13363703	1	11530989	2
RosBREED_snp_sweet_1_13386240	1	11545240	1
RosBREED_snp_sweet_1_13505171	1	11830168	1
RosBREED_snp_sweet_1_13676278	1	12009364	2
RosBREED_snp_sweet_1_13761187	1	12101413	1
RosBREED_snp_sweet_1_13924769	1	12258702	1
RosBREED_snp_sweet_1_14044619	1	12303361	2
RosBREED_snp_sweet_1_14110306	1	12362239	1
RosBREED_snp_sweet_1_14219647	1	12435369	1
RosBREED_snp_sweet_1_14281912	1	12485642	1
RosBREED_snp_sweet_1_14330333	1	12521504	1
RosBREED_snp_sweet_1_14502897	unanchored	38449186	2
RosBREED_snp_sweet_1_14558222	1	13165350	2
RosBREED_snp_sweet_1_14626810	1	13187576	1
RosBREED_snp_sweet_1_14715038	1	13240743	1
RosBREED_snp_sweet_1_14779305	1	13313590	1
RosBREED_snp_sweet_1_14858127	1	13376746	1
RosBREED_snp_sweet_1_14977096	unanchored	36507985	1
RosBREED_snp_sweet_1_15061804	1	13875100	1
RosBREED_snp_sweet_1_15934921	-	-	0
RosBREED_snp_sweet_1_16011610	1	14262764	2
RosBREED_snp_sweet_1_16100926	1	14295934	1
RosBREED_snp_sweet_1_16221652	1	14465536	1
RosBREED_snp_sweet_1_16241924	1	14480295	1
RosBREED_snp_sweet_1_16474388	-	-	0
RosBREED_snp_sweet_1_16535083	1	14711981	1
RosBREED_snp_sweet_1_16612689	1	14771188	1
RosBREED_snp_sweet_1_17069770	1	15537484	1
RosBREED_snp_sweet_1_17571526	unanchored	53457210	1
RosBREED_snp_sweet_1_18049199	1	15879778	1
RosBREED_snp_sweet_1_18519600	1	14073102	1
RosBREED_snp_sweet_1_18955775	unanchored	23706287	1
RosBREED_snp_sweet_1_19157547	1	16262727	1
RosBREED_snp_sweet_1_19313708	unanchored	41945701	1
RosBREED_snp_sweet_1_19836475	unanchored	85101603	2
RosBREED_snp_sweet_1_19999922	1	16433347	1
RosBREED_snp_sweet_1_20185807	1	16552959	2
RosBREED_snp_sweet_1_20364902	1	12852607	6
RosBREED_snp_sweet_1_21246174	1	16652623	1
RosBREED_snp_sweet_1_21382685	1	16754388	1
RosBREED_snp_sweet_1_21543772	1	16972576	1
RosBREED_snp_sweet_1_21712115	1	17130376	1
RosBREED_snp_sweet_1_21786289	1	17164152	1
RosBREED_snp_sweet_1_21790744	1	17168696	1
RosBREED_snp_sweet_1_21851275	1	17275642	1
RosBREED_snp_sweet_1_21939949	1	17419764	1
RosBREED_snp_sweet_1_21942194	-	-	0
RosBREED_snp_sweet_1_22002734	unanchored	111483674	1
RosBREED_snp_sweet_1_22006572	1	17476556	2
RosBREED_snp_sweet_1_22015805	1	17485801	1
RosBREED_snp_sweet_1_22021269	1	17491463	1
RosBREED_snp_sweet_1_22027693	1	17497977	1
RosBREED_snp_sweet_1_22105282	1	17528235	1
RosBREED_snp_sweet_1_22393410	1	17681517	1
RosBREED_snp_sweet_1_22450423	1	17741508	1
RosBREED_snp_sweet_1_22481130	1	17767738	1
RosBREED_snp_sweet_1_22554385	-	-	0
RosBREED_snp_sweet_1_22595622	1	17862052	1
RosBREED_snp_sweet_1_22654263	1	17942246	1
RosBREED_snp_sweet_1_22708411	1	18016976	1
RosBREED_snp_sweet_1_22752107	1	18083074	1
RosBREED_snp_sweet_1_22804744	1	18149005	1
RosBREED_snp_sweet_1_22837285	1	18202796	1
RosBREED_snp_sweet_1_22893985	1	18233073	1
RosBREED_snp_sweet_1_22958834	1	18310638	1
RosBREED_snp_sweet_1_22992701	1	18343862	1
RosBREED_snp_sweet_1_23071029	1	18373122	1
RosBREED_snp_sweet_1_23167496	1	18447345	1
RosBREED_snp_sweet_1_23209463	-	-	0
RosBREED_snp_sweet_1_23275974	1	18556393	1
RosBREED_snp_sweet_1_23702422	1	18668239	1
RosBREED_snp_sweet_1_23737422	1	18729630	1
RosBREED_snp_sweet_1_23792719	1	18815915	1
RosBREED_snp_sweet_1_23838540	1	18862175	1
RosBREED_snp_sweet_1_23904376	1	18944497	1
RosBREED_snp_sweet_1_23918186	1	18957206	1
RosBREED_snp_sweet_1_24161765	1	19165619	3
RosBREED_snp_sweet_1_24228889	1	19233976	1
RosBREED_snp_sweet_1_24310564	1	19262223	1
RosBREED_snp_sweet_1_24345627	1	19296696	1
RosBREED_snp_sweet_1_24399603	1	19382807	1
RosBREED_snp_sweet_1_24454955	1	19440562	1
RosBREED_snp_sweet_1_24508277	1	19474951	1
RosBREED_snp_sweet_1_24575772	1	19509755	1
RosBREED_snp_sweet_1_24613692	1	19544220	1
RosBREED_snp_sweet_1_24665625	1	19606597	1
RosBREED_snp_sweet_1_24770399	1	19711935	1
RosBREED_snp_sweet_1_24800301	1	19736119	1
RosBREED_snp_sweet_1_24852156	1	19781784	1
RosBREED_snp_sweet_1_24908571	-	-	0
RosBREED_snp_sweet_1_24972051	1	19891197	1
RosBREED_snp_sweet_1_25020297	1	19940263	1
RosBREED_snp_sweet_1_25082374	1	20002906	1
RosBREED_snp_sweet_1_25130244	unanchored	166266290	1
RosBREED_snp_sweet_1_25187047	1	20101486	1
RosBREED_snp_sweet_1_25233778	1	20184329	1
RosBREED_snp_sweet_1_25252796	1	20199570	1
RosBREED_snp_sweet_1_25285130	1	20230712	1
RosBREED_snp_sweet_1_25338058	1	20279000	1
RosBREED_snp_sweet_1_25398290	1	20324104	1
RosBREED_snp_sweet_1_25423943	1	20350952	1
RosBREED_snp_sweet_1_25511675	1	20390795	1
RosBREED_snp_sweet_1_25522022	1	20401560	1
RosBREED_snp_sweet_1_25595816	1	20458646	1
RosBREED_snp_sweet_1_25649662	1	20529956	1
RosBREED_snp_sweet_1_25706086	1	20615206	1
RosBREED_snp_sweet_1_25753070	1	20646510	1
RosBREED_snp_sweet_1_25802961	1	20696728	1
RosBREED_snp_sweet_1_25855804	1	20739275	1
RosBREED_snp_sweet_1_25921951	1	20773770	1
RosBREED_snp_sweet_1_25962764	1	20818002	1
RosBREED_snp_sweet_1_26008616	1	20907927	1
RosBREED_snp_sweet_1_26047253	-	-	0
RosBREED_snp_sweet_1_26111346	1	21023579	1
RosBREED_snp_sweet_1_26164697	1	21095100	1
RosBREED_snp_sweet_1_26215806	1	21153741	1
RosBREED_snp_sweet_1_26264299	1	21235101	1
RosBREED_snp_sweet_1_26366903	1	21320827	1
RosBREED_snp_sweet_1_26408341	1	21355942	1
RosBREED_snp_sweet_1_26492826	unanchored	44034559	1
RosBREED_snp_sweet_1_26512259	1	21435078	2
RosBREED_snp_sweet_1_26574746	1	21505803	2
RosBREED_snp_sweet_1_26641516	unanchored	65811063	8
RosBREED_snp_sweet_1_26698128	1	21608516	1
RosBREED_snp_sweet_1_26721675	1	21620438	1
RosBREED_snp_sweet_1_26824163	1	21816763	1
RosBREED_snp_sweet_1_26872713	1	21874606	1
RosBREED_snp_sweet_1_26932592	1	21926868	1
RosBREED_snp_sweet_1_26989937	1	21976367	1
RosBREED_snp_sweet_1_27021757	1	22005475	1
RosBREED_snp_sweet_1_27096272	1	22057295	1
RosBREED_snp_sweet_1_27142853	1	22104391	1
RosBREED_snp_sweet_1_27204508	1	22163472	1
RosBREED_snp_sweet_1_27247659	1	22217079	1
RosBREED_snp_sweet_1_27290472	1	22249115	1
RosBREED_snp_sweet_1_27350922	1	22314809	1
RosBREED_snp_sweet_1_27393373	1	22352557	1
RosBREED_snp_sweet_1_27457774	1	22417061	1
RosBREED_snp_sweet_1_27504440	1	22470865	1
RosBREED_snp_sweet_1_27556985	1	22533431	1
RosBREED_snp_sweet_1_27626876	1	22602602	1
RosBREED_snp_sweet_1_27651152	1	22628099	2
RosBREED_snp_sweet_1_27714539	1	22688543	1
RosBREED_snp_sweet_1_27792093	1	22774439	1
RosBREED_snp_sweet_1_27876861	1	22862090	1
RosBREED_snp_sweet_1_27968875	1	22945322	1
RosBREED_snp_sweet_1_28129168	1	23074071	1
RosBREED_snp_sweet_1_28198514	1	23143423	1
RosBREED_snp_sweet_1_28269443	1	23214014	1
RosBREED_snp_sweet_1_28363288	1	23357286	1
RosBREED_snp_sweet_1_28468934	1	23446890	1
RosBREED_snp_sweet_1_28542711	1	23524040	1
RosBREED_snp_sweet_1_28722226	-	-	0
RosBREED_snp_sweet_1_28798543	1	23710812	1
RosBREED_snp_sweet_1_28884662	1	23786126	1
RosBREED_snp_sweet_1_28960811	1	24286798	1
RosBREED_snp_sweet_1_29048042	1	24378675	2
RosBREED_snp_sweet_1_29118308	1	24431381	1
RosBREED_snp_sweet_1_29238550	1	24558501	1
RosBREED_snp_sweet_1_29289615	1	24616069	1
RosBREED_snp_sweet_1_29382016	1	24681289	1
RosBREED_snp_sweet_1_29453369	1	24754597	2
RosBREED_snp_sweet_1_29558640	1	24919409	1
RosBREED_snp_sweet_1_29638469	1	24998245	1
RosBREED_snp_sweet_1_29716268	1	25110568	1
RosBREED_snp_sweet_1_29800411	1	25169248	1
RosBREED_snp_sweet_1_29876389	1	25246753	1
RosBREED_snp_sweet_1_29975682	1	25389786	1
RosBREED_snp_sweet_1_30054079	1	25450651	1
RosBREED_snp_sweet_1_30124609	1	25557240	1
RosBREED_snp_sweet_1_30225148	1	25624614	1
RosBREED_snp_sweet_1_30302430	1	25712487	1
RosBREED_snp_sweet_1_30384259	1	25814571	1
RosBREED_snp_sweet_1_30461345	1	25899826	1
RosBREED_snp_sweet_1_30543555	1	25963429	1
RosBREED_snp_sweet_1_30630600	1	26064505	1
RosBREED_snp_sweet_1_30716095	1	26140849	1
RosBREED_snp_sweet_1_30793261	1	26215212	1
RosBREED_snp_sweet_1_30885611	1	26293196	3
RosBREED_snp_sweet_1_30967575	1	26397085	1
RosBREED_snp_sweet_1_31049557	1	26492643	1
RosBREED_snp_sweet_1_31142912	1	26569113	1
RosBREED_snp_sweet_1_31215025	1	26656569	1
RosBREED_snp_sweet_1_31301016	1	26742182	1
RosBREED_snp_sweet_1_31385132	1	26843956	1
RosBREED_snp_sweet_1_31467287	1	26945193	1
RosBREED_snp_sweet_1_31549831	1	27020555	1
RosBREED_snp_sweet_1_31633964	1	27111068	1
RosBREED_snp_sweet_1_31718204	1	27192062	1
RosBREED_snp_sweet_1_31805500	1	27286096	1
RosBREED_snp_sweet_1_31881572	1	27374963	1
RosBREED_snp_sweet_1_31975500	1	27460708	1
RosBREED_snp_sweet_1_32053318	1	27522817	1
RosBREED_snp_sweet_1_32099390	1	27593212	1
RosBREED_snp_sweet_1_32109114	1	27603756	1
RosBREED_snp_sweet_1_32123103	1	27617109	1
RosBREED_snp_sweet_1_32143278	1	27629159	1
RosBREED_snp_sweet_1_32150999	1	27636095	1
RosBREED_snp_sweet_1_32180757	1	27650998	1
RosBREED_snp_sweet_1_32195829	1	27666229	1
RosBREED_snp_sweet_1_32207329	1	27677643	1
RosBREED_snp_sweet_1_32218975	1	27701828	1
RosBREED_snp_sweet_1_32236350	-	-	0
RosBREED_snp_sweet_1_32251525	1	27726939	1
RosBREED_snp_sweet_1_32270077	1	27745400	1
RosBREED_snp_sweet_1_32278799	1	27756133	1
RosBREED_snp_sweet_1_32298224	1	27769542	1
RosBREED_snp_sweet_1_32310090	1	27782091	1
RosBREED_snp_sweet_1_32371233	1	27838003	1
RosBREED_snp_sweet_1_32378479	1	27845241	1
RosBREED_snp_sweet_1_32395063	1	27874525	1
RosBREED_snp_sweet_1_32401066	1	27880533	1
RosBREED_snp_sweet_1_32425135	1	27891692	1
RosBREED_snp_sweet_1_32453753	1	27916935	1
RosBREED_snp_sweet_1_32460426	1	27923775	1
RosBREED_snp_sweet_1_32492660	-	-	0
RosBREED_snp_sweet_1_32521581	1	27985110	1
RosBREED_snp_sweet_1_32533929	1	28014031	1
RosBREED_snp_sweet_1_32564140	1	28043989	1
RosBREED_snp_sweet_1_32577091	1	28063034	1
RosBREED_snp_sweet_1_32595645	1	28081192	1
RosBREED_snp_sweet_1_32620401	-	-	0
RosBREED_snp_sweet_1_32635893	1	28130838	1
RosBREED_snp_sweet_1_32645142	1	28141848	3
RosBREED_snp_sweet_1_32661101	1	28151532	1
RosBREED_snp_sweet_1_32671850	1	28167024	1
RosBREED_snp_sweet_1_32692352	1	28192429	1
RosBREED_snp_sweet_1_32723463	1	28220403	1
RosBREED_snp_sweet_1_32736793	1	28231668	2
RosBREED_snp_sweet_1_32743027	1	28239042	1
RosBREED_snp_sweet_1_32759983	1	28255751	1
RosBREED_snp_sweet_1_32771496	1	28268314	1
RosBREED_snp_sweet_1_32791984	1	28292327	1
RosBREED_snp_sweet_1_32806612	1	28314028	1
RosBREED_snp_sweet_1_32820484	1	28328747	1
RosBREED_snp_sweet_1_32832210	1	28340448	1
RosBREED_snp_sweet_1_32848379	1	28356971	1
RosBREED_snp_sweet_1_32866299	1	28375495	1
RosBREED_snp_sweet_1_32878394	1	28386866	1
RosBREED_snp_sweet_1_32894074	1	28403463	1
RosBREED_snp_sweet_1_32909223	1	28421318	4
RosBREED_snp_sweet_1_32921314	1	28433720	1
RosBREED_snp_sweet_1_32948303	1	28448510	1
RosBREED_snp_sweet_1_32978022	1	28500587	1
RosBREED_snp_sweet_1_32995855	1	28519247	1
RosBREED_snp_sweet_1_33007179	-	-	0
RosBREED_snp_sweet_1_33019898	1	28545849	1
RosBREED_snp_sweet_1_33035979	1	28563436	1
RosBREED_snp_sweet_1_33040649	1	28568093	1
RosBREED_snp_sweet_1_33054939	1	28586242	1
RosBREED_snp_sweet_1_33075219	1	28606182	1
RosBREED_snp_sweet_1_33106240	1	28648429	2
RosBREED_snp_sweet_1_33122407	1	28690385	1
RosBREED_snp_sweet_1_33149147	1	28711200	1
RosBREED_snp_sweet_1_33169269	1	28730580	1
RosBREED_snp_sweet_1_33183912	1	28758432	1
RosBREED_snp_sweet_1_33199411	1	28770825	1
RosBREED_snp_sweet_1_33216760	1	28791745	1
RosBREED_snp_sweet_1_33228562	1	28804073	1
RosBREED_snp_sweet_1_33247637	1	28816941	1
RosBREED_snp_sweet_1_33264098	1	28846706	1
RosBREED_snp_sweet_1_33283939	1	28875012	1
RosBREED_snp_sweet_1_33296708	1	28894368	1
RosBREED_snp_sweet_1_33308706	1	28905192	1
RosBREED_snp_sweet_1_33329314	1	28918237	1
RosBREED_snp_sweet_1_33345349	1	28934772	1
RosBREED_snp_sweet_1_33358731	1	28958633	1
RosBREED_snp_sweet_1_33379241	1	28980659	1
RosBREED_snp_sweet_1_33392756	1	28994303	1
RosBREED_snp_sweet_1_33406681	1	29011144	1
RosBREED_snp_sweet_1_33425013	1	29029777	1
RosBREED_snp_sweet_1_33441046	-	-	0
RosBREED_snp_sweet_1_33472915	1	29082433	1
RosBREED_snp_sweet_1_33490563	1	29109296	1
RosBREED_snp_sweet_1_33509674	1	29130400	1
RosBREED_snp_sweet_1_33522908	1	29142935	1
RosBREED_snp_sweet_1_33540564	1	29154367	1
RosBREED_snp_sweet_1_33619342	1	29230250	1
RosBREED_snp_sweet_1_33634746	1	29243857	1
RosBREED_snp_sweet_1_33653943	1	29259814	1
RosBREED_snp_sweet_1_33715997	1	29346236	1
RosBREED_snp_sweet_1_33734601	1	29363673	1
RosBREED_snp_sweet_1_33776171	1	29419981	1
RosBREED_snp_sweet_1_33790546	1	29426137	1
RosBREED_snp_sweet_1_33811747	1	29443721	1
RosBREED_snp_sweet_1_33827012	1	29459234	1
RosBREED_snp_sweet_1_33846996	1	29480027	1
RosBREED_snp_sweet_1_33883266	1	29516158	1
RosBREED_snp_sweet_1_33888360	1	29521408	1
RosBREED_snp_sweet_1_33907538	1	29543038	1
RosBREED_snp_sweet_1_33919695	1	29555782	1
RosBREED_snp_sweet_1_33957812	1	29594933	1
RosBREED_snp_sweet_1_33972602	1	29608928	1
RosBREED_snp_sweet_1_33995075	1	29630833	1
RosBREED_snp_sweet_1_34002187	1	29639155	1
RosBREED_snp_sweet_1_34037981	1	29662541	1
RosBREED_snp_sweet_1_34054934	1	29684104	1
RosBREED_snp_sweet_1_34068337	1	29696361	1
RosBREED_snp_sweet_1_34085247	1	29715230	1
RosBREED_snp_sweet_1_34103613	1	29735152	1
RosBREED_snp_sweet_1_34138403	1	29771281	1
RosBREED_snp_sweet_1_34147956	1	29780862	1
RosBREED_snp_sweet_1_34167898	1	29823717	1
RosBREED_snp_sweet_1_34176496	1	29830892	2
RosBREED_snp_sweet_1_34204689	1	29862332	1
RosBREED_snp_sweet_1_34230117	1	29916027	2
RosBREED_snp_sweet_1_34286350	1	29972121	1
RosBREED_snp_sweet_1_34307972	1	29994635	1
RosBREED_snp_sweet_1_34334690	-	-	0
RosBREED_snp_sweet_1_34335181	1	30011638	1
RosBREED_snp_sweet_1_34372211	1	30084518	1
RosBREED_snp_sweet_1_34413838	1	30146897	2
RosBREED_snp_sweet_1_34439073	1	30175260	1
RosBREED_snp_sweet_1_34465645	1	30211136	1
RosBREED_snp_sweet_1_34488045	1	30233680	1
RosBREED_snp_sweet_1_34525983	1	30280769	1
RosBREED_snp_sweet_1_34558568	1	30313185	1
RosBREED_snp_sweet_1_34604764	1	30357181	1
RosBREED_snp_sweet_1_34638796	1	30448231	2
RosBREED_snp_sweet_1_34673867	1	30503209	1
RosBREED_snp_sweet_1_34718076	1	30546201	1
RosBREED_snp_sweet_1_34754774	1	30589170	1
RosBREED_snp_sweet_1_34798198	1	30640661	1
RosBREED_snp_sweet_1_34829029	1	30670181	1
RosBREED_snp_sweet_1_34870686	1	30713210	1
RosBREED_snp_sweet_1_34917825	1	30750926	1
RosBREED_snp_sweet_1_34949025	1	30783259	1
RosBREED_snp_sweet_1_34988375	1	30829312	1
RosBREED_snp_sweet_1_35024409	-	-	0
RosBREED_snp_sweet_1_35064866	1	30906050	6
RosBREED_snp_sweet_1_35103644	1	30943904	1
RosBREED_snp_sweet_1_35140896	1	30980937	1
RosBREED_snp_sweet_1_35168169	1	31007199	1
RosBREED_snp_sweet_1_35218936	1	31064848	1
RosBREED_snp_sweet_1_35257532	unanchored	68730461	2
RosBREED_snp_sweet_1_35343475	1	31168101	1
RosBREED_snp_sweet_1_35371782	1	31195581	2
RosBREED_snp_sweet_1_35408469	1	31240045	1
RosBREED_snp_sweet_1_35437947	1	31283706	2
RosBREED_snp_sweet_1_35486959	1	31311165	2
RosBREED_snp_sweet_1_35525371	1	31358006	1
RosBREED_snp_sweet_1_35563162	1	31394114	1
RosBREED_snp_sweet_1_35572648	1	31403511	1
RosBREED_snp_sweet_1_35582087	1	31415418	1
RosBREED_snp_sweet_1_35614161	-	-	0
RosBREED_snp_sweet_1_35632040	1	31456703	2
RosBREED_snp_sweet_1_35648977	1	31656201	1
RosBREED_snp_sweet_1_35693822	1	31712055	1
RosBREED_snp_sweet_1_35714927	1	31729078	1
RosBREED_snp_sweet_1_35733617	1	31743797	1
RosBREED_snp_sweet_1_35806755	1	31817723	1
RosBREED_snp_sweet_1_35822127	1	31830481	1
RosBREED_snp_sweet_1_35881390	1	31867302	1
RosBREED_snp_sweet_1_35890965	1	31899918	2
RosBREED_snp_sweet_1_35907155	1	31919505	1
RosBREED_snp_sweet_1_35956466	1	31970236	1
RosBREED_snp_sweet_1_35966820	1	31978979	1
RosBREED_snp_sweet_1_35985118	1	31993845	1
RosBREED_snp_sweet_1_35992705	1	32001481	1
RosBREED_snp_sweet_1_36060629	1	32078810	1
RosBREED_snp_sweet_1_36068051	1	32085761	1
RosBREED_snp_sweet_1_36092430	1	32103574	1
RosBREED_snp_sweet_1_36098467	1	32125933	1
RosBREED_snp_sweet_1_36119216	1	32144991	1
RosBREED_snp_sweet_1_36136905	-	-	0
RosBREED_snp_sweet_1_36145022	-	-	0
RosBREED_snp_sweet_1_36173694	1	32199280	1
RosBREED_snp_sweet_1_36188884	1	32216346	1
RosBREED_snp_sweet_1_36220607	1	32253581	1
RosBREED_snp_sweet_1_36232405	1	32265211	1
RosBREED_snp_sweet_1_36250848	1	32284558	1
RosBREED_snp_sweet_1_36293674	1	32334455	1
RosBREED_snp_sweet_1_36319573	1	32371605	1
RosBREED_snp_sweet_1_36340562	1	32391130	3
RosBREED_snp_sweet_1_36394955	1	32419681	1
RosBREED_snp_sweet_1_36415494	-	-	0
RosBREED_snp_sweet_1_36425549	1	32472150	1
RosBREED_snp_sweet_1_36442125	1	32517471	1
RosBREED_snp_sweet_1_36448122	1	32527470	1
RosBREED_snp_sweet_1_36470924	1	32553675	1
RosBREED_snp_sweet_1_36486196	1	32572407	1
RosBREED_snp_sweet_1_36495593	1	32590474	1
RosBREED_snp_sweet_1_36515818	1	32609539	1
RosBREED_snp_sweet_1_36578814	1	32678445	1
RosBREED_snp_sweet_1_36588456	1	32697631	1
RosBREED_snp_sweet_1_36600875	1	32710641	1
RosBREED_snp_sweet_1_36612897	1	32715965	1
RosBREED_snp_sweet_1_36631094	1	32734330	1
RosBREED_snp_sweet_1_36644950	1	32750149	1
RosBREED_snp_sweet_1_36658980	-	-	0
RosBREED_snp_sweet_1_36667846	1	32767909	1
RosBREED_snp_sweet_1_36690026	1	32800597	2
RosBREED_snp_sweet_1_36698283	1	32839366	2
RosBREED_snp_sweet_1_36725185	1	32862212	1
RosBREED_snp_sweet_1_36738631	1	32874955	1
RosBREED_snp_sweet_1_36751981	1	32888682	1
RosBREED_snp_sweet_1_36759172	1	32895245	1
RosBREED_snp_sweet_1_36775319	1	32908115	1
RosBREED_snp_sweet_1_36802450	1	32926805	1
RosBREED_snp_sweet_1_36821698	1	32943666	1
RosBREED_snp_sweet_1_36838699	1	32960715	1
RosBREED_snp_sweet_1_36855102	1	32972600	1
RosBREED_snp_sweet_1_36865299	1	32983383	1
RosBREED_snp_sweet_1_36884007	1	33005270	1
RosBREED_snp_sweet_1_36925005	1	33053779	1
RosBREED_snp_sweet_1_36941386	1	33077430	2
RosBREED_snp_sweet_1_36951247	1	33093629	1
RosBREED_snp_sweet_1_36967784	1	33110616	1
RosBREED_snp_sweet_1_36983205	1	33147344	1
RosBREED_snp_sweet_1_36993407	1	33158988	1
RosBREED_snp_sweet_1_37007127	1	33173386	1
RosBREED_snp_sweet_1_37026940	1	33193246	1
RosBREED_snp_sweet_1_37043726	1	33210954	1
RosBREED_snp_sweet_1_37056844	1	33224413	1
RosBREED_snp_sweet_1_37069075	-	-	0
RosBREED_snp_sweet_1_37241278	1	33431909	2
RosBREED_snp_sweet_1_37423995	1	33618261	1
RosBREED_snp_sweet_1_37599116	1	33800222	1
RosBREED_snp_sweet_1_37787579	1	34061948	3
RosBREED_snp_sweet_1_37954751	1	34195560	1
RosBREED_snp_sweet_1_38052311	1	34313782	1
RosBREED_snp_sweet_1_38300094	1	34551754	1
RosBREED_snp_sweet_1_38484401	1	34685775	3
RosBREED_snp_sweet_1_39008836	unanchored	90268343	3
RosBREED_snp_sweet_1_39183935	1	34874656	1
RosBREED_snp_sweet_1_39356838	1	35055513	1
RosBREED_snp_sweet_1_39537389	1	35247568	1
RosBREED_snp_sweet_1_39715738	1	35425897	1
RosBREED_snp_sweet_1_39848507	1	35590988	1
RosBREED_snp_sweet_1_39911227	1	35678280	1
RosBREED_snp_sweet_1_39916605	1	35683506	1
RosBREED_snp_sweet_1_39917414	-	-	0
RosBREED_snp_sweet_1_39917853	1	35684707	1
RosBREED_snp_sweet_1_39922343	1	35689186	1
RosBREED_snp_sweet_1_39922772	-	-	0
RosBREED_snp_sweet_1_40057233	1	35829243	1
RosBREED_snp_sweet_1_40210349	1	35950839	1
RosBREED_snp_sweet_1_40342723	1	36036602	2
RosBREED_snp_sweet_1_40461173	1	36167948	1
RosBREED_snp_sweet_1_40600033	1	36287511	1
RosBREED_snp_sweet_1_40699743	1	36391032	1
RosBREED_snp_sweet_1_40857995	1	36527441	1
RosBREED_snp_sweet_1_40992719	1	36723619	2
RosBREED_snp_sweet_1_41134415	1	36864251	1
RosBREED_snp_sweet_1_41262007	1	36987525	2
RosBREED_snp_sweet_1_41392366	1	37166917	1
RosBREED_snp_sweet_1_41526806	1	37314931	1
RosBREED_snp_sweet_1_41628574	1	37418850	1
RosBREED_snp_sweet_1_41798634	1	38337865	1
RosBREED_snp_sweet_1_41931822	1	38212165	1
RosBREED_snp_sweet_1_42060318	1	38528243	2
RosBREED_snp_sweet_1_42196706	1	38642298	1
RosBREED_snp_sweet_1_42337214	1	38783762	1
RosBREED_snp_sweet_1_42467252	1	38929744	1
RosBREED_snp_sweet_1_42600782	1	39110377	1
RosBREED_snp_sweet_1_42731565	1	39298335	1
RosBREED_snp_sweet_1_42867519	1	39404888	1
RosBREED_snp_sweet_1_43002420	1	39535736	1
RosBREED_snp_sweet_1_43137167	1	39722797	2
RosBREED_snp_sweet_1_43242452	1	39842264	1
RosBREED_snp_sweet_1_43404674	1	39989190	1
RosBREED_snp_sweet_1_43534879	1	40078999	2
RosBREED_snp_sweet_1_43706470	1	40221797	1
RosBREED_snp_sweet_1_43806891	1	40333181	1
RosBREED_snp_sweet_1_43840064	1	40367520	1
RosBREED_snp_sweet_1_43863991	1	40385522	1
RosBREED_snp_sweet_1_43875207	1	40395256	1
RosBREED_snp_sweet_1_43890437	1	40419913	1
RosBREED_snp_sweet_1_43958912	1	40443513	1
RosBREED_snp_sweet_1_43975890	1	40460699	1
RosBREED_snp_sweet_1_43996604	1	40472381	1
RosBREED_snp_sweet_1_44008620	1	40489050	1
RosBREED_snp_sweet_1_44045161	1	40581846	1
RosBREED_snp_sweet_1_44090182	1	40635897	2
RosBREED_snp_sweet_1_44132511	1	40681428	1
RosBREED_snp_sweet_1_44169405	1	40717059	3
RosBREED_snp_sweet_1_44247150	-	-	0
RosBREED_snp_sweet_1_44280196	1	40896154	1
RosBREED_snp_sweet_1_44366930	1	41008897	1
RosBREED_snp_sweet_1_44393468	1	41042033	1
RosBREED_snp_sweet_1_44447297	1	41090193	1
RosBREED_snp_sweet_1_44481733	1	41123998	2
RosBREED_snp_sweet_1_44542037	1	41224837	2
RosBREED_snp_sweet_1_44565586	1	41253537	1
RosBREED_snp_sweet_1_44599134	1	41415988	1
RosBREED_snp_sweet_1_44648246	1	41454552	1
RosBREED_snp_sweet_1_44685238	1	41596341	1
RosBREED_snp_sweet_1_44719900	1	41660552	1
RosBREED_snp_sweet_1_44764542	1	41713093	1
RosBREED_snp_sweet_1_44796418	1	41743938	1
RosBREED_snp_sweet_1_44854259	-	-	0
RosBREED_snp_sweet_1_44882473	1	41855154	1
RosBREED_snp_sweet_1_44919064	1	41520318	5
RosBREED_snp_sweet_1_44966772	1	41475638	2
RosBREED_snp_sweet_1_45021181	1	41942104	1
RosBREED_snp_sweet_1_45028492	1	41949390	1
RosBREED_snp_sweet_1_45086970	1	42005682	1
RosBREED_snp_sweet_1_45119230	1	42036354	1
RosBREED_snp_sweet_1_45163766	1	42071705	1
RosBREED_snp_sweet_1_45210413	1	42102641	1
RosBREED_snp_sweet_1_45322930	-	-	0
RosBREED_snp_sweet_1_45358163	1	42315969	1
RosBREED_snp_sweet_1_45402154	1	42356607	1
RosBREED_snp_sweet_1_45473214	1	42437921	1
RosBREED_snp_sweet_1_45535084	1	42498124	1
RosBREED_snp_sweet_1_45563490	1	42527284	1
RosBREED_snp_sweet_1_45601390	1	42593542	1
RosBREED_snp_sweet_1_45633267	1	42624707	1
RosBREED_snp_sweet_1_45680542	1	42683091	1
RosBREED_snp_sweet_1_45720052	1	42730045	1
RosBREED_snp_sweet_1_45765455	1	42778050	1
RosBREED_snp_sweet_1_45812976	1	42814058	1
RosBREED_snp_sweet_1_45823056	1	42824008	1
RosBREED_snp_sweet_1_45924398	1	42859583	1
RosBREED_snp_sweet_1_46000827	1	42922389	1
RosBREED_snp_sweet_1_46035846	1	42956230	1
RosBREED_snp_sweet_1_46078986	1	43003787	1
RosBREED_snp_sweet_1_46125957	unanchored	61911481	1
RosBREED_snp_sweet_1_46158978	1	43071050	1
RosBREED_snp_sweet_1_46237075	1	43158215	1
RosBREED_snp_sweet_1_46277304	1	43204255	1
RosBREED_snp_sweet_1_46314915	1	37520427	1
RosBREED_snp_sweet_1_46350689	1	37565499	1
RosBREED_snp_sweet_1_46402818	1	37622684	1
RosBREED_snp_sweet_1_46442844	1	37682969	2
RosBREED_snp_sweet_1_46478499	1	37725577	1
RosBREED_snp_sweet_1_46530908	1	37782272	1
RosBREED_snp_sweet_1_46556478	1	37844300	1
RosBREED_snp_sweet_1_46598709	1	37888350	1
RosBREED_snp_sweet_1_46635504	1	37939248	1
RosBREED_snp_sweet_1_46693169	1	37995751	1
RosBREED_snp_sweet_1_46726535	1	38043327	1
RosBREED_snp_sweet_1_46751928	1	38072708	1
RosBREED_snp_sweet_1_46796278	1	38131854	3
RosBREED_snp_sweet_2_00217565	2	5620	2
RosBREED_snp_sweet_2_00249322	unanchored	70713657	1
RosBREED_snp_sweet_2_00297105	unanchored	78035780	1
RosBREED_snp_sweet_2_00350384	-	-	0
RosBREED_snp_sweet_2_00392435	2	180681	1
RosBREED_snp_sweet_2_00437715	2	247726	4
RosBREED_snp_sweet_2_00500420	unanchored	23890575	1
RosBREED_snp_sweet_2_00521088	-	-	0
RosBREED_snp_sweet_2_00641651	2	326468	1
RosBREED_snp_sweet_2_00697771	2	488069	1
RosBREED_snp_sweet_2_00742118	2	448585	1
RosBREED_snp_sweet_2_00911589	unanchored	73580340	1
RosBREED_snp_sweet_2_00979200	2	624781	1
RosBREED_snp_sweet_2_01029506	2	689038	1
RosBREED_snp_sweet_2_01123211	2	746709	1
RosBREED_snp_sweet_2_01170277	2	840354	1
RosBREED_snp_sweet_2_01221960	2	903980	1
RosBREED_snp_sweet_2_01275586	-	-	0
RosBREED_snp_sweet_2_01365677	2	1034113	1
RosBREED_snp_sweet_2_01435086	unanchored	167926628	1
RosBREED_snp_sweet_2_01531563	-	-	0
RosBREED_snp_sweet_2_01566191	unanchored	35853596	1
RosBREED_snp_sweet_2_01653466	unanchored	38494906	1
RosBREED_snp_sweet_2_01775523	2	1413313	1
RosBREED_snp_sweet_2_01817928	2	1549647	1
RosBREED_snp_sweet_2_01839572	2	1559354	1
RosBREED_snp_sweet_2_01903587	unanchored	18419471	4
RosBREED_snp_sweet_2_01951353	2	1660227	1
RosBREED_snp_sweet_2_02008976	2	1707512	1
RosBREED_snp_sweet_2_02054919	2	1725948	2
RosBREED_snp_sweet_2_02093145	2	1787459	1
RosBREED_snp_sweet_2_02164751	2	1834916	1
RosBREED_snp_sweet_2_02184078	2	1853487	2
RosBREED_snp_sweet_2_02274343	2	1968191	1
RosBREED_snp_sweet_2_02279047	2	1973004	1
RosBREED_snp_sweet_2_02373744	2	2061999	1
RosBREED_snp_sweet_2_02397875	2	2098475	1
RosBREED_snp_sweet_2_02460293	2	2168314	1
RosBREED_snp_sweet_2_02735391	2	2320456	1
RosBREED_snp_sweet_2_02791311	2	2781310	1
RosBREED_snp_sweet_2_02840304	2	2837152	1
RosBREED_snp_sweet_2_02893333	2	2885253	1
RosBREED_snp_sweet_2_02948405	-	-	0
RosBREED_snp_sweet_2_02978259	2	2951532	2
RosBREED_snp_sweet_2_03083271	2	3105872	1
RosBREED_snp_sweet_2_03132577	2	536286	2
RosBREED_snp_sweet_2_03174624	2	501219	3
RosBREED_snp_sweet_2_03229768	2	3163899	1
RosBREED_snp_sweet_2_03396708	2	3273307	1
RosBREED_snp_sweet_2_03429743	2	3279980	1
RosBREED_snp_sweet_2_03488474	unanchored	112615097	1
RosBREED_snp_sweet_2_03767501	unanchored	21463840	1
RosBREED_snp_sweet_2_03919954	2	3801737	2
RosBREED_snp_sweet_2_04034925	2	3893893	1
RosBREED_snp_sweet_2_04230797	unanchored	28601720	1
RosBREED_snp_sweet_2_04354053	unanchored	28475484	1
RosBREED_snp_sweet_2_04801902	unanchored	77711920	2
RosBREED_snp_sweet_2_04953599	unanchored	87965319	1
RosBREED_snp_sweet_2_05031200	2	4104515	1
RosBREED_snp_sweet_2_05493845	unanchored	48379843	2
RosBREED_snp_sweet_2_05637269	-	-	0
RosBREED_snp_sweet_2_05865200	-	-	0
RosBREED_snp_sweet_2_05959570	2	4659564	1
RosBREED_snp_sweet_2_06145696	unanchored	43721145	1
RosBREED_snp_sweet_2_06844099	unanchored	69055720	1
RosBREED_snp_sweet_2_07206734	2	5046053	1
RosBREED_snp_sweet_2_07280500	unanchored	12749991	1
RosBREED_snp_sweet_2_07383541	2	5146176	1
RosBREED_snp_sweet_2_07586083	2	2641992	5
RosBREED_snp_sweet_2_07732154	unanchored	9593417	1
RosBREED_snp_sweet_2_08314945	-	-	0
RosBREED_snp_sweet_2_09036029	unanchored	79372557	1
RosBREED_snp_sweet_2_09326868	2	5326648	1
RosBREED_snp_sweet_2_09498888	2	5543545	1
RosBREED_snp_sweet_2_09649536	2	5718043	1
RosBREED_snp_sweet_2_09815163	2	5851777	1
RosBREED_snp_sweet_2_09918248	2	5968314	1
RosBREED_snp_sweet_2_10027155	2	6145666	2
RosBREED_snp_sweet_2_10206351	2	6490663	1
RosBREED_snp_sweet_2_10361223	2	6704835	1
RosBREED_snp_sweet_2_10513499	2	6866952	1
RosBREED_snp_sweet_2_10764094	unanchored	53503709	1
RosBREED_snp_sweet_2_10930583	2	7081780	1
RosBREED_snp_sweet_2_11187571	-	-	0
RosBREED_snp_sweet_2_11369130	1	2455698	2
RosBREED_snp_sweet_2_11540955	2	7188800	1
RosBREED_snp_sweet_2_11678153	2	7367979	1
RosBREED_snp_sweet_2_12094115	2	7907278	1
RosBREED_snp_sweet_2_12244944	2	8022488	1
RosBREED_snp_sweet_2_12407490	2	8094428	1
RosBREED_snp_sweet_2_12556512	2	8210798	1
RosBREED_snp_sweet_2_12703201	8	6082756	1
RosBREED_snp_sweet_2_12857631	2	9580375	1
RosBREED_snp_sweet_2_12979073	2	9783208	2
RosBREED_snp_sweet_2_13127387	2	9947377	4
RosBREED_snp_sweet_2_13301587	2	10750224	1
RosBREED_snp_sweet_2_13420149	2	10875745	2
RosBREED_snp_sweet_2_13626579	2	10989450	1
RosBREED_snp_sweet_2_13718201	2	11123240	1
RosBREED_snp_sweet_2_13874082	2	11234855	1
RosBREED_snp_sweet_2_13965950	2	11291826	1
RosBREED_snp_sweet_2_14031690	2	11369672	1
RosBREED_snp_sweet_2_14164825	8	537622	1
RosBREED_snp_sweet_2_14255547	8	466490	1
RosBREED_snp_sweet_2_14418902	2	11475663	1
RosBREED_snp_sweet_2_14586141	2	11646989	1
RosBREED_snp_sweet_2_14725827	2	11675157	1
RosBREED_snp_sweet_2_14819570	2	11736940	1
RosBREED_snp_sweet_2_14890754	2	11823368	1
RosBREED_snp_sweet_2_14922462	2	11857849	2
RosBREED_snp_sweet_2_14926622	2	11861985	1
RosBREED_snp_sweet_2_14937572	2	11881296	1
RosBREED_snp_sweet_2_14988089	2	10979209	10
RosBREED_snp_sweet_2_14992921	2	11916107	2
RosBREED_snp_sweet_2_14993603	2	11937349	2
RosBREED_snp_sweet_2_14993957	2	11917128	2
RosBREED_snp_sweet_2_15040326	unanchored	51125938	1
RosBREED_snp_sweet_2_15056054	unanchored	94573650	25
RosBREED_snp_sweet_2_15063804	2	12006067	1
RosBREED_snp_sweet_2_15084429	2	12016811	1
RosBREED_snp_sweet_2_15090036	2	12027048	1
RosBREED_snp_sweet_2_15099653	2	12038316	2
RosBREED_snp_sweet_2_15127760	2	12063813	1
RosBREED_snp_sweet_2_15129278	2	12065325	1
RosBREED_snp_sweet_2_15162260	2	12140596	1
RosBREED_snp_sweet_2_15172649	2	12150978	1
RosBREED_snp_sweet_2_15181737	7	7118516	9
RosBREED_snp_sweet_2_15183166	7	7122450	1
RosBREED_snp_sweet_2_15205381	7	7157916	1
RosBREED_snp_sweet_2_15333768	2	12236450	19
RosBREED_snp_sweet_2_15337787	2	12257652	2
RosBREED_snp_sweet_2_15355971	2	12279721	1
RosBREED_snp_sweet_2_15363719	2	12287085	1
RosBREED_snp_sweet_2_15372418	2	12296663	1
RosBREED_snp_sweet_2_15436998	-	-	0
RosBREED_snp_sweet_2_15445458	2	12448153	1
RosBREED_snp_sweet_2_15492297	2	12531193	1
RosBREED_snp_sweet_2_15543325	2	12582932	6
RosBREED_snp_sweet_2_15550089	2	12590686	2
RosBREED_snp_sweet_2_15566182	2	12606631	2
RosBREED_snp_sweet_2_15598480	2	12632708	2
RosBREED_snp_sweet_2_15624043	2	12651858	2
RosBREED_snp_sweet_2_15643595	2	12737828	1
RosBREED_snp_sweet_2_15649212	2	12743453	1
RosBREED_snp_sweet_2_15658996	2	12752502	1
RosBREED_snp_sweet_2_15676419	2	12770378	1
RosBREED_snp_sweet_2_15711952	2	12802133	1
RosBREED_snp_sweet_2_15733020	2	13135756	44
RosBREED_snp_sweet_2_15747822	2	12833473	1
RosBREED_snp_sweet_2_15763425	2	12962340	1
RosBREED_snp_sweet_2_15778222	2	12971230	1
RosBREED_snp_sweet_2_15779836	2	12972852	1
RosBREED_snp_sweet_2_15792565	2	12985736	1
RosBREED_snp_sweet_2_15811667	2	13005302	1
RosBREED_snp_sweet_2_15846482	2	13041401	1
RosBREED_snp_sweet_2_15857352	2	13052305	1
RosBREED_snp_sweet_2_15873315	2	13071035	1
RosBREED_snp_sweet_2_15873418	2	13071137	1
RosBREED_snp_sweet_2_15874128	2	13071843	1
RosBREED_snp_sweet_2_15894385	2	13092134	1
RosBREED_snp_sweet_2_15894441	2	13092190	1
RosBREED_snp_sweet_2_15931850	2	13126833	8
RosBREED_snp_sweet_2_15942730	2	13158176	1
RosBREED_snp_sweet_2_15962573	2	13179625	1
RosBREED_snp_sweet_2_15983230	2	13213327	1
RosBREED_snp_sweet_2_15989672	2	13220671	2
RosBREED_snp_sweet_2_15989910	2	13220909	2
RosBREED_snp_sweet_2_16004575	-	-	0
RosBREED_snp_sweet_2_16083823	2	13234040	7
RosBREED_snp_sweet_2_16098817	2	13360896	2
RosBREED_snp_sweet_2_16099824	unanchored	116639113	54
RosBREED_snp_sweet_2_16118423	2	13386428	1
RosBREED_snp_sweet_2_16142700	2	13412602	1
RosBREED_snp_sweet_2_16145429	2	13415292	1
RosBREED_snp_sweet_2_16180349	unanchored	59925526	1
RosBREED_snp_sweet_2_16186079	2	13451236	2
RosBREED_snp_sweet_2_16200991	unanchored	88574692	2
RosBREED_snp_sweet_2_16214114	-	-	0
RosBREED_snp_sweet_2_16219803	unanchored	46545756	2
RosBREED_snp_sweet_2_16229065	unanchored	46536488	1
RosBREED_snp_sweet_2_16234939	unanchored	46520281	2
RosBREED_snp_sweet_2_16361633	8	14734934	4
RosBREED_snp_sweet_2_16486918	1	11716031	1
RosBREED_snp_sweet_2_16493862	1	11708713	1
RosBREED_snp_sweet_2_16504342	1	11698043	2
RosBREED_snp_sweet_2_16530061	1	11666932	1
RosBREED_snp_sweet_2_16541474	1	11653166	1
RosBREED_snp_sweet_2_16550340	1	11646641	1
RosBREED_snp_sweet_2_16581454	2	13631876	1
RosBREED_snp_sweet_2_16583654	2	13634103	1
RosBREED_snp_sweet_2_16585549	2	13635874	1
RosBREED_snp_sweet_2_16590935	2	13645734	2
RosBREED_snp_sweet_2_16604001	2	13669156	1
RosBREED_snp_sweet_2_16615154	2	13677281	1
RosBREED_snp_sweet_2_16630601	2	13696082	2
RosBREED_snp_sweet_2_16644104	2	13724752	1
RosBREED_snp_sweet_2_16646228	2	13726857	2
RosBREED_snp_sweet_2_16657611	2	13739336	1
RosBREED_snp_sweet_2_16668482	2	13744966	1
RosBREED_snp_sweet_2_16668538	2	13745022	1
RosBREED_snp_sweet_2_16671049	2	13747183	1
RosBREED_snp_sweet_2_16689292	2	13766853	1
RosBREED_snp_sweet_2_16691079	-	-	0
RosBREED_snp_sweet_2_16732373	2	13806592	1
RosBREED_snp_sweet_2_16733839	2	13808075	2
RosBREED_snp_sweet_2_16738223	2	13812482	1
RosBREED_snp_sweet_2_16757366	2	13829449	1
RosBREED_snp_sweet_2_16769485	2	13839502	1
RosBREED_snp_sweet_2_16779535	2	13847845	1
RosBREED_snp_sweet_2_16801115	2	13902904	1
RosBREED_snp_sweet_2_16801851	2	13903640	1
RosBREED_snp_sweet_2_16827404	2	13919509	1
RosBREED_snp_sweet_2_16834697	2	13926636	1
RosBREED_snp_sweet_2_16837412	2	13929415	1
RosBREED_snp_sweet_2_16842231	2	13935642	1
RosBREED_snp_sweet_2_16846054	2	13950101	2
RosBREED_snp_sweet_2_16870516	2	13961259	1
RosBREED_snp_sweet_2_16874016	2	13964635	1
RosBREED_snp_sweet_2_16875339	2	13965908	1
RosBREED_snp_sweet_2_16879478	2	13970067	1
RosBREED_snp_sweet_2_16885395	2	13975864	1
RosBREED_snp_sweet_2_16889460	2	13979947	1
RosBREED_snp_sweet_2_16902717	2	14006714	1
RosBREED_snp_sweet_2_16913257	-	-	0
RosBREED_snp_sweet_2_16918304	2	14018978	1
RosBREED_snp_sweet_2_16943694	2	14045681	1
RosBREED_snp_sweet_2_16990047	2	14097206	1
RosBREED_snp_sweet_2_17000957	2	14107585	1
RosBREED_snp_sweet_2_17001130	2	14107757	1
RosBREED_snp_sweet_2_17001495	2	14108123	1
RosBREED_snp_sweet_2_17026524	2	14133468	1
RosBREED_snp_sweet_2_17039549	2	14145108	1
RosBREED_snp_sweet_2_17047675	2	14152604	1
RosBREED_snp_sweet_2_17107040	unanchored	96277058	1
RosBREED_snp_sweet_2_17120228	-	-	0
RosBREED_snp_sweet_2_17121350	2	14189290	3
RosBREED_snp_sweet_2_17192611	2	14257870	1
RosBREED_snp_sweet_2_17207160	2	14273744	1
RosBREED_snp_sweet_2_17244146	2	14307847	1
RosBREED_snp_sweet_2_17257558	-	-	0
RosBREED_snp_sweet_2_17264067	2	14333349	1
RosBREED_snp_sweet_2_17270313	2	14340252	1
RosBREED_snp_sweet_2_17386734	-	-	0
RosBREED_snp_sweet_2_17406352	2	14406489	1
RosBREED_snp_sweet_2_17425495	2	14439286	1
RosBREED_snp_sweet_2_17426363	2	14440205	1
RosBREED_snp_sweet_2_17469838	2	14483688	1
RosBREED_snp_sweet_2_17470794	2	14484644	1
RosBREED_snp_sweet_2_17476462	2	14490703	1
RosBREED_snp_sweet_2_17519666	-	-	0
RosBREED_snp_sweet_2_17520871	-	-	0
RosBREED_snp_sweet_2_17546834	unanchored	24919909	3
RosBREED_snp_sweet_2_17560308	2	14614683	1
RosBREED_snp_sweet_2_17560669	2	14615044	1
RosBREED_snp_sweet_2_17560969	2	14615344	1
RosBREED_snp_sweet_2_17561194	2	14615581	1
RosBREED_snp_sweet_2_17563839	2	14618174	1
RosBREED_snp_sweet_2_17571610	2	14624712	1
RosBREED_snp_sweet_2_17574355	2	14627484	1
RosBREED_snp_sweet_2_17622349	2	14714937	2
RosBREED_snp_sweet_2_17676317	2	14766044	12
RosBREED_snp_sweet_2_17679049	2	14754435	7
RosBREED_snp_sweet_2_17696375	2	14810804	6
RosBREED_snp_sweet_2_17702864	7	4931247	30
RosBREED_snp_sweet_2_17704988	2	14760004	13
RosBREED_snp_sweet_2_17715111	2	14825197	3
RosBREED_snp_sweet_2_17731307	2	14856416	1
RosBREED_snp_sweet_2_17736916	2	14862014	2
RosBREED_snp_sweet_2_17776408	2	14905001	1
RosBREED_snp_sweet_2_17779035	2	14907611	1
RosBREED_snp_sweet_2_17779083	2	14907659	1
RosBREED_snp_sweet_2_17783130	2	14911685	1
RosBREED_snp_sweet_2_17783496	-	-	0
RosBREED_snp_sweet_2_17787479	2	14921837	1
RosBREED_snp_sweet_2_17791585	4	16683855	2
RosBREED_snp_sweet_2_17834410	2	14961667	1
RosBREED_snp_sweet_2_17835891	2	14963153	1
RosBREED_snp_sweet_2_17901266	2	15029517	1
RosBREED_snp_sweet_2_17905896	2	15034117	1
RosBREED_snp_sweet_2_17931590	2	15072307	2
RosBREED_snp_sweet_2_17937603	2	15082749	2
RosBREED_snp_sweet_2_17995701	2	15128221	1
RosBREED_snp_sweet_2_17998346	2	15131681	1
RosBREED_snp_sweet_2_17999029	2	15132363	1
RosBREED_snp_sweet_2_18002445	2	15135736	1
RosBREED_snp_sweet_2_18056511	2	15227452	1
RosBREED_snp_sweet_2_18149310	2	15325909	1
RosBREED_snp_sweet_2_18213890	2	15391960	1
RosBREED_snp_sweet_2_18298710	2	15504583	2
RosBREED_snp_sweet_2_18371629	2	15690293	1
RosBREED_snp_sweet_2_18446083	2	15769884	1
RosBREED_snp_sweet_2_18522250	2	15835634	1
RosBREED_snp_sweet_2_18588411	2	15890605	1
RosBREED_snp_sweet_2_18669616	2	15956073	1
RosBREED_snp_sweet_2_18683588	2	15971038	1
RosBREED_snp_sweet_2_18702609	2	15989418	1
RosBREED_snp_sweet_2_18717735	-	-	0
RosBREED_snp_sweet_2_18755669	2	16044524	1
RosBREED_snp_sweet_2_18845310	-	-	0
RosBREED_snp_sweet_2_18871385	2	16287332	1
RosBREED_snp_sweet_2_18886652	2	16302263	2
RosBREED_snp_sweet_2_18897454	2	16317599	1
RosBREED_snp_sweet_2_18922327	2	16347896	1
RosBREED_snp_sweet_2_18932753	2	16358136	1
RosBREED_snp_sweet_2_18949067	2	16381169	1
RosBREED_snp_sweet_2_18971935	2	16402929	1
RosBREED_snp_sweet_2_18988718	2	16426247	1
RosBREED_snp_sweet_2_18997401	2	16434934	1
RosBREED_snp_sweet_2_19027747	2	16468912	1
RosBREED_snp_sweet_2_19037755	2	16482382	3
RosBREED_snp_sweet_2_19061737	2	16507666	1
RosBREED_snp_sweet_2_19086814	2	16567147	1
RosBREED_snp_sweet_2_19115812	2	16576178	1
RosBREED_snp_sweet_2_19136613	2	16593667	1
RosBREED_snp_sweet_2_19221554	2	16691321	1
RosBREED_snp_sweet_2_19279012	2	16758131	1
RosBREED_snp_sweet_2_19297736	unanchored	138917200	1
RosBREED_snp_sweet_2_19308510	2	16820457	1
RosBREED_snp_sweet_2_19328736	2	16833115	1
RosBREED_snp_sweet_2_19347787	2	16852577	1
RosBREED_snp_sweet_2_19364459	2	16874722	1
RosBREED_snp_sweet_2_19384216	2	16898073	1
RosBREED_snp_sweet_2_19422560	2	16920269	1
RosBREED_snp_sweet_2_19439136	2	16937125	1
RosBREED_snp_sweet_2_19477390	2	16967815	1
RosBREED_snp_sweet_2_19498927	2	16972866	1
RosBREED_snp_sweet_2_19540036	-	-	0
RosBREED_snp_sweet_2_19581374	2	17076143	1
RosBREED_snp_sweet_2_19595747	2	17090445	1
RosBREED_snp_sweet_2_19615344	2	17113332	1
RosBREED_snp_sweet_2_19643557	2	17161121	1
RosBREED_snp_sweet_2_19664779	-	-	0
RosBREED_snp_sweet_2_19684679	2	17199052	1
RosBREED_snp_sweet_2_19707032	2	17228614	1
RosBREED_snp_sweet_2_19724366	2	17244751	1
RosBREED_snp_sweet_2_19738709	2	17263602	1
RosBREED_snp_sweet_2_19752871	2	17284488	1
RosBREED_snp_sweet_2_19767924	2	17299603	1
RosBREED_snp_sweet_2_19793614	2	17320979	1
RosBREED_snp_sweet_2_19848477	2	17376783	1
RosBREED_snp_sweet_2_19869360	2	17394530	1
RosBREED_snp_sweet_2_19882546	2	17407145	1
RosBREED_snp_sweet_2_20040907	2	17529779	1
RosBREED_snp_sweet_2_20170303	2	17651608	1
RosBREED_snp_sweet_2_20187039	2	17669422	1
RosBREED_snp_sweet_2_20209863	2	17694003	1
RosBREED_snp_sweet_2_20340464	2	18039029	2
RosBREED_snp_sweet_2_20342422	2	18041008	1
RosBREED_snp_sweet_2_20371321	2	18070496	1
RosBREED_snp_sweet_2_20402811	2	18090610	1
RosBREED_snp_sweet_2_20420492	2	18118569	1
RosBREED_snp_sweet_2_20435547	2	18143871	1
RosBREED_snp_sweet_2_20458193	2	18166015	2
RosBREED_snp_sweet_2_20514778	2	18222532	1
RosBREED_snp_sweet_2_20567727	2	18269506	1
RosBREED_snp_sweet_2_20580055	2	18281943	1
RosBREED_snp_sweet_2_20600176	2	18302509	1
RosBREED_snp_sweet_2_20618503	2	18824542	1
RosBREED_snp_sweet_2_20636823	2	18843896	1
RosBREED_snp_sweet_2_20694575	2	18912248	1
RosBREED_snp_sweet_2_20707861	2	18931389	1
RosBREED_snp_sweet_2_20724836	2	18343522	1
RosBREED_snp_sweet_2_20741565	-	-	0
RosBREED_snp_sweet_2_20758268	2	18369758	1
RosBREED_snp_sweet_2_20780832	2	18383107	1
RosBREED_snp_sweet_2_20799111	2	18430912	1
RosBREED_snp_sweet_2_20815756	2	18448937	1
RosBREED_snp_sweet_2_20834183	2	18467979	1
RosBREED_snp_sweet_2_20854653	2	18493698	1
RosBREED_snp_sweet_2_20867744	-	-	0
RosBREED_snp_sweet_2_20890785	2	18535878	1
RosBREED_snp_sweet_2_20925443	2	18577320	1
RosBREED_snp_sweet_2_20937520	2	18589507	1
RosBREED_snp_sweet_2_20956465	2	18609328	1
RosBREED_snp_sweet_2_20979931	2	18671114	1
RosBREED_snp_sweet_2_21024835	2	18718181	1
RosBREED_snp_sweet_2_21063214	2	18752062	1
RosBREED_snp_sweet_2_21085886	2	18773009	1
RosBREED_snp_sweet_2_21151325	2	18979497	1
RosBREED_snp_sweet_2_21183989	2	19019579	2
RosBREED_snp_sweet_2_21232572	2	19111917	2
RosBREED_snp_sweet_2_21264736	2	19141409	1
RosBREED_snp_sweet_2_21304085	2	19183520	1
RosBREED_snp_sweet_2_21337681	2	19217440	3
RosBREED_snp_sweet_2_21392367	2	19288499	1
RosBREED_snp_sweet_2_21486683	2	19401546	2
RosBREED_snp_sweet_2_21503227	2	19420373	2
RosBREED_snp_sweet_2_21588616	unanchored	90182343	2
RosBREED_snp_sweet_2_21638626	2	19470063	1
RosBREED_snp_sweet_2_21670225	2	19504667	1
RosBREED_snp_sweet_2_21721547	2	19576433	1
RosBREED_snp_sweet_2_21760909	2	19620043	1
RosBREED_snp_sweet_2_21814782	2	19637296	2
RosBREED_snp_sweet_2_21855540	2	19725783	1
RosBREED_snp_sweet_2_21876280	2	19747447	1
RosBREED_snp_sweet_2_21928187	-	-	0
RosBREED_snp_sweet_2_21965305	2	19841622	1
RosBREED_snp_sweet_2_22001737	2	19878540	1
RosBREED_snp_sweet_2_22056692	2	19944254	1
RosBREED_snp_sweet_2_22098283	-	-	0
RosBREED_snp_sweet_2_22154501	2	20073234	1
RosBREED_snp_sweet_2_22191163	2	20110206	1
RosBREED_snp_sweet_2_22220162	2	20136135	1
RosBREED_snp_sweet_2_22243550	2	20234995	1
RosBREED_snp_sweet_2_22276775	2	20267972	1
RosBREED_snp_sweet_2_22308860	2	20302835	1
RosBREED_snp_sweet_2_22337017	2	20329251	1
RosBREED_snp_sweet_2_22369282	2	20358620	1
RosBREED_snp_sweet_2_22396350	2	20383395	1
RosBREED_snp_sweet_2_22427655	2	20416808	1
RosBREED_snp_sweet_2_22459468	2	20450626	1
RosBREED_snp_sweet_2_22484486	2	20475135	1
RosBREED_snp_sweet_2_22515375	2	20513328	1
RosBREED_snp_sweet_2_22583662	2	20559250	1
RosBREED_snp_sweet_2_22607149	-	-	0
RosBREED_snp_sweet_2_22634320	2	20622335	1
RosBREED_snp_sweet_2_22664526	2	20651260	1
RosBREED_snp_sweet_2_22702917	2	20688856	1
RosBREED_snp_sweet_2_22731315	2	20733756	1
RosBREED_snp_sweet_2_22763311	2	20767021	1
RosBREED_snp_sweet_2_22787259	2	20792038	1
RosBREED_snp_sweet_2_22849699	2	20870009	1
RosBREED_snp_sweet_2_22906052	2	20922938	1
RosBREED_snp_sweet_2_22938800	2	20951659	1
RosBREED_snp_sweet_2_22971569	2	20984491	1
RosBREED_snp_sweet_2_22997620	2	21012025	1
RosBREED_snp_sweet_2_23034824	2	21067245	1
RosBREED_snp_sweet_2_23059730	2	21091902	1
RosBREED_snp_sweet_2_23097748	2	21135139	1
RosBREED_snp_sweet_2_23118342	2	21159488	1
RosBREED_snp_sweet_2_23147465	2	21197391	1
RosBREED_snp_sweet_2_23183269	2	21239164	1
RosBREED_snp_sweet_2_23206727	2	21258262	1
RosBREED_snp_sweet_2_23234792	2	21304477	1
RosBREED_snp_sweet_2_23267231	2	21334836	1
RosBREED_snp_sweet_2_23301793	2	21366870	1
RosBREED_snp_sweet_2_23331142	2	21400143	1
RosBREED_snp_sweet_2_23357240	2	21426251	1
RosBREED_snp_sweet_2_23388838	2	21460680	1
RosBREED_snp_sweet_2_23414368	2	21505500	1
RosBREED_snp_sweet_2_23443484	2	21532846	2
RosBREED_snp_sweet_2_23474625	2	21568900	1
RosBREED_snp_sweet_2_23507712	2	21600749	1
RosBREED_snp_sweet_2_23534688	2	21648377	1
RosBREED_snp_sweet_2_23566376	2	21681137	1
RosBREED_snp_sweet_2_23602708	2	21733461	1
RosBREED_snp_sweet_2_23626096	2	21758289	1
RosBREED_snp_sweet_2_23656066	2	21788375	1
RosBREED_snp_sweet_2_23677256	2	21809696	1
RosBREED_snp_sweet_2_23707059	2	21840150	1
RosBREED_snp_sweet_2_23744709	2	21876273	1
RosBREED_snp_sweet_2_23778934	2	21910195	1
RosBREED_snp_sweet_2_23843142	2	22144488	1
RosBREED_snp_sweet_2_23864028	2	22164646	2
RosBREED_snp_sweet_2_23891054	2	22177914	1
RosBREED_snp_sweet_2_23936965	2	22216463	1
RosBREED_snp_sweet_2_23950822	2	22278733	2
RosBREED_snp_sweet_2_23994514	2	22345690	2
RosBREED_snp_sweet_2_24013355	2	22366651	1
RosBREED_snp_sweet_2_24033313	2	22388005	1
RosBREED_snp_sweet_2_24077932	2	22442622	1
RosBREED_snp_sweet_2_24131520	2	22504266	1
RosBREED_snp_sweet_2_24170896	2	22544898	1
RosBREED_snp_sweet_2_24195483	2	22569336	2
RosBREED_snp_sweet_2_24232655	2	22605814	1
RosBREED_snp_sweet_2_24257448	2	22631125	1
RosBREED_snp_sweet_2_24290859	2	22667698	1
RosBREED_snp_sweet_2_24314510	2	22689204	1
RosBREED_snp_sweet_2_24338009	2	22701582	1
RosBREED_snp_sweet_2_24376028	2	22746241	2
RosBREED_snp_sweet_2_24433474	2	22811583	1
RosBREED_snp_sweet_2_24467053	2	22845785	1
RosBREED_snp_sweet_2_24491772	2	22866582	1
RosBREED_snp_sweet_2_24536908	unanchored	126305114	2
RosBREED_snp_sweet_2_24555491	2	22910818	2
RosBREED_snp_sweet_2_24624179	2	22957268	1
RosBREED_snp_sweet_2_24645611	2	22983648	1
RosBREED_snp_sweet_2_24707507	2	23044521	1
RosBREED_snp_sweet_2_24733710	2	23074326	1
RosBREED_snp_sweet_2_24770915	2	23110699	1
RosBREED_snp_sweet_2_24798062	2	23143316	1
RosBREED_snp_sweet_2_24821249	2	23167191	1
RosBREED_snp_sweet_2_24856171	2	23199862	1
RosBREED_snp_sweet_2_24888317	2	23242851	1
RosBREED_snp_sweet_2_24916918	2	23263690	1
RosBREED_snp_sweet_2_24946685	2	23291984	1
RosBREED_snp_sweet_2_25004410	2	23350914	1
RosBREED_snp_sweet_2_25030912	2	23379869	1
RosBREED_snp_sweet_2_25062391	2	23414540	1
RosBREED_snp_sweet_2_25094581	2	23449521	1
RosBREED_snp_sweet_2_25131848	2	23479025	1
RosBREED_snp_sweet_2_25154477	2	23502189	3
RosBREED_snp_sweet_2_25180178	2	23526808	1
RosBREED_snp_sweet_2_25257885	2	23603045	1
RosBREED_snp_sweet_2_25275751	2	23620982	1
RosBREED_snp_sweet_2_25304805	2	23653316	1
RosBREED_snp_sweet_2_25339982	2	23684482	1
RosBREED_snp_sweet_2_25365044	2	23733645	1
RosBREED_snp_sweet_2_25398232	2	23770525	2
RosBREED_snp_sweet_2_25415593	2	23819922	1
RosBREED_snp_sweet_2_25467095	2	23863839	1
RosBREED_snp_sweet_2_25483050	2	23881334	1
RosBREED_snp_sweet_2_25512709	2	23905575	1
RosBREED_snp_sweet_2_25543726	2	23948248	1
RosBREED_snp_sweet_2_25563110	2	23968582	1
RosBREED_snp_sweet_2_25603947	2	24009459	1
RosBREED_snp_sweet_2_25633209	2	24033155	1
RosBREED_snp_sweet_2_25666699	2	24066462	1
RosBREED_snp_sweet_2_25684047	2	24086796	1
RosBREED_snp_sweet_2_25715191	2	24119985	1
RosBREED_snp_sweet_2_25752164	2	24165629	1
RosBREED_snp_sweet_2_25783048	2	24195325	1
RosBREED_snp_sweet_2_25813283	2	24228009	1
RosBREED_snp_sweet_2_25843182	2	24257934	1
RosBREED_snp_sweet_2_25872078	2	24288407	1
RosBREED_snp_sweet_2_25904150	2	24346930	1
RosBREED_snp_sweet_2_25929683	2	24377328	1
RosBREED_snp_sweet_2_25963247	2	24410898	1
RosBREED_snp_sweet_2_25980153	2	24427715	1
RosBREED_snp_sweet_2_26021010	2	24470130	1
RosBREED_snp_sweet_2_26049219	2	24492150	1
RosBREED_snp_sweet_2_26078689	2	24522313	1
RosBREED_snp_sweet_2_26105493	2	24554143	1
RosBREED_snp_sweet_2_26134708	2	24585212	1
RosBREED_snp_sweet_2_26173209	2	24609949	1
RosBREED_snp_sweet_2_26196653	2	24636290	1
RosBREED_snp_sweet_2_26237047	2	24682585	1
RosBREED_snp_sweet_2_26262234	2	24712306	1
RosBREED_snp_sweet_2_26319464	2	24773080	1
RosBREED_snp_sweet_2_26354718	2	24808064	1
RosBREED_snp_sweet_2_26412463	2	24879765	1
RosBREED_snp_sweet_2_26451036	-	-	0
RosBREED_snp_sweet_2_26499668	2	25007732	1
RosBREED_snp_sweet_2_26559510	2	25069817	1
RosBREED_snp_sweet_2_26603989	2	25115545	1
RosBREED_snp_sweet_2_26640380	2	25160509	1
RosBREED_snp_sweet_3_00069564	3	46508	1
RosBREED_snp_sweet_3_00193994	3	179159	1
RosBREED_snp_sweet_3_00228413	3	209189	1
RosBREED_snp_sweet_3_00311266	3	282511	1
RosBREED_snp_sweet_3_00387414	3	495777	1
RosBREED_snp_sweet_3_00461607	3	563193	1
RosBREED_snp_sweet_3_00511746	3	616365	1
RosBREED_snp_sweet_3_00635021	3	677608	1
RosBREED_snp_sweet_3_00684534	3	727170	1
RosBREED_snp_sweet_3_00791202	3	746655	1
RosBREED_snp_sweet_3_00860078	3	849756	1
RosBREED_snp_sweet_3_00939852	3	918000	2
RosBREED_snp_sweet_3_01008652	3	1008029	1
RosBREED_snp_sweet_3_01113677	3	1096515	1
RosBREED_snp_sweet_3_01174681	3	1160927	1
RosBREED_snp_sweet_3_01257143	-	-	0
RosBREED_snp_sweet_3_01331605	3	1264550	6
RosBREED_snp_sweet_3_01414476	3	1357717	1
RosBREED_snp_sweet_3_01439124	3	1379493	1
RosBREED_snp_sweet_3_01447556	3	1389573	1
RosBREED_snp_sweet_3_01476283	3	1420497	1
RosBREED_snp_sweet_3_01494588	3	1437923	1
RosBREED_snp_sweet_3_01518015	3	1455931	1
RosBREED_snp_sweet_3_01544427	3	1484787	1
RosBREED_snp_sweet_3_01614972	-	-	0
RosBREED_snp_sweet_3_01663209	3	1615592	1
RosBREED_snp_sweet_3_01682864	3	1634447	1
RosBREED_snp_sweet_3_01706848	3	1673618	1
RosBREED_snp_sweet_3_01720554	3	1684685	1
RosBREED_snp_sweet_3_01749063	3	1714834	1
RosBREED_snp_sweet_3_01764771	3	1731163	1
RosBREED_snp_sweet_3_01781052	3	1768642	1
RosBREED_snp_sweet_3_01835236	3	1827054	1
RosBREED_snp_sweet_3_01851561	3	1845567	1
RosBREED_snp_sweet_3_01871708	3	1868254	1
RosBREED_snp_sweet_3_01893110	3	1891679	1
RosBREED_snp_sweet_3_01916876	3	1913109	1
RosBREED_snp_sweet_3_01933543	3	1929361	1
RosBREED_snp_sweet_3_01962178	3	1959735	1
RosBREED_snp_sweet_3_01978402	3	1979679	1
RosBREED_snp_sweet_3_01995764	3	1993314	2
RosBREED_snp_sweet_3_02017212	3	2057049	3
RosBREED_snp_sweet_3_02032056	3	2072658	1
RosBREED_snp_sweet_3_02060399	3	2096876	1
RosBREED_snp_sweet_3_02078541	3	2088665	1
RosBREED_snp_sweet_3_02107704	3	2159227	1
RosBREED_snp_sweet_3_02111247	3	2162324	1
RosBREED_snp_sweet_3_02131879	3	2192459	1
RosBREED_snp_sweet_3_02160214	3	2218046	1
RosBREED_snp_sweet_3_02181990	3	2240070	1
RosBREED_snp_sweet_3_02200082	3	2257157	1
RosBREED_snp_sweet_3_02262982	3	2333235	1
RosBREED_snp_sweet_3_02287422	3	2357281	1
RosBREED_snp_sweet_3_02307153	3	2376500	1
RosBREED_snp_sweet_3_02324955	3	2388741	1
RosBREED_snp_sweet_3_02341100	3	2399303	1
RosBREED_snp_sweet_3_02373935	3	2424595	2
RosBREED_snp_sweet_3_02387092	3	2440239	1
RosBREED_snp_sweet_3_02408342	3	2455120	1
RosBREED_snp_sweet_3_02431726	3	2484875	1
RosBREED_snp_sweet_3_02449907	3	2503375	1
RosBREED_snp_sweet_3_02476606	-	-	0
RosBREED_snp_sweet_3_02512839	3	2572118	1
RosBREED_snp_sweet_3_02532841	3	2603027	1
RosBREED_snp_sweet_3_02556254	3	2622994	3
RosBREED_snp_sweet_3_02572835	3	2640052	1
RosBREED_snp_sweet_3_02593266	3	2650815	1
RosBREED_snp_sweet_3_02615230	3	2673332	1
RosBREED_snp_sweet_3_02640590	3	2778472	1
RosBREED_snp_sweet_3_02655583	3	2793029	2
RosBREED_snp_sweet_3_02679794	3	2817811	1
RosBREED_snp_sweet_3_02699030	3	2839200	1
RosBREED_snp_sweet_3_02722322	3	2858725	1
RosBREED_snp_sweet_3_02743517	3	2879142	3
RosBREED_snp_sweet_3_02763251	3	2927107	1
RosBREED_snp_sweet_3_02825776	3	2994854	1
RosBREED_snp_sweet_3_02845006	3	3015117	1
RosBREED_snp_sweet_3_02867278	3	3039962	1
RosBREED_snp_sweet_3_02887683	3	3062670	1
RosBREED_snp_sweet_3_02910993	3	3081200	1
RosBREED_snp_sweet_3_02928307	3	3092573	1
RosBREED_snp_sweet_3_02949856	3	3143943	1
RosBREED_snp_sweet_3_02990805	3	3244391	1
RosBREED_snp_sweet_3_03002706	3	3255020	2
RosBREED_snp_sweet_3_03031015	3	3282405	1
RosBREED_snp_sweet_3_03086237	unanchored	47351824	3
RosBREED_snp_sweet_3_03136656	3	3419718	1
RosBREED_snp_sweet_3_03161286	unanchored	108260927	2
RosBREED_snp_sweet_3_03178549	3	3457483	1
RosBREED_snp_sweet_3_03196604	3	3478117	1
RosBREED_snp_sweet_3_03219782	3	3504247	1
RosBREED_snp_sweet_3_03239183	3	3520420	1
RosBREED_snp_sweet_3_03277445	3	3570542	1
RosBREED_snp_sweet_3_03300749	3	3595798	1
RosBREED_snp_sweet_3_03326770	-	-	0
RosBREED_snp_sweet_3_03349273	3	3662190	1
RosBREED_snp_sweet_3_03364280	3	3679761	3
RosBREED_snp_sweet_3_03381176	3	3699691	2
RosBREED_snp_sweet_3_03466624	3	3737050	1
RosBREED_snp_sweet_3_03509528	3	3780654	1
RosBREED_snp_sweet_3_03530651	3	3802515	1
RosBREED_snp_sweet_3_03564561	3	3836077	1
RosBREED_snp_sweet_3_03593732	unanchored	81216398	1
RosBREED_snp_sweet_3_03633186	3	3969150	1
RosBREED_snp_sweet_3_03650066	3	3988037	1
RosBREED_snp_sweet_3_03681562	3	4068874	2
RosBREED_snp_sweet_3_03692734	3	4116163	1
RosBREED_snp_sweet_3_03711628	3	4138054	3
RosBREED_snp_sweet_3_03737224	3	4165926	1
RosBREED_snp_sweet_3_03820252	3	4229570	2
RosBREED_snp_sweet_3_03927957	3	4265603	1
RosBREED_snp_sweet_3_03986945	3	4533580	2
RosBREED_snp_sweet_3_04016810	3	4553547	1
RosBREED_snp_sweet_3_04034913	3	4570873	2
RosBREED_snp_sweet_3_04068080	-	-	0
RosBREED_snp_sweet_3_04082290	3	4617718	1
RosBREED_snp_sweet_3_04123843	3	4629500	1
RosBREED_snp_sweet_3_04145092	3	4648420	1
RosBREED_snp_sweet_3_04165992	3	4678547	1
RosBREED_snp_sweet_3_04197714	3	4705214	1
RosBREED_snp_sweet_3_04225721	3	4734914	1
RosBREED_snp_sweet_3_04264005	3	4751137	1
RosBREED_snp_sweet_3_04279048	3	4765486	1
RosBREED_snp_sweet_3_04301861	3	4789791	1
RosBREED_snp_sweet_3_04334085	3	4845542	1
RosBREED_snp_sweet_3_04412801	3	4910438	1
RosBREED_snp_sweet_3_04450769	3	4929151	1
RosBREED_snp_sweet_3_04468725	3	4936096	1
RosBREED_snp_sweet_3_04561653	3	5026706	1
RosBREED_snp_sweet_3_04578225	3	5042925	1
RosBREED_snp_sweet_3_04755490	3	5211540	1
RosBREED_snp_sweet_3_04934519	-	-	0
RosBREED_snp_sweet_3_05164054	3	5649056	2
RosBREED_snp_sweet_3_05291355	3	5825088	1
RosBREED_snp_sweet_3_05440880	3	6058485	1
RosBREED_snp_sweet_3_05648657	3	6194671	1
RosBREED_snp_sweet_3_05838096	3	6365182	1
RosBREED_snp_sweet_3_06031878	3	6590835	1
RosBREED_snp_sweet_3_06191050	unanchored	168203547	1
RosBREED_snp_sweet_3_06389132	-	-	0
RosBREED_snp_sweet_3_06477319	3	7108165	1
RosBREED_snp_sweet_3_06646570	3	7230601	1
RosBREED_snp_sweet_3_06687690	3	7268200	1
RosBREED_snp_sweet_3_06738267	3	7318374	1
RosBREED_snp_sweet_3_06784876	3	7365274	4
RosBREED_snp_sweet_3_06851920	3	7435516	1
RosBREED_snp_sweet_3_07068448	3	7594409	1
RosBREED_snp_sweet_3_07083843	unanchored	57572706	1
RosBREED_snp_sweet_3_07252172	3	7626211	2
RosBREED_snp_sweet_3_07298810	3	7648697	2
RosBREED_snp_sweet_3_07369628	3	7708761	8
RosBREED_snp_sweet_3_07412958	3	7742278	2
RosBREED_snp_sweet_3_07449056	3	7779942	2
RosBREED_snp_sweet_3_07527306	3	7809022	1
RosBREED_snp_sweet_3_07572277	3	7847709	1
RosBREED_snp_sweet_3_07622320	3	7888068	2
RosBREED_snp_sweet_3_07664823	3	7922028	2
RosBREED_snp_sweet_3_07777922	3	7974228	1
RosBREED_snp_sweet_3_07809225	3	8022817	2
RosBREED_snp_sweet_3_07899774	3	8177868	1
RosBREED_snp_sweet_3_07906493	3	8185481	1
RosBREED_snp_sweet_3_08221945	-	-	0
RosBREED_snp_sweet_3_08421943	unanchored	6905318	2
RosBREED_snp_sweet_3_08465558	unanchored	32905438	1
RosBREED_snp_sweet_3_08522819	unanchored	54072851	1
RosBREED_snp_sweet_3_08552044	3	8314467	1
RosBREED_snp_sweet_3_08606053	-	-	0
RosBREED_snp_sweet_3_08682835	-	-	0
RosBREED_snp_sweet_3_08738772	-	-	0
RosBREED_snp_sweet_3_08859929	3	8491306	2
RosBREED_snp_sweet_3_08934544	3	8548995	1
RosBREED_snp_sweet_3_09064943	3	8581734	1
RosBREED_snp_sweet_3_09160314	3	8657909	1
RosBREED_snp_sweet_3_09226646	3	8718729	1
RosBREED_snp_sweet_3_09329165	3	8805310	1
RosBREED_snp_sweet_3_09379690	3	8824126	1
RosBREED_snp_sweet_3_09640253	-	-	0
RosBREED_snp_sweet_3_09729116	3	9094296	1
RosBREED_snp_sweet_3_09789199	3	9055680	1
RosBREED_snp_sweet_3_09846490	3	9015402	1
RosBREED_snp_sweet_3_10022424	3	9268582	1
RosBREED_snp_sweet_3_10105783	3	9481282	1
RosBREED_snp_sweet_3_10162979	3	9526875	1
RosBREED_snp_sweet_3_10264563	unanchored	6634375	1
RosBREED_snp_sweet_3_10311416	2	22114101	1
RosBREED_snp_sweet_3_10399039	3	9545301	2
RosBREED_snp_sweet_3_10468632	3	9591592	1
RosBREED_snp_sweet_3_10519963	3	9644556	1
RosBREED_snp_sweet_3_10573974	-	-	0
RosBREED_snp_sweet_3_10626205	3	9748484	1
RosBREED_snp_sweet_3_10675150	3	9777475	1
RosBREED_snp_sweet_3_10727720	3	9823294	1
RosBREED_snp_sweet_3_10783353	3	9908814	1
RosBREED_snp_sweet_3_10822211	3	9951217	1
RosBREED_snp_sweet_3_10882026	3	11529408	1
RosBREED_snp_sweet_3_11190575	3	10348156	5
RosBREED_snp_sweet_3_11242214	3	10383929	1
RosBREED_snp_sweet_3_11296910	3	10415269	1
RosBREED_snp_sweet_3_11344608	3	10473213	2
RosBREED_snp_sweet_3_11400384	3	10524957	1
RosBREED_snp_sweet_3_12023089	3	11316065	1
RosBREED_snp_sweet_3_12070148	3	11378632	3
RosBREED_snp_sweet_3_12111387	3	11459930	1
RosBREED_snp_sweet_3_12188902	3	9217134	1
RosBREED_snp_sweet_3_12230944	3	9183198	1
RosBREED_snp_sweet_3_12284968	3	11621163	1
RosBREED_snp_sweet_3_12350969	3	11600188	2
RosBREED_snp_sweet_3_12383977	3	11691780	1
RosBREED_snp_sweet_3_12435811	3	11732825	1
RosBREED_snp_sweet_3_12474678	3	11758770	1
RosBREED_snp_sweet_3_12487331	3	11770894	1
RosBREED_snp_sweet_3_12500413	3	11789202	1
RosBREED_snp_sweet_3_12546222	3	11821090	1
RosBREED_snp_sweet_3_12621053	3	11889865	1
RosBREED_snp_sweet_3_12627962	3	11896305	1
RosBREED_snp_sweet_3_12653302	3	11933885	1
RosBREED_snp_sweet_3_12714673	-	-	0
RosBREED_snp_sweet_3_12732905	3	12011941	1
RosBREED_snp_sweet_3_12743961	3	12022974	1
RosBREED_snp_sweet_3_12944437	3	12221103	1
RosBREED_snp_sweet_3_12970338	3	12249365	1
RosBREED_snp_sweet_3_12987920	3	12276811	1
RosBREED_snp_sweet_3_13001555	3	12290083	1
RosBREED_snp_sweet_3_13025963	3	12312074	1
RosBREED_snp_sweet_3_13058095	3	12335898	1
RosBREED_snp_sweet_3_13087972	3	12366501	1
RosBREED_snp_sweet_3_13102010	3	12368510	1
RosBREED_snp_sweet_3_13107237	3	12373767	1
RosBREED_snp_sweet_3_13144730	3	12403758	1
RosBREED_snp_sweet_3_13174950	3	12428920	1
RosBREED_snp_sweet_3_13208005	3	12467253	1
RosBREED_snp_sweet_3_13239471	3	12510568	1
RosBREED_snp_sweet_3_13279692	3	12567520	1
RosBREED_snp_sweet_3_13290870	3	12580157	1
RosBREED_snp_sweet_3_13359999	3	12617570	1
RosBREED_snp_sweet_3_13406263	3	12646997	1
RosBREED_snp_sweet_3_13433848	3	12675897	1
RosBREED_snp_sweet_3_13439786	3	12681813	1
RosBREED_snp_sweet_3_13466702	3	12710293	1
RosBREED_snp_sweet_3_13496001	3	12738977	2
RosBREED_snp_sweet_3_13506914	3	12746982	1
RosBREED_snp_sweet_3_13520194	3	12765335	1
RosBREED_snp_sweet_3_13542186	3	12788684	1
RosBREED_snp_sweet_3_13563908	3	12809669	1
RosBREED_snp_sweet_3_13567593	3	12813361	1
RosBREED_snp_sweet_3_13598936	3	12836601	1
RosBREED_snp_sweet_3_13631350	3	12866659	2
RosBREED_snp_sweet_3_13633437	unanchored	16580366	1
RosBREED_snp_sweet_3_13655120	3	12922454	1
RosBREED_snp_sweet_3_13688771	-	-	0
RosBREED_snp_sweet_3_13715535	3	13026808	1
RosBREED_snp_sweet_3_13724726	3	13035920	1
RosBREED_snp_sweet_3_13739116	3	13048351	1
RosBREED_snp_sweet_3_13754793	3	13061429	1
RosBREED_snp_sweet_3_13770912	3	13077808	1
RosBREED_snp_sweet_3_13795019	3	13095557	1
RosBREED_snp_sweet_3_13813919	3	13116174	1
RosBREED_snp_sweet_3_13816030	3	13118293	1
RosBREED_snp_sweet_3_13843337	3	13135457	1
RosBREED_snp_sweet_3_13855084	3	13149180	1
RosBREED_snp_sweet_3_13874369	3	13167599	1
RosBREED_snp_sweet_3_14024780	3	13355090	1
RosBREED_snp_sweet_3_14072980	3	13380656	1
RosBREED_snp_sweet_3_14105049	3	13414419	1
RosBREED_snp_sweet_3_14146853	3	13457005	1
RosBREED_snp_sweet_3_14200157	3	13499702	1
RosBREED_snp_sweet_3_14254277	3	13554686	1
RosBREED_snp_sweet_3_14295661	3	13583627	1
RosBREED_snp_sweet_3_14316165	3	13592049	3
RosBREED_snp_sweet_3_14438577	unanchored	66895355	1
RosBREED_snp_sweet_3_14521488	3	13688217	1
RosBREED_snp_sweet_3_14570121	3	13735440	2
RosBREED_snp_sweet_3_14599590	3	13741571	1
RosBREED_snp_sweet_3_14676566	3	13870915	2
RosBREED_snp_sweet_3_14706379	3	13895695	1
RosBREED_snp_sweet_3_14754843	3	13952061	1
RosBREED_snp_sweet_3_14793129	3	14006868	1
RosBREED_snp_sweet_3_14903650	unanchored	8497914	2
RosBREED_snp_sweet_3_15028093	-	-	0
RosBREED_snp_sweet_3_15078454	3	14269973	1
RosBREED_snp_sweet_3_15129727	3	14329847	1
RosBREED_snp_sweet_3_15223934	3	14464481	1
RosBREED_snp_sweet_3_15264672	3	14500537	1
RosBREED_snp_sweet_3_15309954	3	14522002	1
RosBREED_snp_sweet_3_15357433	3	14573348	1
RosBREED_snp_sweet_3_15404098	3	14620749	1
RosBREED_snp_sweet_3_15455662	3	14696460	1
RosBREED_snp_sweet_3_15497713	3	14740279	2
RosBREED_snp_sweet_3_15586275	3	14862990	1
RosBREED_snp_sweet_3_15635002	3	14914920	1
RosBREED_snp_sweet_3_15682037	3	14963755	1
RosBREED_snp_sweet_3_15730479	3	15077824	1
RosBREED_snp_sweet_3_15923688	3	15143270	1
RosBREED_snp_sweet_3_15960505	3	15178035	1
RosBREED_snp_sweet_3_16006911	3	15271428	1
RosBREED_snp_sweet_3_16087159	unanchored	80196769	1
RosBREED_snp_sweet_3_16147817	3	15318740	1
RosBREED_snp_sweet_3_16181301	3	15353068	1
RosBREED_snp_sweet_3_16239195	3	15447295	1
RosBREED_snp_sweet_3_16332234	3	15532677	1
RosBREED_snp_sweet_3_16376274	3	15616421	2
RosBREED_snp_sweet_3_16424737	3	15664587	1
RosBREED_snp_sweet_3_16467848	3	15705745	1
RosBREED_snp_sweet_3_16511114	3	15751357	1
RosBREED_snp_sweet_3_16559009	3	15831623	1
RosBREED_snp_sweet_3_16609194	3	15908921	1
RosBREED_snp_sweet_3_16657380	3	15984624	4
RosBREED_snp_sweet_3_16692901	3	16030481	1
RosBREED_snp_sweet_3_16752606	3	16107235	1
RosBREED_snp_sweet_3_16800447	-	-	0
RosBREED_snp_sweet_3_16840399	3	16175557	1
RosBREED_snp_sweet_3_16891221	3	16193853	1
RosBREED_snp_sweet_3_16945743	3	16259212	1
RosBREED_snp_sweet_3_16984461	3	16311441	4
RosBREED_snp_sweet_3_17036907	3	16386759	2
RosBREED_snp_sweet_3_17073831	3	16413114	1
RosBREED_snp_sweet_3_17182857	3	16867412	1
RosBREED_snp_sweet_3_17302344	3	16946446	1
RosBREED_snp_sweet_3_17343716	3	17081442	1
RosBREED_snp_sweet_3_17402466	3	17153325	1
RosBREED_snp_sweet_3_17449844	3	17182089	1
RosBREED_snp_sweet_3_17492909	3	17215416	1
RosBREED_snp_sweet_3_17538569	3	17279110	1
RosBREED_snp_sweet_3_17585551	3	17330721	1
RosBREED_snp_sweet_3_17633655	3	17381541	1
RosBREED_snp_sweet_3_17686981	3	17450649	1
RosBREED_snp_sweet_3_17738222	3	17506671	2
RosBREED_snp_sweet_3_17764439	3	17536150	1
RosBREED_snp_sweet_3_17908916	3	17607436	3
RosBREED_snp_sweet_3_17961667	3	17656575	1
RosBREED_snp_sweet_3_18003699	3	17717960	1
RosBREED_snp_sweet_3_18052530	3	17761832	1
RosBREED_snp_sweet_3_18090392	3	17790654	1
RosBREED_snp_sweet_3_18138999	3	17865878	1
RosBREED_snp_sweet_3_18188453	3	17905724	2
RosBREED_snp_sweet_3_18230949	3	17979391	1
RosBREED_snp_sweet_3_18281259	3	18034391	1
RosBREED_snp_sweet_3_18335908	3	18106195	1
RosBREED_snp_sweet_3_18391321	3	18161329	1
RosBREED_snp_sweet_3_18419753	3	18210803	2
RosBREED_snp_sweet_3_18465918	3	18260372	1
RosBREED_snp_sweet_3_18512598	3	18318515	1
RosBREED_snp_sweet_3_18563843	3	18365324	1
RosBREED_snp_sweet_3_18607237	3	18409700	1
RosBREED_snp_sweet_3_18642641	3	18458109	1
RosBREED_snp_sweet_3_18748502	3	18517632	1
RosBREED_snp_sweet_3_18807278	unanchored	18525605	2
RosBREED_snp_sweet_3_18837659	unanchored	85567675	2
RosBREED_snp_sweet_3_18875602	unanchored	49652275	2
RosBREED_snp_sweet_3_19018695	3	18664626	1
RosBREED_snp_sweet_3_19065063	3	18709351	1
RosBREED_snp_sweet_3_19111158	3	18772743	1
RosBREED_snp_sweet_3_19163021	3	18833885	1
RosBREED_snp_sweet_3_19200746	-	-	0
RosBREED_snp_sweet_3_19255304	3	18926053	1
RosBREED_snp_sweet_3_19297291	3	19001002	1
RosBREED_snp_sweet_3_19398817	3	19109545	1
RosBREED_snp_sweet_3_19428583	3	19143544	1
RosBREED_snp_sweet_3_19492004	3	19252906	1
RosBREED_snp_sweet_3_19524559	3	19292158	1
RosBREED_snp_sweet_3_19579065	3	19348881	1
RosBREED_snp_sweet_3_19626170	3	19395921	1
RosBREED_snp_sweet_3_19661813	3	19465690	1
RosBREED_snp_sweet_3_19716836	3	19520776	1
RosBREED_snp_sweet_3_19812127	3	19613561	1
RosBREED_snp_sweet_3_19858004	3	19685267	1
RosBREED_snp_sweet_3_19904448	3	19735911	1
RosBREED_snp_sweet_3_19947464	-	-	0
RosBREED_snp_sweet_3_20015472	3	19858149	1
RosBREED_snp_sweet_3_20043199	3	19886344	1
RosBREED_snp_sweet_3_20094909	3	19966862	1
RosBREED_snp_sweet_3_20128497	3	20002910	1
RosBREED_snp_sweet_3_20204650	3	20101631	1
RosBREED_snp_sweet_3_20243623	3	20136629	1
RosBREED_snp_sweet_3_20277831	3	20170311	1
RosBREED_snp_sweet_3_20319642	3	20218845	1
RosBREED_snp_sweet_3_20357254	3	20251604	1
RosBREED_snp_sweet_3_20395545	3	20295584	1
RosBREED_snp_sweet_3_20432494	3	20329528	1
RosBREED_snp_sweet_3_20474440	3	20401562	1
RosBREED_snp_sweet_3_20507478	3	20434998	1
RosBREED_snp_sweet_3_20547522	3	20475400	1
RosBREED_snp_sweet_3_20589991	3	20519411	1
RosBREED_snp_sweet_3_20624415	3	20578623	1
RosBREED_snp_sweet_3_20660868	3	20615556	1
RosBREED_snp_sweet_3_20699802	3	21119579	1
RosBREED_snp_sweet_3_20736561	3	21180226	1
RosBREED_snp_sweet_3_20777376	3	21233474	1
RosBREED_snp_sweet_3_20814759	3	21279884	1
RosBREED_snp_sweet_3_20852737	3	21322374	1
RosBREED_snp_sweet_3_20898928	3	21366470	2
RosBREED_snp_sweet_3_20926524	3	21412865	1
RosBREED_snp_sweet_3_20967168	3	21474807	1
RosBREED_snp_sweet_3_21003752	3	21513200	1
RosBREED_snp_sweet_3_21074934	-	-	0
RosBREED_snp_sweet_3_21119693	3	21619240	1
RosBREED_snp_sweet_3_21142174	3	21642770	1
RosBREED_snp_sweet_3_21196868	3	22429941	1
RosBREED_snp_sweet_3_21231663	3	22461258	1
RosBREED_snp_sweet_3_21282364	3	22554429	1
RosBREED_snp_sweet_3_21310851	3	22585489	1
RosBREED_snp_sweet_3_21352948	3	21719471	1
RosBREED_snp_sweet_3_21386517	3	21585936	3
RosBREED_snp_sweet_3_21427385	3	21796795	1
RosBREED_snp_sweet_3_21463417	3	21832740	2
RosBREED_snp_sweet_3_21502853	3	21870093	1
RosBREED_snp_sweet_3_21542784	3	21912758	1
RosBREED_snp_sweet_3_21576780	3	21946341	1
RosBREED_snp_sweet_3_21614148	3	21984248	1
RosBREED_snp_sweet_3_21653409	3	22024104	1
RosBREED_snp_sweet_3_21691283	3	22079053	2
RosBREED_snp_sweet_3_21730406	3	22116866	1
RosBREED_snp_sweet_3_21767936	3	22157034	1
RosBREED_snp_sweet_3_21808279	3	22201078	1
RosBREED_snp_sweet_3_21840263	3	22233045	1
RosBREED_snp_sweet_3_21879904	3	22271066	2
RosBREED_snp_sweet_4_00074179	4	54300	1
RosBREED_snp_sweet_4_00107346	4	88359	1
RosBREED_snp_sweet_4_00153434	4	131371	1
RosBREED_snp_sweet_4_00194194	4	171680	1
RosBREED_snp_sweet_4_00234975	4	211573	1
RosBREED_snp_sweet_4_00275572	4	250511	2
RosBREED_snp_sweet_4_00311995	4	305533	1
RosBREED_snp_sweet_4_00355217	4	368965	1
RosBREED_snp_sweet_4_00394639	4	409709	1
RosBREED_snp_sweet_4_00430644	-	-	0
RosBREED_snp_sweet_4_00473163	4	488282	1
RosBREED_snp_sweet_4_00515532	4	560862	1
RosBREED_snp_sweet_4_00606144	4	644797	1
RosBREED_snp_sweet_4_00633664	4	671019	1
RosBREED_snp_sweet_4_00672961	4	724361	1
RosBREED_snp_sweet_4_00714144	4	774959	1
RosBREED_snp_sweet_4_00759770	4	814634	1
RosBREED_snp_sweet_4_00792911	4	847952	1
RosBREED_snp_sweet_4_00832250	4	905317	1
RosBREED_snp_sweet_4_00875053	4	944763	1
RosBREED_snp_sweet_4_00919839	4	990588	1
RosBREED_snp_sweet_4_00942445	4	1026178	1
RosBREED_snp_sweet_4_00995724	4	1063270	1
RosBREED_snp_sweet_4_01033032	4	1105146	1
RosBREED_snp_sweet_4_01077836	4	1144532	1
RosBREED_snp_sweet_4_01117948	4	1178593	1
RosBREED_snp_sweet_4_01159642	4	1228148	1
RosBREED_snp_sweet_4_01193477	4	1257318	1
RosBREED_snp_sweet_4_01229634	4	1295675	1
RosBREED_snp_sweet_4_01266581	4	1331234	1
RosBREED_snp_sweet_4_01350901	4	1539821	1
RosBREED_snp_sweet_4_01400733	4	1589880	1
RosBREED_snp_sweet_4_01428594	4	1646601	1
RosBREED_snp_sweet_4_01478400	4	1691960	1
RosBREED_snp_sweet_4_01505695	4	1736047	8
RosBREED_snp_sweet_4_01550062	4	1763055	2
RosBREED_snp_sweet_4_01592499	4	1970676	2
RosBREED_snp_sweet_4_01629690	4	2009944	3
RosBREED_snp_sweet_4_01673119	4	2048303	2
RosBREED_snp_sweet_4_01713929	4	2091335	1
RosBREED_snp_sweet_4_01748576	4	2128688	1
RosBREED_snp_sweet_4_01793880	4	2206572	1
RosBREED_snp_sweet_4_01831038	4	2275537	1
RosBREED_snp_sweet_4_01871597	4	2315991	1
RosBREED_snp_sweet_4_01910142	4	2364593	1
RosBREED_snp_sweet_4_01954255	4	2410027	1
RosBREED_snp_sweet_4_01983101	4	2451178	1
RosBREED_snp_sweet_4_02021811	4	2538513	2
RosBREED_snp_sweet_4_02071162	4	2624034	1
RosBREED_snp_sweet_4_02108244	4	2661266	1
RosBREED_snp_sweet_4_02151854	4	2723286	1
RosBREED_snp_sweet_4_02188553	4	2763168	1
RosBREED_snp_sweet_4_02233507	4	2810237	1
RosBREED_snp_sweet_4_02273965	4	2861221	1
RosBREED_snp_sweet_4_02314853	4	2905534	1
RosBREED_snp_sweet_4_02354646	4	2943828	1
RosBREED_snp_sweet_4_02394394	4	2984975	1
RosBREED_snp_sweet_4_02427939	4	3020603	1
RosBREED_snp_sweet_4_02472320	unanchored	171402500	1
RosBREED_snp_sweet_4_02520094	4	3086761	6
RosBREED_snp_sweet_4_02559655	4	3125955	1
RosBREED_snp_sweet_4_02593303	4	3163511	1
RosBREED_snp_sweet_4_02633721	4	3210749	1
RosBREED_snp_sweet_4_02656936	4	3226134	1
RosBREED_snp_sweet_4_02682092	unanchored	121674044	2
RosBREED_snp_sweet_4_02712550	unanchored	50602990	1
RosBREED_snp_sweet_4_02750871	4	3430681	1
RosBREED_snp_sweet_4_02786560	4	3457900	1
RosBREED_snp_sweet_4_02821081	4	3483130	1
RosBREED_snp_sweet_4_02872061	-	-	0
RosBREED_snp_sweet_4_02901893	4	3589315	1
RosBREED_snp_sweet_4_02961208	4	3634760	2
RosBREED_snp_sweet_4_02991481	4	3662445	1
RosBREED_snp_sweet_4_03018468	4	3689597	1
RosBREED_snp_sweet_4_03072387	4	3876962	1
RosBREED_snp_sweet_4_03146679	4	4033256	1
RosBREED_snp_sweet_4_03200895	4	4076273	1
RosBREED_snp_sweet_4_03238927	4	4122491	1
RosBREED_snp_sweet_4_03272647	4	4158108	1
RosBREED_snp_sweet_4_03307526	4	4194868	1
RosBREED_snp_sweet_4_03351621	4	4240152	3
RosBREED_snp_sweet_4_03402014	4	4327698	1
RosBREED_snp_sweet_4_03429627	4	4725963	1
RosBREED_snp_sweet_4_03459725	4	4379448	1
RosBREED_snp_sweet_4_03474874	4	4390951	2
RosBREED_snp_sweet_4_03550632	4	4506927	1
RosBREED_snp_sweet_4_03588507	4	4543137	1
RosBREED_snp_sweet_4_03634804	4	4588325	1
RosBREED_snp_sweet_4_03671803	4	4624550	1
RosBREED_snp_sweet_4_03716266	4	4671960	1
RosBREED_snp_sweet_4_03752467	4	4791860	1
RosBREED_snp_sweet_4_03790418	4	4836447	1
RosBREED_snp_sweet_4_03790729	4	4836758	1
RosBREED_snp_sweet_4_03839481	4	4894139	1
RosBREED_snp_sweet_4_03868462	4	4951170	1
RosBREED_snp_sweet_4_03918035	4	5007439	1
RosBREED_snp_sweet_4_03950730	4	5047095	1
RosBREED_snp_sweet_4_04032745	4	5124322	2
RosBREED_snp_sweet_4_04067478	4	5155321	1
RosBREED_snp_sweet_4_04111422	4	5196575	1
RosBREED_snp_sweet_4_04162846	4	5231556	1
RosBREED_snp_sweet_4_04196510	4	5266639	1
RosBREED_snp_sweet_4_04236021	4	5308374	1
RosBREED_snp_sweet_4_04261751	4	5337905	1
RosBREED_snp_sweet_4_04353195	-	-	0
RosBREED_snp_sweet_4_04392559	4	5500062	1
RosBREED_snp_sweet_4_04433804	4	5539707	1
RosBREED_snp_sweet_4_04471205	4	5574318	1
RosBREED_snp_sweet_4_04511027	4	5615178	1
RosBREED_snp_sweet_4_04551204	4	6324593	1
RosBREED_snp_sweet_4_04588786	4	6375610	2
RosBREED_snp_sweet_4_04673814	4	6516554	1
RosBREED_snp_sweet_4_04709215	unanchored	121179954	1
RosBREED_snp_sweet_4_04734748	-	-	0
[truncated: 11,563 more rows]
