# Supplementary material for: The cherry 6+9K SNP array: a cost-effective improvement to the cherry 6K SNP array for genetic studies
Source: Sci Rep. 2020 May 6;10:7613. doi: 10.1038/s41598-020-64438-x (PMC7203174; doi:10.1038/s41598-020-64438-x)
Supplement: Supplementary file 8 — Supplementary Table S3. [file 41598_2020_64438_MOESM8_ESM.xlsx]

## Sheet: Sheet1
Title: The cherry 6+9K SNP array: a cost-effective improvement to the cherry 6K SNP array for genetic studies
Authors: Stijn Vanderzande, Ping Zheng, Lichun Cai, Barac Goran, Ksenija Gasic, Dorrie Main, Amy Iezzoni, Cameron Peace
Supplementary Table S3:Estimated sweet cherry genetic map positions of polymorphic reliable SNPs on the cherry 6+9K SNP array. For each SNP, the most likely haploblock based on Vanderzande et al. [17] is also given. Where no haploblock could be accurately determined, SNPs were assigned to either the chromosome’s edge or to the gap between haploblocks.
SNP name	Chromosome	Genetic Position (cM)	Haploblock assignment
scaffold_1:43483	1	0	Chr1_S
scaffold_1:47263	1	0.02	Chr1_S
scaffold_1:73215	1	0.14	Chr1_S
ss490545688	1	0.78	HB-01-1
ss490545390	1	0.78	HB-01-1
scaffold_1:425480	1	0.78	HB-01-1
scaffold_1:427005	1	0.78	HB-01-1
scaffold_1:427260	1	0.78	HB-01-1
scaffold_1:429080	1	0.78	HB-01-1
scaffold_1:433354	1	0.78	HB-01-1
ss490558959	1	0.78	HB-01-1
scaffold_1:459954	1	0.94	HB-01-1
scaffold_1:463206	1	1	HB-01-1
scaffold_1:466288	1	1.05	HB-01-1
scaffold_1:466682	1	1.06	HB-01-1
scaffold_1:492231	1	1.49	HB-01-1
scaffold_1:500181	1	1.63	HB-01-1
scaffold_1:500766	1	1.64	HB-01-1
ss490545406	1	2.27	HB-01-1
scaffold_1:567928	1	2.78	HB-01-1
scaffold_1:567975	1	2.78	HB-01-1
ss490545413	1	3.32	HB-01-1
scaffold_1:674253	1	4.59	HB-01-1
scaffold_1:681520	1	4.71	HB-01-1
scaffold_1:681649	1	4.72	HB-01-1
ss490545708	1	4.94	HB-01-1
ss490545422	1	4.94	HB-01-1
scaffold_1:827843	1	4.94	HB-01-1
ss490545434	1	4.94	HB-01-1
ss490545437	1	4.94	HB-01-1
scaffold_1:946459	1	4.94	HB-01-1
ss490545443	1	4.94	HB-01-1
FRI	1	4.94	HB-01-1
s1_1035107	1	4.94	HB-01-1
scaffold_1:1089018	1	4.94	HB-01-1
ss490545452	1	4.94	HB-01-1
scaffold_1:1148915	1	4.94	HB-01-1
ss490545458	1	4.94	HB-01-1
scaffold_1:1197679	1	4.94	HB-01-1
ss490545461	1	4.94	HB-01-1
scaffold_1:1234297	1	4.94	HB-01-1
ss490545716	1	4.94	HB-01-1
scaffold_1:1235205	1	4.94	HB-01-1
scaffold_1:1236264	1	4.94	HB-01-1
ss490545464	1	4.94	HB-01-1
s1_1238680	1	4.94	HB-01-1
scaffold_1:1313299	1	5.62	HB-01-1
ss490545473	1	5.78	HB-01-1
scaffold_1:1350841	1	5.92	gap-01-1_2
ss490545723	1	6.3	HB-01-2
scaffold_1:1410933	1	6.34	HB-01-2
ss490545482	1	6.62	HB-01-2
scaffold_1:1545285	1	6.98	HB-01-2
ss490545503	1	7.72	HB-01-2
scaffold_1:1738905	1	7.73	HB-01-2
scaffold_1:1739336	1	7.73	HB-01-2
scaffold_1:1742354	1	7.74	HB-01-2
scaffold_1:1744940	1	7.75	HB-01-2
scaffold_1:1747171	1	7.76	HB-01-2
s1_1761660	1	7.81	HB-01-2
scaffold_1:1863870	1	8.2	HB-01-2
scaffold_1:1869895	1	8.22	HB-01-2
ss490545528	1	9.16	HB-01-2
scaffold_1:2116379	1	9.17	HB-01-2
scaffold_1:2116683	1	9.17	HB-01-2
scaffold_1:2125443	1	9.22	HB-01-2
scaffold_1:2125603	1	9.22	HB-01-2
scaffold_1:2195685	1	9.6	HB-01-2
ss490545538	1	9.65	HB-01-2
ss490545556	1	10.95	HB-01-2
ss490559162	1	11.06	HB-01-2
ss490545574	1	11.2	HB-01-2
ss490545589	1	11.29	HB-01-2
ss490559121	1	11.32	HB-01-2
ss490545594	1	11.33	HB-01-2
ss490545597	1	11.4	HB-01-2
ss490545606	1	11.48	HB-01-2
ss490545609	1	11.49	HB-01-2
ss490545616	1	11.54	HB-01-2
ss490545619	1	11.55	HB-01-2
ss490545625	1	11.6	HB-01-2
ss490545628	1	11.62	HB-01-2
ss490545631	1	11.65	HB-01-2
ss490545803	1	11.87	HB-01-2
ss490545658	1	11.87	HB-01-2
ss490545675	1	12.05	HB-01-2
ss490545685	1	12.15	HB-01-2
ss490545689	1	12.17	HB-01-2
ss490545693	1	12.19	HB-01-2
ss490545798	1	12.32	HB-01-2
ss490545782	1	12.39	HB-01-2
ss490545754	1	12.54	HB-01-2
ss490545746	1	12.57	HB-01-2
ss490545742	1	12.59	HB-01-2
ss490545834	1	12.69	HB-01-2
scaffold_1:4518746	1	12.84	HB-01-2
ss490553109	1	13.13	HB-01-2
ss490545817	1	13.27	HB-01-2
ss490545821	1	13.28	HB-01-2
ss490558973	1	13.29	HB-01-2
ss490558970	1	13.29	HB-01-2
s1_5832765	1	13.45	HB-01-2
ss490545844	1	13.45	HB-01-2
VEL1	1	13.45	HB-01-2
ss490545873	1	13.46	HB-01-2
scaffold_1:5874500	1	13.6	gap-01-2_3
scaffold_1:5962058	1	14.31	gap-01-2_3
ss490545860	1	14.31	HB-01-3
scaffold_1:5973444	1	14.31	HB-01-3
ss490545881	1	14.31	HB-01-3
ss490545872	1	14.31	HB-01-3
scaffold_1:6105762	1	14.31	gap-01-3_4
scaffold_1:6212310	1	14.31	gap-01-3_4
ss490545888	1	14.31	HB-01-4
scaffold_1:6276615	1	14.31	HB-01-4
ss490545896	1	14.31	HB-01-4
ss490545912	1	14.31	HB-01-4
ss490559240	1	14.48	HB-01-4
ss490545920	1	14.55	HB-01-4
scaffold_1:6883040	1	15.91	gap-01-4_5
scaffold_1:6883072	1	15.91	gap-01-4_5
scaffold_1:6920040	1	16.05	gap-01-4_5
scaffold_1:6921159	1	16.06	gap-01-4_5
scaffold_1:7017344	1	16.42	gap-01-4_5
ss490545944	1	16.64	HB-01-5
ss490545947	1	16.69	HB-01-5
ss490545951	1	16.85	HB-01-5
ss490545955	1	17.75	HB-01-5
ss490545963	1	18.56	HB-01-5
ss490545967	1	18.62	HB-01-5
scaffold_1:7406467	1	18.67	gap-01-5_6
scaffold_1:7407014	1	18.67	gap-01-5_6
scaffold_1:7407045	1	18.67	gap-01-5_6
scaffold_1:7459443	1	18.75	gap-01-5_6
ss490545984	1	18.82	HB-01-6
scaffold_1:7536881	1	18.87	HB-01-6
scaffold_1:7604727	1	18.97	HB-01-6
scaffold_1:7616375	1	18.98	HB-01-6
scaffold_1:7672862	1	19.07	HB-01-6
scaffold_1:7757068	1	19.19	HB-01-6
scaffold_1:7759966	1	19.2	HB-01-6
scaffold_1:7760277	1	19.2	HB-01-6
scaffold_1:7802960	1	19.26	HB-01-6
s1_7819607	1	19.28	HB-01-6
ss490546020	1	19.29	HB-01-6
scaffold_1:7972354	1	20.4	HB-01-6
scaffold_1:7977417	1	20.44	HB-01-6
ss490545950	1	20.83	HB-01-6
ss490546044	1	21.41	HB-01-6
scaffold_1:8134179	1	21.62	HB-01-6
ss490546048	1	21.68	HB-01-6
scaffold_1:8142235	1	21.69	HB-01-6
scaffold_1:8142811	1	21.69	HB-01-6
ss490546052	1	22.2	HB-01-6
ss490546056	1	22.42	HB-01-6
scaffold_1:8281110	1	22.73	HB-01-6
ss490546065	1	22.87	HB-01-6
scaffold_1:8307287	1	22.93	HB-01-6
ss490545966	1	22.97	HB-01-6
scaffold_1:8368830	1	23.39	HB-01-6
scaffold_1:8388801	1	23.54	HB-01-6
ss490558828	1	23.72	HB-01-6
ss490558825	1	23.72	HB-01-6
ss490558822	1	23.72	HB-01-6
ss490546081	1	23.86	HB-01-6
scaffold_1:8436679	1	23.9	HB-01-6
scaffold_1:8461491	1	24.09	HB-01-6
scaffold_1:8600586	1	25.14	HB-01-6
scaffold_1:8686728	1	25.78	HB-01-6
scaffold_1:8686861	1	25.79	HB-01-6
scaffold_1:8687694	1	25.79	HB-01-6
scaffold_1:8688946	1	25.8	HB-01-6
scaffold_1:8832207	1	26.88	HB-01-6
ss490546126	1	26.89	HB-01-6
s1_8859447	1	27	gap-01-6_7
s1_8865610	1	27.03	gap-01-6_7
s1_8870536	1	27.05	gap-01-6_7
scaffold_1:9027202	1	27.74	gap-01-6_7
scaffold_1:9109322	1	28.11	gap-01-6_7
scaffold_1:9160812	1	28.33	gap-01-6_7
scaffold_1:9161967	1	28.34	gap-01-6_7
ss490546006	1	29.79	HB-01-7
ss490546174	1	30.26	HB-01-7
ss490546182	1	30.52	HB-01-7
scaffold_1:9657240	1	30.53	HB-01-7
scaffold_1:9658827	1	30.54	HB-01-7
ss490546018	1	30.67	HB-01-7
scaffold_1:9920722	1	31.69	gap-01-7_8
scaffold_1:9920748	1	31.69	gap-01-7_8
scaffold_1:10067925	1	32.34	gap-01-7_8
scaffold_1:10160102	1	32.74	gap-01-7_8
ss490546226	1	32.81	HB-01-8
ss490546230	1	32.81	HB-01-8
ss490546026	1	32.81	HB-01-8
ss490546234	1	32.89	HB-01-8
ss490546030	1	32.96	HB-01-8
ss490546037	1	33.5	HB-01-8
ss490546269	1	33.65	HB-01-8
scaffold_1:10307692	1	33.72	gap-01-8_9
ss490546281	1	33.75	HB-01-9
ss490546285	1	33.8	HB-01-9
scaffold_1:10353716	1	33.87	HB-01-9
scaffold_1:10366426	1	33.92	HB-01-9
ss490546297	1	33.94	HB-01-9
ss490546041	1	34.01	HB-01-9
ss490546301	1	34.09	HB-01-9
ss490546317	1	34.22	HB-01-9
scaffold_1:10469959	1	34.24	gap-01-9_10
ss490546333	1	34.49	HB-01-10
scaffold_1:10547417	1	34.49	HB-01-10
scaffold_1:10549588	1	34.49	HB-01-10
ss490546337	1	34.49	HB-01-10
ss490546341	1	34.49	HB-01-10
ss490546061	1	34.52	HB-01-11
ss490546349	1	35.33	HB-01-11
scaffold_1:10637082	1	35.33	HB-01-11
ss490546357	1	35.33	HB-01-11
scaffold_1:10642022	1	35.33	HB-01-11
scaffold_1:10659673	1	35.33	HB-01-11
scaffold_1:10660349	1	35.33	HB-01-11
scaffold_1:10660584	1	35.33	HB-01-11
ss490546365	1	35.33	HB-01-11
ss490546369	1	35.51	HB-01-11
scaffold_1:10773809	1	37.33	HB-01-11
ss490546385	1	38.74	HB-01-11
scaffold_1:10868918	1	39.2	HB-01-11
scaffold_1:10872874	1	39.24	HB-01-11
ss490546398	1	39.31	HB-01-11
scaffold_1:10880969	1	39.34	gap-01-11_12
scaffold_1:10882040	1	39.35	gap-01-11_12
ss490546406	1	39.66	HB-01-12
scaffold_1:10966902	1	40.34	HB-01-12
scaffold_1:10970065	1	40.38	HB-01-12
ss490546426	1	40.49	HB-01-12
ss490546434	1	41.9	HB-01-12
ss490546068	1	42.19	HB-01-12
ss490546442	1	42.21	HB-01-12
scaffold_1:11220032	1	42.6	HB-01-12
scaffold_1:11221462	1	42.6	HB-01-12
scaffold_1:11221844	1	42.6	HB-01-12
scaffold_1:11223138	1	42.61	HB-01-12
scaffold_1:11223183	1	42.61	HB-01-12
scaffold_1:11224528	1	42.61	HB-01-12
scaffold_1:11228622	1	42.63	HB-01-12
ss490546462	1	43.01	HB-01-12
S1_11426514	1	43.06	gap-01-12_13
s1_11684599	1	43.22	gap-01-12_13
ss490546478	1	43.32	HB-01-13
ss490546486	1	43.41	HB-01-13
ss490546096	1	43.5	HB-01-13
ss490546494	1	43.51	HB-01-13
ss490546498	1	43.57	HB-01-13
scaffold_1:12414525	1	43.64	HB-01-13
scaffold_1:12416732	1	43.64	HB-01-13
ss490546510	1	43.8	HB-01-13
ss490546104	1	43.86	HB-01-13
ss490546514	1	43.87	HB-01-13
s1_12959899	1	43.97	HB-01-13
ss490546522	1	43.99	HB-01-13
scaffold_1:12999025	1	43.99	gap-01-13_14
scaffold_1:12999090	1	43.99	gap-01-13_14
scaffold_1:12999397	1	43.99	gap-01-13_14
scaffold_1:12999530	1	43.99	gap-01-13_14
scaffold_1:12999640	1	43.99	gap-01-13_14
ss490546526	1	44.02	HB-01-14
ss490546538	1	44.51	HB-01-14
ss490546554	1	44.75	HB-01-14
ss490546121	1	44.84	HB-01-15
ss490546566	1	44.95	HB-01-15
scaffold_1:14110453	1	44.95	HB-01-15
scaffold_1:14112290	1	44.95	HB-01-15
ss490546570	1	45.01	HB-01-15
scaffold_1:14240858	1	45.02	HB-01-15
ss490546574	1	45.05	HB-01-15
ss490546591	1	45.25	HB-01-15
ss490546599	1	45.34	HB-01-15
ss490546611	1	45.51	HB-01-15
scaffold_1:15835955	1	46.53	HB-01-15
ss490546137	1	46.7	HB-01-15
ss490546619	1	46.76	HB-01-15
scaffold_1:16391576	1	47.26	gap-01-15_16
ss490558902	1	47.55	HB-01-16
ss490546643	1	47.56	HB-01-16
scaffold_1:16721337	1	47.7	gap-01-16_17
scaffold_1:16723188	1	47.71	gap-01-16_17
scaffold_1:16739236	1	47.73	gap-01-16_17
scaffold_1:16838989	1	47.86	gap-01-16_17
ss490546651	1	48.82	HB-01-17
scaffold_1:18358929	1	49.42	HB-01-17
ss490558883	1	49.98	HB-01-17
scaffold_1:19142974	1	50.01	HB-01-17
scaffold_1:19143052	1	50.01	HB-01-17
ss490546667	1	50.02	HB-01-17
ss490546675	1	50.53	HB-01-17
ss490546679	1	50.67	HB-01-17
scaffold_1:20062654	1	50.72	gap-01-17_18
scaffold_1:20069594	1	50.73	gap-01-17_18
scaffold_1:21508978	1	51.99	gap-01-17_18
scaffold_1:21511789	1	51.99	gap-01-17_18
ss490559249	1	52.22	HB-01-18
ss490546727	1	52.42	HB-01-18
ss490546735	1	52.43	HB-01-18
ss490546746	1	52.51	HB-01-18
ss490546755	1	52.81	HB-01-18
ss490546759	1	52.84	HB-01-18
ss490546762	1	52.91	HB-01-19
scaffold_1:22877273	1	53.19	HB-01-19
scaffold_1:22882348	1	53.2	HB-01-19
scaffold_1:23196636	1	53.47	HB-01-19
scaffold_1:23197899	1	53.47	HB-01-19
ss490546811	1	53.48	HB-01-19
scaffold_1:23796694	1	54	gap-01-19_20
scaffold_1:23797755	1	54	gap-01-19_20
ss490546835	1	54.09	HB-01-20
scaffold_1:23946344	1	54.13	HB-01-20
S1_24155642	1	54.31	HB-01-20
scaffold_1:24329627	1	54.46	HB-01-20
scaffold_1:24330628	1	54.46	HB-01-20
ss490546860	1	54.52	HB-01-20
scaffold_1:24402620	1	54.72	HB-01-20
scaffold_1:24405176	1	54.89	HB-01-20
scaffold_1:24545914	1	64.15	HB-01-20
scaffold_1:24566570	1	65.51	HB-01-20
scaffold_1:24566788	1	65.53	HB-01-20
ss490546874	1	66.12	HB-01-20
scaffold_1:24993640	1	68.02	HB-01-20
ss490546914	1	68.64	HB-01-20
scaffold_1:25197905	1	68.95	HB-01-20
scaffold_1:25197978	1	68.95	HB-01-20
s1_25201076	1	68.96	HB-01-20
scaffold_1:25213190	1	69.02	HB-01-20
scaffold_1:25232863	1	69.11	HB-01-20
ss490546922	1	69.11	HB-01-20
scaffold_1:25235564	1	69.12	gap-01-20_21
ss490546926	1	69.2	HB-01-21
ss490546934	1	69.59	HB-01-21
ss490546942	1	69.98	HB-01-21
scaffold_1:25664805	1	71.07	HB-01-21
scaffold_1:25753357	1	71.48	HB-01-21
ss490546974	1	71.94	HB-01-21
scaffold_1:25855884	1	71.94	gap-01-21_22
scaffold_1:25864460	1	71.98	gap-01-21_22
scaffold_1:25877915	1	72.04	gap-01-21_22
ss490546978	1	72.24	HB-01-22
scaffold_1:25930987	1	72.28	HB-01-22
S1_26013244	1	72.65	HB-01-22
ss490546322	1	72.72	HB-01-22
scaffold_1:26039832	1	72.77	HB-01-22
scaffold_1:26045392	1	72.8	HB-01-22
scaffold_1:26045833	1	72.8	HB-01-22
ss490546990	1	72.81	HB-01-22
scaffold_1:26082824	1	73.31	HB-01-22
ss490559447	1	74.22	HB-01-22
ss490546998	1	74.47	HB-01-22
scaffold_1:26175485	1	74.65	HB-01-22
ss490547003	1	75.3	HB-01-22
scaffold_1:26284212	1	75.47	HB-01-22
scaffold_1:26290316	1	75.48	HB-01-22
scaffold_1:26292759	1	75.49	HB-01-22
scaffold_1:26647101	1	76.36	HB-01-22
ss490547035	1	76.49	HB-01-22
scaffold_1:27021607	1	77.29	gap-01-22_23
scaffold_1:27512947	1	78.51	gap-01-22_23
ss490547103	1	78.79	HB-01-23
ss490547111	1	79.01	HB-01-23
scaffold_1:27716162	1	79.01	HB-01-23
scaffold_1:27719490	1	79.01	HB-01-23
scaffold_1:27720120	1	79.01	HB-01-23
scaffold_1:27720333	1	79.01	HB-01-23
ss490559197	1	79.01	HB-01-23
scaffold_1:27877812	1	79.55	HB-01-23
S1_27931026	1	79.74	HB-01-23
ss490546391	1	79.78	HB-01-23
ss490547123	1	79.86	HB-01-23
s1_28785064	1	82.67	gap-01-23_24
scaffold_1:28834324	1	82.84	gap-01-23_24
scaffold_1:28835135	1	82.84	gap-01-23_24
scaffold_1:28841977	1	82.86	gap-01-23_24
scaffold_1:28997535	1	83.4	gap-01-23_24
scaffold_1:29079711	1	83.68	gap-01-23_24
scaffold_1:29079882	1	83.68	gap-01-23_24
scaffold_1:29139790	1	83.89	gap-01-23_24
ss490547174	1	84.23	HB-01-24
scaffold_1:29253428	1	84.28	HB-01-24
scaffold_1:29282577	1	84.38	HB-01-24
scaffold_1:29453609	1	84.97	HB-01-24
scaffold_1:29636848	1	85.6	HB-01-24
ss490547194	1	85.61	HB-01-24
ss490547198	1	85.88	HB-01-24
scaffold_1:29736964	1	85.95	HB-01-24
s1_29739032	1	85.96	HB-01-24
scaffold_1:29740310	1	85.96	HB-01-24
ss490546431	1	86.13	HB-01-24
ss490559393	1	86.7	HB-01-24
scaffold_1:30029617	1	86.96	HB-01-24
scaffold_1:30030010	1	86.96	HB-01-24
scaffold_1:30032289	1	86.97	HB-01-24
scaffold_1:30032418	1	86.97	HB-01-24
scaffold_1:30037153	1	86.98	HB-01-24
scaffold_1:30037296	1	86.98	HB-01-24
ss490547213	1	87.04	HB-01-24
ss490546439	1	87.08	HB-01-24
scaffold_1:30070086	1	87.09	HB-01-24
scaffold_1:30074379	1	87.11	HB-01-24
scaffold_1:30076328	1	87.12	HB-01-24
s1_30089977	1	87.16	HB-01-24
ss490547217	1	87.28	HB-01-24
scaffold_1:30309830	1	87.92	HB-01-24
scaffold_1:30349849	1	88.06	HB-01-24
ss490547228	1	88.18	HB-01-24
ss490546447	1	88.28	HB-01-24
scaffold_1:30425930	1	88.32	HB-01-24
scaffold_1:30434058	1	88.35	HB-01-24
scaffold_1:30529394	1	88.68	HB-01-24
S1_30711932	1	89.31	HB-01-24
ss490547244	1	89.32	HB-01-24
ss490559468	1	89.35	HB-01-24
scaffold_1:30736000	1	89.38	gap-01-24_25
ss490546455	1	89.4	HB-01-25
scaffold_1:30809413	1	89.63	HB-01-25
scaffold_1:30836850	1	89.73	HB-01-25
scaffold_1:30863791	1	89.82	HB-01-25
ss490559252	1	89.93	HB-01-25
ss490547256	1	90.18	HB-01-25
s1_31001707	1	90.3	HB-01-25
s1_31022919	1	90.37	HB-01-25
ss490547259	1	90.46	HB-01-25
scaffold_1:31055527	1	90.48	HB-01-25
scaffold_1:31056280	1	90.48	HB-01-25
scaffold_1:31062581	1	90.51	HB-01-25
scaffold_1:31111683	1	90.68	HB-01-25
scaffold_1:31204480	1	91	HB-01-25
scaffold_1:31207588	1	91.01	HB-01-25
ss490547271	1	91.33	HB-01-25
scaffold_1:31371625	1	91.74	HB-01-25
scaffold_1:31374680	1	91.76	HB-01-25
scaffold_1:31374704	1	91.76	HB-01-25
scaffold_1:31375231	1	91.76	HB-01-25
scaffold_1:31377023	1	91.77	HB-01-25
scaffold_1:31449416	1	92.2	HB-01-25
ss490547279	1	92.3	HB-01-25
scaffold_1:31496274	1	92.35	gap-01-25_26
scaffold_1:31501670	1	92.36	gap-01-25_26
ss490547287	1	92.6	HB-01-26
scaffold_1:31656734	1	92.64	HB-01-26
scaffold_1:31659735	1	92.65	HB-01-26
scaffold_1:31677007	1	92.68	HB-01-26
scaffold_1:31677027	1	92.68	HB-01-26
scaffold_1:31678296	1	92.68	HB-01-26
FYPP3	1	92.73	HB-01-26
FYPP3_2	1	92.73	HB-01-26
ss490559375	1	92.79	HB-01-26
ss490547294	1	92.9	HB-01-27
scaffold_1:31833673	1	92.95	HB-01-27
scaffold_1:31864567	1	93.01	HB-01-27
ss490547298	1	93.04	HB-01-27
scaffold_1:31917901	1	93.1	gap-01-27_28
scaffold_1:31922000	1	93.11	gap-01-27_28
scaffold_1:31940816	1	93.14	gap-01-27_28
scaffold_1:31949029	1	93.15	gap-01-27_28
ss490547302	1	93.2	HB-01-28
ss490547306	1	93.2	HB-01-28
scaffold_1:32082458	1	93.2	HB-01-28
scaffold_1:32085042	1	93.2	HB-01-28
ss490547329	1	93.2	HB-01-28
ss490547333	1	93.24	HB-01-28
ss490547337	1	93.27	HB-01-28
ss490547341	1	93.31	HB-01-28
scaffold_1:32233354	1	93.34	HB-01-28
ss490547345	1	93.35	HB-01-28
ss490546504	1	93.68	HB-01-28
ss490547368	1	93.71	HB-01-28
scaffold_1:32426359	1	93.86	HB-01-28
ss490547391	1	93.95	HB-01-28
ss490559347	1	94.81	HB-01-28
ss490559350	1	94.81	HB-01-28
ss490547421	1	94.89	HB-01-28
scaffold_1:32650497	1	94.97	HB-01-28
ss490547453	1	95.55	HB-01-28
scaffold_1:32785925	1	95.69	HB-01-28
scaffold_1:32826105	1	95.9	HB-01-28
ss490547479	1	96.12	HB-01-28
ss490547487	1	96.27	HB-01-28
scaffold_1:32913822	1	96.35	HB-01-28
scaffold_1:32914822	1	96.35	HB-01-28
scaffold_1:32957713	1	96.52	HB-01-28
scaffold_1:32968686	1	96.56	HB-01-28
scaffold_1:32968804	1	96.56	HB-01-28
scaffold_1:32982443	1	96.61	HB-01-28
ss490547510	1	96.71	HB-01-28
ss490547514	1	96.76	HB-01-28
ss490547518	1	96.83	HB-01-28
ss490547522	1	96.85	HB-01-28
ss490547530	1	96.98	HB-01-28
scaffold_1:33077682	1	96.99	HB-01-28
ss490546548	1	97.13	HB-01-28
ss490559328	1	97.15	HB-01-28
ss490547537	1	97.24	HB-01-28
scaffold_1:33148561	1	97.77	gap-01-28_29
ss490546556	1	99.85	HB-01-29
ss490547580	1	101.02	HB-01-29
scaffold_1:33324045	1	101.33	HB-01-29
ss490547588	1	101.76	HB-01-29
ss490547592	1	102.03	HB-01-29
ss490547596	1	102.45	HB-01-29
ss490547599	1	102.45	HB-01-29
ss490547615	1	102.55	HB-01-29
ss490547623	1	102.6	HB-01-29
ss490547659	1	102.97	HB-01-30
scaffold_1:33854257	1	103.05	HB-01-30
ss490547676	1	103.09	HB-01-30
ss490547684	1	103.12	HB-01-30
scaffold_1:33975054	1	103.21	HB-01-30
scaffold_1:34099077	1	103.37	HB-01-30
ss490559168	1	103.46	HB-01-30
scaffold_1:34173116	1	103.62	HB-01-30
scaffold_1:34173158	1	103.62	HB-01-30
ss490559153	1	104.25	HB-01-30
ss490559118	1	104.25	HB-01-30
scaffold_1:34332790	1	104.25	HB-01-30
ss490547763	1	104.25	HB-01-30
ss490546621	1	104.25	HB-01-30
ss490547781	1	104.25	HB-01-30
ss490559209	1	104.66	HB-01-30
ss490546637	1	105.82	HB-01-30
scaffold_1:34761705	1	105.93	HB-01-30
scaffold_1:34763826	1	105.94	HB-01-30
scaffold_1:34764698	1	105.94	HB-01-30
scaffold_1:34764730	1	105.94	HB-01-30
ss490547828	1	106.28	HB-01-30
scaffold_1:34841423	1	106.35	HB-01-30
ss490547832	1	106.5	HB-01-30
scaffold_1:34915612	1	106.73	HB-01-30
ss490546645	1	106.74	HB-01-30
scaffold_1:34918451	1	106.75	gap-01-30_31
scaffold_1:34925960	1	106.79	gap-01-30_31
scaffold_1:35037109	1	107.37	gap-01-30_31
scaffold_1:35094169	1	107.66	gap-01-30_31
scaffold_1:35184779	1	108.13	gap-01-30_31
ss490547868	1	108.31	HB-01-31
scaffold_1:35226846	1	108.35	HB-01-31
scaffold_1:35229199	1	108.36	HB-01-31
ss490547882	1	109.11	HB-01-31
ss490547886	1	109.3	HB-01-32
scaffold_1:35417904	1	109.35	HB-01-32
scaffold_1:35474645	1	109.65	HB-01-32
scaffold_1:35483755	1	109.69	HB-01-32
s1_35487570	1	109.71	HB-01-32
ss490547911	1	110.21	HB-01-32
ss490547915	1	110.37	HB-01-32
ss490558837	1	110.48	HB-01-32
ss490558834	1	110.48	HB-01-32
scaffold_1:35635730	1	110.48	HB-01-32
scaffold_1:35638321	1	110.5	HB-01-32
scaffold_1:35640009	1	110.51	HB-01-32
s1_35662376	1	110.66	HB-01-32
s1_35674136	1	110.73	HB-01-32
scaffold_1:35743953	1	111.2	HB-01-32
ss490547941	1	111.61	HB-01-32
ss490546694	1	112.15	HB-01-33
ss490547961	1	112.15	HB-01-33
ss490548006	1	112.15	HB-01-33
scaffold_1:36186330	1	112.15	HB-01-33
scaffold_1:36186895	1	112.15	HB-01-33
scaffold_1:36187141	1	112.15	HB-01-33
ss490546721	1	112.15	HB-01-33
scaffold_1:36244075	1	112.15	gap-01-33_34
ss490548026	1	112.15	HB-01-34
scaffold_1:36295023	1	112.15	HB-01-34
ss490548030	1	112.15	HB-01-34
ss490548040	1	112.48	HB-01-34
scaffold_1:36396676	1	112.49	HB-01-34
ss490548044	1	112.57	HB-01-34
scaffold_1:36431196	1	112.64	gap-01-34_35
ss490548060	1	112.81	HB-01-35
CBPb	1	112.94	HB-01-35
ss490548073	1	113.01	HB-01-35
ss490548077	1	113.29	HB-01-35
ss490548081	1	113.33	HB-01-35
ss490548105	1	113.68	HB-01-35
ss490548117	1	113.93	HB-01-35
scaffold_1:36726255	1	113.93	HB-01-35
ss490548121	1	113.99	HB-01-35
ss490548125	1	114.05	HB-01-35
ss490548137	1	114.27	HB-01-36
scaffold_1:36863896	1	114.53	HB-01-36
scaffold_1:36864887	1	114.54	HB-01-36
ss490548153	1	114.54	HB-01-36
scaffold_1:36866949	1	114.55	HB-01-36
scaffold_1:36868396	1	114.55	HB-01-36
ss490546766	1	114.78	HB-01-36
scaffold_1:36941687	1	114.88	HB-01-36
ss490546774	1	114.96	HB-01-36
ss490548173	1	114.99	HB-01-36
s1_36974244	1	115.02	HB-01-36
ss490548183	1	115.11	HB-01-36
scaffold_1:37004107	1	115.49	HB-01-36
scaffold_1:37022360	1	116.14	HB-01-36
scaffold_1:37053683	1	117.24	HB-01-36
scaffold_1:37054323	1	117.27	HB-01-36
scaffold_1:37058061	1	117.4	HB-01-36
scaffold_1:37058893	1	117.43	HB-01-36
ss490558950	1	118.13	HB-01-36
s1_37097863	1	118.17	HB-01-36
s1_37100959	1	118.17	HB-01-36
scaffold_1:37137107	1	118.24	HB-01-36
scaffold_1:37237652	1	118.43	HB-01-36
scaffold_1:37254035	1	118.46	HB-01-36
scaffold_1:37254479	1	118.46	HB-01-36
scaffold_1:37261823	1	118.47	HB-01-36
scaffold_1:37263230	1	118.48	HB-01-36
scaffold_1:37264004	1	118.48	HB-01-36
s1_37278405	1	118.5	HB-01-36
scaffold_1:37500887	1	118.92	HB-01-36
ss490546786	1	119.18	HB-01-36
s1_37889266	1	119.65	gap-01-36_37
ss490548228	1	119.96	HB-01-37
scaffold_1:38250196	1	120.33	HB-01-37
scaffold_1:38251644	1	120.33	HB-01-37
scaffold_1:38253843	1	120.33	HB-01-37
scaffold_1:38257617	1	120.34	HB-01-37
ss490548232	1	120.42	HB-01-37
ss490546794	1	120.57	HB-01-37
ss490548236	1	120.77	HB-01-38
scaffold_1:38792961	1	121.35	HB-01-38
ss490548240	1	121.75	HB-01-38
scaffold_1:39009131	1	121.75	gap-01-38_39
ss490559022	1	122.72	HB-01-39
scaffold_1:39838474	1	123.31	HB-01-39
scaffold_1:39839324	1	123.31	HB-01-39
scaffold_1:39839857	1	123.31	HB-01-39
scaffold_1:39840320	1	123.31	HB-01-39
scaffold_1:39840785	1	123.31	HB-01-39
scaffold_1:39841168	1	123.32	HB-01-39
ss490559258	1	123.33	HB-01-39
ss490548269	1	123.46	HB-01-39
ss490548289	1	123.72	HB-01-39
ss490546833	1	123.73	HB-01-39
scaffold_1:40344802	1	124.26	HB-01-39
scaffold_1:40454310	1	124.47	HB-01-39
ss490546845	1	124.66	HB-01-39
ss490548305	1	124.72	HB-01-39
scaffold_1:40612491	1	124.74	HB-01-39
scaffold_1:40615575	1	124.74	HB-01-39
ss490559234	1	125.1	HB-01-39
ss490559237	1	125.1	HB-01-39
ss490548323	1	125.49	HB-01-40
ss490548327	1	125.67	HB-01-40
scaffold_1:41359845	1	125.81	HB-01-40
scaffold_1:41360135	1	125.81	HB-01-40
scaffold_1:41360451	1	125.81	HB-01-40
scaffold_1:41360684	1	125.81	HB-01-40
scaffold_1:41361892	1	125.81	HB-01-40
scaffold_1:41409411	1	125.88	HB-01-40
scaffold_1:41439941	1	125.93	HB-01-40
ss490548335	1	126.05	HB-01-40
scaffold_1:41577819	1	126.12	gap-01-40_41
scaffold_1:46801739	1	126.79	gap-01-40_41
scaffold_1:46796307	1	126.8	gap-01-40_41
scaffold_1:46794987	1	126.8	gap-01-40_41
ss490548692	1	126.86	HB-01-41
ss490548680	1	127.02	HB-01-41
ss490548667	1	127.17	HB-01-41
ss490546979	1	127.2	HB-01-41
ss490548655	1	127.36	HB-01-41
ss490548643	1	127.54	HB-01-41
ss490548610	1	128.19	HB-01-42
ss490546959	1	128.23	HB-01-42
scaffold_1:45752989	1	128.28	HB-01-42
ss490546951	1	128.29	HB-01-42
scaffold_1:45744793	1	128.3	gap-01-42_43
scaffold_1:45744670	1	128.3	gap-01-42_43
ss490548597	1	128.34	HB-01-43
scaffold_1:45685099	1	129.03	HB-01-43
scaffold_1:45683468	1	129.07	HB-01-43
ss490559189	1	129.09	HB-01-43
scaffold_1:45681870	1	129.1	HB-01-43
scaffold_1:45680465	1	129.13	HB-01-43
ss490548593	1	129.13	HB-01-43
scaffold_1:45675716	1	129.22	HB-01-43
ss490548589	1	130.07	HB-01-43
scaffold_1:45630598	1	130.11	gap-01-43_44
scaffold_1:45605486	1	130.49	gap-01-43_44
scaffold_1:45604468	1	130.51	gap-01-43_44
ss490548583	1	130.56	HB-01-44
scaffold_1:45599513	1	130.59	HB-01-44
scaffold_1:45597809	1	130.61	HB-01-44
ss490548575	1	131.56	HB-01-44
ss490546947	1	132.11	HB-01-44
ss490559325	1	132.48	HB-01-44
ss490548571	1	132.49	HB-01-44
ss490559081	1	132.54	HB-01-44
scaffold_1:45465476	1	132.6	HB-01-44
scaffold_1:45457339	1	132.73	HB-01-44
ss490546939	1	133.31	HB-01-44
ss490548567	1	133.56	HB-01-44
ss490548559	1	133.56	HB-01-44
scaffold_1:45297386	1	133.56	HB-01-44
ss490559090	1	133.56	HB-01-44
scaffold_1:45215708	1	133.56	HB-01-44
scaffold_1:45215645	1	133.56	HB-01-44
scaffold_1:45211242	1	133.56	HB-01-44
ss490548555	1	133.56	HB-01-44
scaffold_1:45182168	1	133.56	HB-01-44
scaffold_1:45166131	1	133.56	HB-01-44
ss490548551	1	133.56	HB-01-44
ss490548546	1	133.56	HB-01-44
scaffold_1:45118010	1	133.56	HB-01-44
scaffold_1:45117248	1	133.56	HB-01-44
scaffold_1:45108829	1	133.56	HB-01-44
ss490558944	1	133.56	HB-01-44
ss490558947	1	133.56	HB-01-44
ss490548538	1	133.56	HB-01-44
ss490548526	1	133.56	HB-01-44
scaffold_1:44868801	1	133.56	HB-01-44
scaffold_1:44868349	1	133.56	HB-01-44
scaffold_1:44861534	1	133.56	HB-01-44
scaffold_1:44861271	1	133.56	HB-01-44
ss490546919	1	133.56	HB-01-44
ss490548514	1	133.78	HB-01-44
ss490548510	1	134.04	HB-01-44
scaffold_1:44743575	1	134.2	HB-01-44
scaffold_1:44743234	1	134.21	HB-01-44
ss490548506	1	134.39	HB-01-44
scaffold_1:44693433	1	134.71	gap-01-44_45
scaffold_1:44690377	1	134.75	gap-01-44_45
scaffold_1:44690270	1	134.75	gap-01-44_45
ss490548501	1	134.81	HB-01-45
scaffold_1:44684302	1	134.82	HB-01-45
scaffold_1:44683577	1	134.83	HB-01-45
ss490546912	1	135.11	HB-01-45
ss490548497	1	135.25	HB-01-45
scaffold_1:44592876	1	135.25	HB-01-45
scaffold_1:44592678	1	135.25	HB-01-45
scaffold_1:44591375	1	135.25	HB-01-45
scaffold_1:44590009	1	135.25	HB-01-45
scaffold_1:44583080	1	135.25	HB-01-45
ss490548488	1	135.25	HB-01-45
ss490548460	1	135.25	HB-01-45
scaffold_1:44246663	1	135.25	gap-01-45_46
scaffold_1:44173757	1	135.42	gap-01-45_46
scaffold_1:44136772	1	135.51	gap-01-45_46
scaffold_1:44133300	1	135.52	gap-01-45_46
ss490548452	1	135.52	HB-01-46
ss490548448	1	135.62	HB-01-46
scaffold_1:44068966	1	135.67	HB-01-46
scaffold_1:44068490	1	135.67	HB-01-46
scaffold_1:44067085	1	135.67	HB-01-46
scaffold_1:44064990	1	135.68	HB-01-46
scaffold_1:44063501	1	135.68	HB-01-46
scaffold_1:44062223	1	135.68	HB-01-46
ss490548444	1	135.72	HB-01-46
ss490558976	1	135.81	HB-01-46
ss490558979	1	135.81	HB-01-46
ss490558982	1	135.81	HB-01-46
ss490548438	1	135.81	HB-01-46
ss490548430	1	135.88	HB-01-46
ss490548418	1	136.12	HB-01-46
ss490548414	1	136.17	HB-01-46
ss490558932	1	136.32	HB-01-46
ss490548406	1	136.45	HB-01-46
s1_43710227	1	136.92	HB-01-46
ss490548402	1	136.936	HB-01-46
ss490546889	1	137.378	HB-01-46
ss490559073	1	137.978	HB-01-46
ss490559070	1	137.978	HB-01-46
ss490559028	1	138.361	HB-01-46
scaffold_1:43139773	1	138.61	gap-01-46_47
scaffold_1:43138709	1	138.61	gap-01-46_47
scaffold_1:43059318	1	138.85	gap-01-46_47
ss490548381	1	139.016	HB-01-47
ss490559413	1	139.315	HB-01-47
scaffold_1:42832076	1	139.52	HB-01-47
scaffold_1:42831553	1	139.52	HB-01-47
scaffold_1:42831524	1	139.52	HB-01-47
s1_42801165	1	139.61	HB-01-47
s1_42792098	1	139.64	HB-01-47
scaffold_1:42754000	1	139.75	HB-01-47
s1_42397607	1	140.8	HB-01-47
scaffold_1:42383276	1	140.84	HB-01-47
scaffold_1:42383018	1	140.84	HB-01-47
scaffold_1:42381134	1	140.85	HB-01-47
scaffold_1:42360145	1	140.91	HB-01-47
ss490559428	1	140.925	HB-01-47
scaffold_1:42343512	1	140.96	HB-01-47
scaffold_1:42342843	1	140.96	HB-01-47
ss490548360	1	140.98	HB-01-47
scaffold_1:42276729	1	141.16	HB-01-47
scaffold_1:42268746	1	141.18	HB-01-47
s1_42240643	1	141.26	HB-01-47
scaffold_1:42228208	1	141.3	HB-01-47
scaffold_1:42096384	1	141.69	HB-01-47
ss490559052	1	141.964	HB-01-47
scaffold_2:10160684	2	0	Chr2_S
scaffold_2:10159373	2	0.01	Chr2_S
ss490547112	2	0.26	HB-02-1
scaffold_2:10112065	2	0.36	HB-02-1
scaffold_2:10111866	2	0.37	HB-02-1
scaffold_2:10111788	2	0.37	HB-02-1
scaffold_2:10105774	2	0.41	HB-02-1
scaffold_2:9862694	2	2.23	HB-02-1
s2_9691711	2	3.51	HB-02-1
scaffold_2:9690578	2	3.52	HB-02-1
scaffold_2:9671168	2	3.67	HB-02-1
scaffold_2:9670546	2	3.67	HB-02-1
scaffold_2:9670236	2	3.67	HB-02-1
ss490548994	2	3.83	HB-02-1
scaffold_2:9609527	2	4.14	HB-02-1
scaffold_2:9604781	2	4.18	HB-02-1
scaffold_2:9603494	2	4.19	HB-02-1
ss490559362	2	4.34	HB-02-1
ss490547108	2	4.65	HB-02-1
ss490548989	2	5	HB-02-1
ss490547100	2	6.66	HB-02-1
ss490558862	2	6.68	HB-02-1
ss490558859	2	6.68	HB-02-1
ss490558856	2	6.68	HB-02-1
ss490558853	2	6.68	HB-02-1
ss490548700	2	6.82	HB-02-1
ss490546983	2	6.82	HB-02-1
ss490548713	2	6.85	HB-02-1
ss490548725	2	6.88	HB-02-1
ss490548729	2	6.89	HB-02-1
ss490548745	2	6.97	HB-02-1
ss490548753	2	7	HB-02-1
scaffold_2:1139212	2	7.02	HB-02-1
scaffold_2:1140255	2	7.02	HB-02-1
ss490548761	2	7.03	HB-02-1
ss490548765	2	7.04	HB-02-1
scaffold_2:1227462	2	7.04	gap-02-1_2
scaffold_2:1235160	2	7.04	gap-02-1_2
scaffold_2:1264783	2	7.05	gap-02-1_2
ss490548769	2	7.05	HB-02-2
CBPc	2	7.07	HB-02-2
CBPc_2	2	7.07	HB-02-2
ss490548777	2	7.09	HB-02-2
ss490548789	2	7.14	HB-02-2
ss490548797	2	7.18	HB-02-2
ss490547014	2	7.2	HB-02-2
ss490547018	2	7.2	HB-02-2
scaffold_2:1950953	2	7.21	gap-02-2_3
ss490548809	2	7.21	HB-02-3
ss490548813	2	7.22	HB-02-3
ss490548825	2	7.25	HB-02-3
ss490548833	2	7.28	HB-02-3
ss490548841	2	7.3	HB-02-3
scaffold_2:2710027	2	7.37	gap-02-3_4
scaffold_2:2795395	2	7.39	gap-02-3_4
scaffold_2:2832225	2	7.4	gap-02-3_4
ss490548861	2	7.4	HB-02-4
ss490548892	2	7.53	HB-02-4
ss490548896	2	7.54	HB-02-4
ss490548900	2	7.55	HB-02-4
s2_3867998	2	7.6	gap-02-4_5
scaffold_2:3728082	2	7.6	gap-02-4_5
scaffold_2:3728923	2	7.6	gap-02-4_5
scaffold_2:3731784	2	7.6	gap-02-4_5
ss490548916	2	7.71	HB-02-5
ss490548920	2	7.74	HB-02-5
ss490548924	2	7.84	HB-02-5
ss490548928	2	7.88	HB-02-5
ss490547061	2	7.88	HB-02-5
ss490548935	2	8	HB-02-6
ss490548943	2	8.08	HB-02-6
ss490548947	2	8.1	HB-02-6
S2_6466342	2	8.21	HB-02-6
ss490548954	2	8.3	HB-02-6
ss490547088	2	8.31	HB-02-6
ss490548962	2	8.4	HB-02-6
ss490553316	2	8.8	HB-02-6
ss490553313	2	8.81	HB-02-6
ss490559443	2	8.81	HB-02-6
ss490553310	2	8.82	HB-02-6
ss490548866	2	8.82	HB-02-6
ss490553307	2	8.84	HB-02-6
ss490553289	2	8.94	HB-02-6
ss490548859	2	8.95	HB-02-6
scaffold_4:21534007	2	8.95	HB-02-6
scaffold_4:21531464	2	8.95	HB-02-6
scaffold_4:21530432	2	8.95	HB-02-6
scaffold_4:21530082	2	8.95	HB-02-6
ss490553280	2	9.03	HB-02-6
ss490548855	2	9.03	HB-02-6
ss490553277	2	9.06	HB-02-6
scaffold_4:21025154	2	9.83	HB-02-6
ss490553268	2	10.9	HB-02-6
scaffold_2:10870819	2	11.86	HB-02-6
ss490549025	2	11.9	HB-02-6
scaffold_2:10960022	2	11.99	HB-02-6
scaffold_2:10965774	2	12.01	HB-02-6
scaffold_2:10965831	2	12.01	HB-02-6
scaffold_2:11146769	2	12.56	HB-02-6
scaffold_2:11147946	2	12.56	HB-02-6
scaffold_2:11152750	2	12.57	HB-02-6
ss490549029	2	12.68	HB-02-6
scaffold_2:11310068	2	13.05	gap-02-6_7
scaffold_2:11310833	2	13.05	gap-02-6_7
scaffold_2:11359164	2	13.2	gap-02-6_7
scaffold_2:11359437	2	13.2	gap-02-6_7
scaffold_2:11486287	2	13.58	gap-02-6_7
scaffold_2:11486833	2	13.59	gap-02-6_7
scaffold_2:11487616	2	13.59	gap-02-6_7
scaffold_2:11488147	2	13.59	gap-02-6_7
ss490549037	2	13.75	HB-02-7
scaffold_2:11736562	2	15.06	HB-02-7
ss490549044	2	17.46	HB-02-7
scaffold_2:12236227	2	18.41	HB-02-7
ss490549048	2	18.47	HB-02-7
ss490549052	2	19.56	HB-02-7
ss490559387	2	19.56	HB-02-7
ss490559390	2	19.56	HB-02-7
scaffold_2:12451761	2	19.74	gap-02-7_8
scaffold_2:12461231	2	19.78	gap-02-7_8
scaffold_2:13121436	2	22.49	gap-02-7_8
scaffold_2:13494667	2	24.02	gap-02-7_8
scaffold_2:13627650	2	24.57	gap-02-7_8
scaffold_2:13628536	2	24.57	gap-02-7_8
scaffold_2:13631062	2	24.58	gap-02-7_8
scaffold_2:13655872	2	24.68	gap-02-7_8
scaffold_2:13660153	2	24.7	gap-02-7_8
scaffold_2:13666663	2	24.73	gap-02-7_8
scaffold_2:13716994	2	24.93	gap-02-7_8
ss490547150	2	25.02	HB-02-8
s2_13745560	2	25.05	HB-02-8
scaffold_2:13971610	2	25.98	HB-02-8
scaffold_2:13971640	2	25.98	HB-02-8
scaffold_2:13972168	2	25.98	HB-02-8
scaffold_2:14243541	2	27.1	HB-02-8
scaffold_2:14251698	2	27.13	HB-02-8
scaffold_2:14252471	2	27.14	HB-02-8
scaffold_2:14252999	2	27.14	HB-02-8
ss490549109	2	27.15	HB-02-8
scaffold_2:14409802	2	28.12	HB-02-8
scaffold_2:14411417	2	28.13	HB-02-8
scaffold_2:14413277	2	28.14	HB-02-8
ss490547158	2	28.51	HB-02-8
s2_14471925	2	28.51	HB-02-8
scaffold_2:14649736	2	28.78	HB-02-8
ss490549121	2	28.9	HB-02-8
scaffold_2:14729052	2	28.9	HB-02-8
scaffold_2:14773415	2	28.97	HB-02-8
scaffold_2:14773877	2	28.97	HB-02-8
scaffold_2:14911735	2	29.18	HB-02-8
ss490549138	2	29.2	HB-02-8
ss490549172	2	29.23	HB-02-9
ss490549176	2	29.24	HB-02-9
ss490549184	2	29.26	HB-02-9
ss490549187	2	29.26	HB-02-9
ss490549192	2	29.29	HB-02-9
ss490556795	2	29.48	HB-02-9
ss490556804	2	29.67	HB-02-9
ss490550555	2	29.68	HB-02-9
scaffold_7:11806103	2	29.69	HB-02-9
ss490556813	2	29.75	HB-02-9
ss490556816	2	29.8	HB-02-9
scaffold_7:11988213	2	29.82	gap-02-9_10
s2_15346940	2	29.84	gap-02-9_10
ss490556819	2	29.84	HB-02-10
ss490549216	2	29.96	HB-02-10
ss490549219	2	29.98	HB-02-10
ss490549227	2	29.98	HB-02-10
scaffold_2:15424704	2	30.43	HB-02-10
scaffold_2:15486996	2	30.97	HB-02-10
scaffold_2:15490140	2	31	HB-02-10
ss490549238	2	31.02	HB-02-10
scaffold_2:15492362	2	31.02	HB-02-10
scaffold_2:15523502	2	31.29	HB-02-10
scaffold_2:15523981	2	31.3	HB-02-10
ss490549258	2	32.17	HB-02-10
scaffold_2:15672468	2	32.17	HB-02-10
s2_15693693	2	32.17	HB-02-10
ss490549278	2	32.17	HB-02-10
ss490549287	2	33.09	HB-02-10
ss490549323	2	33.58	HB-02-10
ss490549327	2	33.59	HB-02-10
ss490549331	2	33.67	HB-02-10
scaffold_2:15947664	2	33.87	HB-02-10
ss490549350	2	34.01	HB-02-10
S2_15995736	2	34.06	HB-02-10
S2_16023055	2	34.17	HB-02-10
scaffold_2:16062226	2	34.32	HB-02-10
ss490549371	2	34.46	HB-02-10
ss490549379	2	34.46	HB-02-10
ss490549383	2	35.37	HB-02-10
s2_16175781	2	36.58	gap-02-10_11
ss490547208	2	37.99	HB-02-11
ss490549403	2	37.99	HB-02-11
scaffold_2:16337319	2	38.92	HB-02-11
scaffold_2:16488013	2	40.07	HB-02-11
scaffold_2:16494045	2	40.11	HB-02-11
s2_16498086	2	40.14	HB-02-11
scaffold_2:16522456	2	40.33	HB-02-11
scaffold_2:16529721	2	40.38	HB-02-11
scaffold_2:16530549	2	40.39	HB-02-11
ss490549443	2	40.54	HB-02-11
ss490559440	2	40.54	HB-02-11
scaffold_2:16633376	2	40.54	HB-02-11
ss490549474	2	40.54	HB-02-11
scaffold_2:16727911	2	41.5	HB-02-11
scaffold_2:16787474	2	42.18	HB-02-11
ss490549565	2	43.19	HB-02-11
ss490549569	2	43.19	HB-02-11
scaffold_2:16921039	2	43.23	gap-02-11_12
ss490549598	2	43.3	HB-02-12
scaffold_2:17100010	2	43.41	HB-02-12
scaffold_2:17103215	2	43.42	HB-02-12
scaffold_2:17149927	2	43.47	HB-02-12
scaffold_2:17284692	2	43.6	HB-02-12
ss490549670	2	43.75	HB-02-12
ss490549674	2	43.75	HB-02-12
ss490549677	2	43.79	HB-02-12
ss490547246	2	43.8	HB-02-12
ss490549685	2	43.8	HB-02-12
scaffold_2:17559571	2	43.89	HB-02-12
ss490549701	2	43.89	HB-02-12
ss490549709	2	43.89	HB-02-12
ss490549713	2	43.89	HB-02-12
ss490549756	2	44.06	HB-02-12
scaffold_2:17736548	2	44.07	HB-02-12
ss490549760	2	44.07	HB-02-12
ss490549768	2	44.11	HB-02-12
ss490549772	2	44.11	HB-02-12
ss490549776	2	44.11	HB-02-12
ss490549780	2	44.12	HB-02-12
ss490549793	2	44.17	HB-02-12
ss490549797	2	44.17	HB-02-12
ss490549801	2	44.24	HB-02-12
ss490549817	2	44.33	HB-02-12
ss490547254	2	44.34	HB-02-12
ss490549829	2	44.34	HB-02-12
scaffold_2:18002747	2	44.34	HB-02-12
ss490549837	2	44.49	HB-02-12
ss490547270	2	44.78	HB-02-12
ss490549861	2	44.94	HB-02-12
ss490558996	2	45.04	HB-02-12
ss490558999	2	45.04	HB-02-12
ss490549869	2	45.04	HB-02-12
ss490549873	2	45.06	HB-02-12
ss490549877	2	45.07	HB-02-12
ss490547289	2	45.11	HB-02-12
scaffold_2:18845341	2	45.2	HB-02-12
ss490547293	2	45.21	HB-02-12
ss490549912	2	45.34	HB-02-12
ss490549916	2	45.35	HB-02-12
s2_19047545	2	45.41	HB-02-12
ss490549932	2	45.43	HB-02-12
s2_19199325	2	45.57	HB-02-12
ss490549955	2	45.67	HB-02-12
ss490547308	2	45.68	HB-02-12
ss490549971	2	45.74	HB-02-12
ss490549975	2	45.76	HB-02-12
ss490549999	2	45.96	HB-02-12
s2_19591193	2	45.97	HB-02-12
scaffold_2:19598055	2	45.98	HB-02-12
scaffold_2:19600926	2	45.98	HB-02-12
scaffold_2:19610393	2	45.99	HB-02-12
ss490550007	2	46	HB-02-12
scaffold_2:19616781	2	46	HB-02-12
scaffold_2:19618483	2	46	HB-02-12
ss490547320	2	46.01	HB-02-12
ss490550011	2	46.03	HB-02-12
ss490550015	2	46.05	HB-02-13
ss490550019	2	46.07	HB-02-13
ss490550027	2	46.11	HB-02-13
ss490550035	2	46.14	HB-02-13
ss490550051	2	46.26	HB-02-14
scaffold_2:19889697	2	46.28	HB-02-14
LHY	2	46.56	HB-02-14
LHY_2	2	46.56	HB-02-14
ss490550063	2	46.57	HB-02-14
s2_20266618	2	46.67	HB-02-14
scaffold_2:20273309	2	46.67	HB-02-14
s2_20290583	2	46.69	HB-02-14
ss490550074	2	46.74	HB-02-14
scaffold_2:20366436	2	46.77	HB-02-14
scaffold_2:20367484	2	46.77	HB-02-14
ss490550082	2	46.77	HB-02-14
scaffold_2:20373781	2	46.77	HB-02-14
scaffold_2:20427770	2	46.83	HB-02-14
ss490550097	2	46.86	HB-02-14
scaffold_2:20458425	2	46.86	gap-02-14_15
ss490547354	2	46.98	HB-02-15
scaffold_2:20498536	2	47.26	HB-02-15
ss490550113	2	48.25	HB-02-15
scaffold_2:20605995	2	48.31	HB-02-15
ss490559384	2	48.41	HB-02-15
ss490550117	2	48.43	HB-02-15
ss490559366	2	48.43	HB-02-15
ss490550125	2	49.17	HB-02-15
ss490547374	2	49.19	HB-02-15
ss490550133	2	49.46	HB-02-15
ss490550140	2	49.79	HB-02-15
scaffold_2:20781956	2	50.02	HB-02-15
scaffold_2:20782749	2	50.03	HB-02-15
scaffold_2:20813619	2	50.33	HB-02-15
scaffold_2:20814489	2	50.34	HB-02-15
scaffold_2:20814940	2	50.34	HB-02-15
ss490550156	2	50.53	HB-02-15
ss490550173	2	51.42	HB-02-16
scaffold_2:20952650	2	51.69	HB-02-16
scaffold_2:20978733	2	51.95	HB-02-16
ss490550185	2	51.96	HB-02-16
scaffold_2:21040659	2	52.55	HB-02-16
scaffold_2:21088704	2	53.02	HB-02-16
scaffold_2:21091629	2	53.05	HB-02-16
scaffold_2:21092346	2	53.06	HB-02-16
ss490550205	2	53.95	HB-02-16
ss490550213	2	53.95	HB-02-16
s2_21288074	2	53.95	HB-02-16
scaffold_2:21368917	2	53.95	HB-02-16
ss490550229	2	53.96	HB-02-16
scaffold_2:21487971	2	54.02	HB-02-16
scaffold_2:21488829	2	54.06	HB-02-16
scaffold_2:21488919	2	54.06	HB-02-16
ss490550232	2	54.71	HB-02-16
ss490547416	2	54.71	HB-02-16
ss490550244	2	55.29	HB-02-16
s2_21699743	2	55.58	HB-02-16
ss490550252	2	56.19	HB-02-16
scaffold_2:21908960	2	57.65	HB-02-16
scaffold_2:21948206	2	58.04	HB-02-16
scaffold_2:21959175	2	58.15	HB-02-16
scaffold_2:21965046	2	58.21	HB-02-16
ss490550273	2	58.21	HB-02-16
s2_22001648	2	58.57	gap-02-16_17
scaffold_2:22016746	2	58.72	gap-02-16_17
scaffold_2:22058815	2	59.13	gap-02-16_17
ss490559045	2	60.16	HB-02-17
ss490559042	2	60.16	HB-02-17
ss490559039	2	60.16	HB-02-17
ss490559037	2	60.16	HB-02-17
scaffold_2:22216045	2	60.35	HB-02-17
scaffold_2:22250348	2	60.47	HB-02-17
scaffold_2:22536325	2	61.48	HB-02-17
ss490547471	2	61.65	HB-02-17
ss490559010	2	61.68	HB-02-17
ss490559013	2	61.68	HB-02-17
ss490550363	2	62.29	HB-02-17
scaffold_2:22818941	2	62.49	gap-02-17_18
scaffold_2:22821736	2	62.5	gap-02-17_18
scaffold_2:22823170	2	62.5	gap-02-17_18
s2_23061020	2	63.34	gap-02-17_18
s2_23099755	2	63.48	gap-02-17_18
scaffold_2:23209886	2	63.87	gap-02-17_18
scaffold_2:23211519	2	63.88	gap-02-17_18
scaffold_2:23213662	2	63.88	gap-02-17_18
scaffold_2:23213973	2	63.89	gap-02-17_18
scaffold_2:23214870	2	63.89	gap-02-17_18
s2_23315464	2	64.24	gap-02-17_18
ss490550431	2	64.3	HB-02-18
ss490550439	2	64.5	HB-02-18
ss490559078	2	64.56	HB-02-18
ss490559076	2	64.56	HB-02-18
scaffold_2:23407403	2	64.57	gap-02-18_19
ss490550443	2	64.59	HB-02-19
ss490550454	2	64.92	HB-02-19
scaffold_2:23531467	2	65.01	HB-02-19
ss490550465	2	65.26	HB-02-19
scaffold_2:23628943	2	65.35	gap-02-19_20
scaffold_2:23668693	2	65.49	gap-02-19_20
scaffold_2:23676215	2	65.52	gap-02-19_20
s2_23789770	2	65.92	gap-02-19_20
ss490547536	2	65.94	HB-02-20
ss490550493	2	66.11	HB-02-20
ss490550497	2	66.19	HB-02-20
ss490550501	2	66.28	HB-02-20
ss490550506	2	66.45	HB-02-20
ss490550517	2	66.72	HB-02-20
scaffold_2:24022608	2	66.75	HB-02-20
scaffold_2:24025447	2	66.76	HB-02-20
s2_24031822	2	66.78	HB-02-20
ss490550521	2	66.79	HB-02-20
ss490550529	2	67.22	HB-02-21
ss490550577	2	67.63	HB-02-21
scaffold_2:24539925	2	67.63	HB-02-21
scaffold_2:24542970	2	67.63	HB-02-21
ss490550580	2	67.64	HB-02-21
s2_24581004	2	67.67	HB-02-21
s2_24581082	2	67.67	HB-02-21
ss490550584	2	67.71	HB-02-21
ss490550588	2	67.73	HB-02-21
S2_24665416	2	67.75	HB-02-21
s2_24711542	2	67.8	HB-02-21
ss490550626	2	68.09	HB-02-21
scaffold_2:25261252	2	68.35	gap-02-21_22
scaffold_2:25296198	2	68.39	gap-02-21_22
s2_25474847	2	68.57	gap-02-21_22
ss490550691	2	68.604	HB-02-22
scaffold_2:25693664	2	69.03	HB-02-22
scaffold_2:25697691	2	69.04	HB-02-22
ss490550731	2	69.3097	HB-02-22
scaffold_2:25894478	2	69.5	HB-02-22
scaffold_2:25894696	2	69.5	HB-02-22
ss490550759	2	69.7974	HB-02-22
ss490547648	2	69.9388	HB-02-22
s2_26082697	2	69.94	gap-02-22_23
s2_26137532	2	70.07	gap-02-22_23
ss490550783	2	70.2097	HB-02-23
scaffold_2:26209590	2	70.24	HB-02-23
scaffold_2:26232058	2	70.29	HB-02-23
s2_26293818	2	70.44	HB-02-23
scaffold_2:26295792	2	70.44	HB-02-23
ss490559255	2	70.5609	HB-02-23
scaffold_2:26463893	2	70.84	Chr2_E
scaffold_2:26491685	2	70.9	Chr2_E
scaffold_2:26497550	2	70.92	Chr2_E
scaffold_2:26518929	2	70.97	Chr2_E
scaffold_2:26527677	2	70.99	Chr2_E
FAR1	2	71.1	Chr2_E
FAR1_2	2	71.1	Chr2_E
scaffold_2:26584047	2	71.12	Chr2_E
scaffold_2:26589710	2	71.13	Chr2_E
s2_26687741	2	71.36	Chr2_E
s3_96273	3	0	Chr3_S
scaffold_3:178035	3	1.67	Chr3_S
scaffold_3:179463	3	1.69	Chr3_S
ss490550831	3	1.99	HB-03-1
scaffold_3:201663	3	2.15	HB-03-1
scaffold_3:202555	3	2.16	HB-03-1
s3_208499	3	2.28	HB-03-1
ss490550835	3	2.69	HB-03-1
scaffold_3:258184	3	3.3	HB-03-1
scaffold_3:258592	3	3.31	HB-03-1
ss490550839	3	4.38	HB-03-1
scaffold_3:313124	3	4.42	HB-03-1
scaffold_3:316730	3	4.49	HB-03-1
scaffold_3:337548	3	4.92	HB-03-1
scaffold_3:343137	3	5.03	HB-03-1
scaffold_3:343299	3	5.04	HB-03-1
ss490550843	3	5.94	HB-03-1
s3_446641	3	6.15	HB-03-1
scaffold_3:509329	3	6.43	HB-03-1
ss490559410	3	6.43	HB-03-1
ss490559407	3	6.43	HB-03-1
COL2	3	6.84	HB-03-1
COL2_2	3	6.84	HB-03-1
s3_615587	3	6.86	HB-03-1
ss490550855	3	6.94	HB-03-1
scaffold_3:646264	3	7.01	gap-03-1_2
scaffold_3:650745	3	7.04	gap-03-1_2
scaffold_3:795157	3	7.92	gap-03-1_2
scaffold_3:939567	3	8.81	gap-03-1_2
ss490550872	3	8.81	HB-03-2
scaffold_3:948766	3	8.86	HB-03-2
scaffold_3:1055974	3	9.52	HB-03-2
scaffold_3:1056999	3	9.53	HB-03-2
scaffold_3:1057571	3	9.53	HB-03-2
scaffold_3:1060043	3	9.55	HB-03-2
scaffold_3:1060770	3	9.55	HB-03-2
scaffold_3:1065433	3	9.58	HB-03-2
s3_1130777	3	9.98	HB-03-2
scaffold_3:1139519	3	10.03	HB-03-2
scaffold_3:1146027	3	10.07	HB-03-2
ss490550883	3	10.25	HB-03-2
ss490550887	3	10.25	HB-03-2
ss490547697	3	10.51	HB-03-3
ss490559019	3	10.54	HB-03-3
ss490559016	3	10.54	HB-03-3
s3_1440110	3	10.56	gap-03-3_4
s3_1440140	3	10.56	gap-03-3_4
ss490550917	3	10.74	HB-03-4
scaffold_3:1776665	3	11.14	HB-03-4
ss490550999	3	11.62	HB-03-4
scaffold_3:2073942	3	11.64	HB-03-4
scaffold_3:2074690	3	11.64	HB-03-4
scaffold_3:2074998	3	11.64	HB-03-4
scaffold_3:2078311	3	11.65	HB-03-4
ss490551003	3	11.65	HB-03-4
scaffold_3:2080317	3	11.65	HB-03-4
scaffold_3:2080532	3	11.65	HB-03-4
ss490551023	3	11.82	HB-03-4
ss490551030	3	11.96	HB-03-4
scaffold_3:2333307	3	12.08	gap-03-4_5
scaffold_3:2334417	3	12.08	gap-03-4_5
ss490551054	3	12.17	HB-03-5
ss490551062	3	12.25	HB-03-5
ss490551066	3	12.28	HB-03-5
scaffold_3:2510743	3	12.95	HB-03-5
ss490551074	3	12.97	HB-03-5
ss490551078	3	13.18	HB-03-5
scaffold_3:2645406	3	14.4	HB-03-5
ss490551110	3	14.98	HB-03-5
ss490551118	3	15.27	HB-03-5
scaffold_3:2775934	3	15.48	HB-03-5
ss490547771	3	15.67	HB-03-5
ss490551126	3	15.81	HB-03-5
scaffold_3:2838286	3	15.89	gap-03-5_6
ss490551130	3	15.94	HB-03-6
scaffold_3:2911919	3	16.38	HB-03-6
scaffold_3:2922996	3	16.45	HB-03-6
scaffold_3:2926586	3	16.48	HB-03-6
ss490551163	3	17.16	HB-03-6
S3_3033000	3	17.17	HB-03-6
ss490551167	3	17.52	HB-03-6
scaffold_3:3127129	3	17.52	HB-03-6
ss490551171	3	17.52	HB-03-6
ss490551175	3	17.71	HB-03-6
scaffold_3:3162424	3	17.72	HB-03-6
scaffold_3:3162551	3	17.72	HB-03-6
ss490551179	3	17.85	HB-03-6
scaffold_3:3188801	3	17.93	HB-03-6
ss490551183	3	17.99	HB-03-6
scaffold_3:3236821	3	18.31	HB-03-6
ss490551199	3	18.81	HB-03-6
scaffold_3:3402193	3	19.61	gap-03-6_7
ss490551234	3	21.11	HB-03-7
scaffold_3:3594232	3	21.11	HB-03-7
ss490547811	3	21.44	HB-03-7
ss490551246	3	21.67	HB-03-7
ss490551250	3	21.74	HB-03-7
ss490559273	3	22.38	HB-03-8
ss490559277	3	22.38	HB-03-8
scaffold_3:3818475	3	22.55	HB-03-8
s3_3917094	3	23.18	HB-03-8
scaffold_3:3917603	3	23.18	HB-03-8
ss490551267	3	23.25	HB-03-8
ss490547822	3	23.76	HB-03-8
ss490551275	3	23.99	HB-03-8
scaffold_3:4034800	3	24.14	HB-03-8
ss490547825	3	25.01	HB-03-8
ss490551305	3	25.5	HB-03-8
ss490551309	3	25.73	HB-03-8
scaffold_3:4237977	3	25.83	HB-03-8
scaffold_3:4239087	3	25.84	HB-03-8
scaffold_3:4285018	3	26.23	HB-03-8
ss490551321	3	26.37	HB-03-8
ss490551325	3	26.81	HB-03-9
scaffold_3:4411408	3	27.94	HB-03-9
scaffold_3:4411488	3	27.94	HB-03-9
ss490551333	3	28.52	HB-03-9
ss490551337	3	28.52	HB-03-9
scaffold_3:4475121	3	28.52	HB-03-9
scaffold_3:4567810	3	28.52	HB-03-9
ss490559471	3	28.52	HB-03-9
ss490559474	3	28.52	HB-03-9
scaffold_3:4815465	3	29.59	gap-03-9_10
s3_4879172	3	29.87	gap-03-9_10
scaffold_3:4904050	3	29.98	gap-03-9_10
s3_4932471	3	30.1	gap-03-9_10
ss490551353	3	30.11	HB-03-10
s3_4988156	3	30.24	HB-03-10
scaffold_3:5038222	3	30.35	HB-03-10
scaffold_3:5167302	3	30.66	HB-03-10
scaffold_3:5285123	3	30.93	HB-03-10
ss490559004	3	31.11	HB-03-10
ss490551365	3	31.11	HB-03-10
scaffold_3:5625562	3	31.11	HB-03-10
s3_5631416	3	31.11	HB-03-10
ss490551369	3	31.11	HB-03-10
scaffold_3:5710121	3	31.36	gap-03-10_11
ss490551374	3	31.88	HB-03-11
FRS6	3	31.88	HB-03-11
FRS6_2	3	31.88	HB-03-11
FRS8	3	31.89	HB-03-11
FRS8_2	3	31.89	HB-03-11
ss490551378	3	31.98	HB-03-11
s3_6142674	3	32.04	HB-03-11
scaffold_3:6218308	3	32.08	HB-03-11
ss490551390	3	32.23	HB-03-11
ss490551394	3	32.23	HB-03-11
scaffold_3:6734149	3	32.38	gap-03-11_12
ss490551403	3	32.39	HB-03-12
scaffold_3:6739969	3	32.39	HB-03-12
s3_6781685	3	32.47	HB-03-12
ss490547873	3	32.47	HB-03-12
s3_7077511	3	32.97	HB-03-12
scaffold_3:7078900	3	32.98	HB-03-12
scaffold_3:7081883	3	32.98	HB-03-12
scaffold_3:7082266	3	32.98	HB-03-12
scaffold_3:7082715	3	32.98	HB-03-12
ss490558935	3	33.35	HB-03-12
scaffold_3:7371019	3	33.48	HB-03-12
ss490551435	3	33.56	HB-03-12
S3_7527227	3	33.75	HB-03-12
ss490551446	3	33.83	HB-03-12
ss490551450	3	33.92	HB-03-12
scaffold_3:7665083	3	33.99	HB-03-12
scaffold_3:7803257	3	34.23	HB-03-12
s3_8498134	3	35.4	HB-03-12
ss490551490	3	35.49	HB-03-12
scaffold_3:8552911	3	35.49	gap-03-12_13
scaffold_3:8553771	3	35.49	gap-03-12_13
scaffold_3:8553794	3	35.49	gap-03-12_13
ss490551507	3	35.94	HB-03-13
scaffold_3:9080569	3	36.26	HB-03-13
scaffold_3:9160304	3	36.38	HB-03-13
ss490551519	3	36.38	HB-03-13
scaffold_3:9219328	3	36.47	HB-03-13
ss490551523	3	36.48	HB-03-13
ss490551531	3	36.7	HB-03-13
ss490553089	3	37.48	HB-03-13
ss490558929	3	37.64	HB-03-13
ss490553068	3	37.85	HB-03-13
ss490553062	3	37.89	HB-03-13
ss490553059	3	37.93	HB-03-13
scaffold_3:9636015	3	38.93	gap-03-13_14
ss490547928	3	38.97	HB-03-14
s3_9783189	3	38.97	HB-03-14
ss490551544	3	38.97	HB-03-14
s3_9826594	3	39.2	HB-03-14
ss490551548	3	39.32	HB-03-14
scaffold_3:9917277	3	39.75	gap-03-14_15
ss490551552	3	40.39	HB-03-15
ss490551556	3	40.39	HB-03-15
ss490551560	3	40.39	HB-03-15
ss490551563	3	40.39	HB-03-15
ss490559025	3	40.48	HB-03-15
ss490551577	3	40.53	HB-03-15
scaffold_3:10605012	3	40.55	gap-03-15_16
scaffold_3:10620202	3	40.55	gap-03-15_16
scaffold_3:10635456	3	40.56	gap-03-15_16
scaffold_3:10635537	3	40.56	gap-03-15_16
scaffold_3:10672702	3	40.58	gap-03-15_16
ss490551584	3	40.58	HB-03-16
ss490551593	3	40.64	HB-03-16
ss490551635	3	41.18	HB-03-16
scaffold_3:12500210	3	41.88	gap-03-16_17
scaffold_3:12713215	3	43.16	gap-03-16_17
scaffold_3:12732626	3	43.28	gap-03-16_17
ss490551666	3	43.28	HB-03-17
ss490551675	3	44.7	HB-03-17
scaffold_3:12971538	3	44.71	HB-03-17
ss490551678	3	44.81	HB-03-17
scaffold_3:13002400	3	44.9	HB-03-17
ss490551684	3	45.04	HB-03-17
scaffold_3:13069731	3	45.3	HB-03-17
scaffold_3:13070091	3	45.31	HB-03-17
scaffold_3:13102754	3	45.5	HB-03-17
ss490559067	3	45.54	HB-03-17
ss490551699	3	45.75	HB-03-17
ss490551702	3	45.75	HB-03-17
scaffold_3:13190382	3	45.75	HB-03-17
ss490551705	3	45.75	HB-03-17
ss490551714	3	48.52	HB-03-17
ss490551717	3	49.56	HB-03-17
scaffold_3:13405800	3	50.25	HB-03-17
ss490551720	3	50.26	HB-03-17
s3_13417026	3	50.42	HB-03-17
ss490551723	3	50.68	HB-03-17
ss490551730	3	51.18	HB-03-17
scaffold_3:13519525	3	52.12	HB-03-17
scaffold_3:13520187	3	52.13	HB-03-17
ss490551739	3	52.13	HB-03-17
ss490551746	3	52.91	HB-03-17
ss490551749	3	52.97	HB-03-17
s3_13767131	3	54.99	HB-03-17
ss490551784	3	55.27	HB-03-17
ss490559450	3	56.1	HB-03-18
ss490548016	3	56.1	HB-03-18
ss490551803	3	56.52	HB-03-18
scaffold_3:14314703	3	57.37	HB-03-18
scaffold_3:14315567	3	57.37	HB-03-18
scaffold_3:14346397	3	57.46	HB-03-18
s3_14348932	3	57.47	HB-03-18
ss490548032	3	57.74	HB-03-18
s3_14456028	3	57.78	gap-03-18_19
scaffold_3:14494267	3	57.89	gap-03-18_19
scaffold_3:14548639	3	58.05	gap-03-18_19
scaffold_3:14630354	3	58.29	gap-03-18_19
scaffold_3:14631396	3	58.29	gap-03-18_19
ss490551846	3	58.65	HB-03-19
scaffold_3:15183623	3	59.9	HB-03-19
scaffold_3:15190912	3	59.92	HB-03-19
ss490551863	3	60.02	HB-03-19
ss490551869	3	60.27	HB-03-19
ss490551872	3	60.29	HB-03-19
ss490551878	3	60.34	HB-03-19
PHYC	3	60.34	gap-03-19_20
PHYC_2	3	60.34	gap-03-19_20
s3_15472030	3	60.35	gap-03-19_20
scaffold_3:15610610	3	60.41	gap-03-19_20
ss490551889	3	60.44	HB-03-20
ss490551892	3	60.71	HB-03-20
scaffold_3:15924776	3	62.97	HB-03-20
ss490551898	3	63.38	HB-03-20
ss490548083	3	63.38	HB-03-20
scaffold_3:16028142	3	63.59	gap-03-20_21
scaffold_3:16047575	3	63.65	gap-03-20_21
ss490551903	3	63.78	HB-03-21
scaffold_3:16253130	3	64.32	HB-03-21
scaffold_3:16372873	3	64.7	HB-03-21
ss490551928	3	65.15	HB-03-21
scaffold_3:16545755	3	65.26	HB-03-21
scaffold_3:16546916	3	65.26	HB-03-21
scaffold_3:16551428	3	65.28	HB-03-21
ss490551931	3	65.3	HB-03-21
s3_16561134	3	65.31	HB-03-21
scaffold_3:16636443	3	65.55	HB-03-21
scaffold_3:16637159	3	65.55	HB-03-21
scaffold_3:16638419	3	65.56	HB-03-21
scaffold_3:16639218	3	65.56	HB-03-21
scaffold_3:16639401	3	65.56	HB-03-21
scaffold_3:16640065	3	65.56	HB-03-21
ss490551939	3	65.73	HB-03-21
ss490551948	3	66.21	HB-03-21
ss490551952	3	66.37	HB-03-22
scaffold_3:16954944	3	66.58	HB-03-22
scaffold_3:16986893	3	66.68	HB-03-22
scaffold_3:16999210	3	66.72	HB-03-22
scaffold_3:17003019	3	66.73	HB-03-22
s3_17035594	3	66.84	HB-03-22
ss490551960	3	66.84	HB-03-22
scaffold_3:17087108	3	67.01	HB-03-22
scaffold_3:17093054	3	67.02	HB-03-22
ss490551966	3	67.32	HB-03-22
ss490551969	3	67.7	HB-03-22
ss490551972	3	67.7	HB-03-22
ss490548131	3	67.7	HB-03-22
ss490551974	3	67.7	HB-03-22
ss490551983	3	67.7	HB-03-22
ss490548139	3	67.7	HB-03-22
ss490551986	3	67.7	HB-03-22
ss490551989	3	67.7	HB-03-22
ss490551992	3	67.96	HB-03-22
s3_17909893	3	69.02	gap-03-22_23
scaffold_3:17985375	3	69.38	gap-03-22_23
scaffold_3:17988039	3	69.4	gap-03-22_23
s3_17988150	3	69.4	gap-03-22_23
ss490548147	3	69.4	HB-03-23
ss490552006	3	69.4	HB-03-23
ss490559215	3	69.4	HB-03-23
scaffold_3:18114958	3	69.42	HB-03-23
scaffold_3:18116803	3	69.42	HB-03-23
ss490552015	3	69.42	HB-03-23
scaffold_3:18200196	3	69.44	HB-03-23
scaffold_3:18252170	3	69.45	HB-03-23
ss490552023	3	69.46	HB-03-23
ss490552032	3	69.49	HB-03-23
scaffold_3:18442819	3	69.49	gap-03-23_24
scaffold_3:18443733	3	69.5	gap-03-23_24
scaffold_3:18443844	3	69.5	gap-03-23_24
scaffold_3:18444299	3	69.5	gap-03-23_24
scaffold_3:18452535	3	69.5	gap-03-23_24
ss490552038	3	69.51	HB-03-24
ss490552061	3	69.62	HB-03-24
ss490548178	3	69.67	HB-03-24
ss490552064	3	70.44	HB-03-24
scaffold_3:19108797	3	70.66	HB-03-24
scaffold_3:19148533	3	70.87	HB-03-24
scaffold_3:19149238	3	70.87	HB-03-24
scaffold_3:19149265	3	70.87	HB-03-24
ss490552069	3	70.94	HB-03-24
scaffold_3:19228181	3	71.27	HB-03-24
ss490552078	3	71.62	HB-03-24
ss490548198	3	72.2	HB-03-24
scaffold_3:19486534	3	72.42	HB-03-24
scaffold_3:19487352	3	72.42	HB-03-24
ss490552089	3	72.58	HB-03-24
scaffold_3:19565899	3	72.75	HB-03-24
scaffold_3:19568269	3	72.76	HB-03-24
scaffold_3:19568629	3	72.77	HB-03-24
ss490552092	3	72.81	HB-03-24
ss490552095	3	73	HB-03-24
scaffold_3:19650965	3	73.1	HB-03-24
scaffold_3:19651437	3	73.11	HB-03-24
scaffold_3:19651750	3	73.11	HB-03-24
scaffold_3:19654456	3	73.12	HB-03-24
s3_19654785	3	73.12	HB-03-24
scaffold_3:19655224	3	73.12	HB-03-24
ss490552101	3	73.38	HB-03-24
scaffold_3:19718437	3	73.39	HB-03-24
scaffold_3:19750576	3	73.52	HB-03-24
ss490552104	3	73.78	HB-03-24
ss490552107	3	73.97	HB-03-24
scaffold_3:19862880	3	73.99	HB-03-24
scaffold_3:19864850	3	74	HB-03-24
s3_19894677	3	74.12	HB-03-24
ss490548218	3	74.13	HB-03-24
ss490552114	3	74.35	HB-03-24
ss490552120	3	74.75	HB-03-24
scaffold_3:20069937	3	74.86	HB-03-24
scaffold_3:20070367	3	74.87	HB-03-24
scaffold_3:20074149	3	74.88	HB-03-24
ss490552123	3	74.97	HB-03-24
scaffold_3:20120438	3	75.08	HB-03-24
scaffold_3:20126883	3	75.1	HB-03-24
ss490552129	3	75.43	HB-03-24
scaffold_3:20224390	3	75.51	HB-03-24
scaffold_3:20228090	3	75.53	HB-03-24
ss490552132	3	75.59	HB-03-24
ss490559159	3	75.61	HB-03-24
ss490548234	3	75.64	HB-03-24
ss490552135	3	75.69	HB-03-25
ss490552138	3	75.8	HB-03-25
scaffold_3:20319906	3	75.8	HB-03-25
scaffold_3:20422611	3	76.08	HB-03-25
scaffold_3:20423969	3	76.08	HB-03-25
scaffold_3:20424040	3	76.08	HB-03-25
scaffold_3:20427880	3	76.09	HB-03-25
scaffold_3:20427977	3	76.09	HB-03-25
ss490552149	3	76.22	HB-03-25
ss490548250	3	76.61	HB-03-25
ss490552160	3	76.62	HB-03-25
ss490552166	3	76.82	HB-03-25
s3_20716780	3	76.87	HB-03-25
ss490552169	3	76.92	HB-03-25
ss490548254	3	76.94	HB-03-25
ss490552172	3	77.03	HB-03-25
ss490552184	3	77.43	HB-03-25
ss490548262	3	77.44	HB-03-25
ss490552188	3	77.54	HB-03-25
ss490552191	3	77.64	HB-03-25
scaffold_3:21083045	3	77.92	gap-03-25_26
ss490552196	3	78.05	HB-03-26
ss490552199	3	78.11	HB-03-26
ss490552205	3	78.32	HB-03-26
ss490548274	3	78.52	HB-03-26
ss490552210	3	78.52	HB-03-26
ss490552213	3	78.62	HB-03-26
scaffold_3:21366570	3	78.65	HB-03-26
scaffold_3:21370555	3	78.66	HB-03-26
scaffold_3:21370588	3	78.66	HB-03-26
scaffold_3:21370628	3	78.66	HB-03-26
scaffold_3:21377020	3	78.68	HB-03-26
ss490552219	3	78.8	HB-03-26
scaffold_3:21440508	3	78.83	HB-03-26
scaffold_3:21447002	3	78.85	HB-03-26
scaffold_3:21449611	3	78.86	HB-03-26
scaffold_3:21450897	3	78.86	HB-03-26
scaffold_3:21465689	3	78.9	HB-03-26
scaffold_3:21472133	3	78.91	HB-03-26
ss490548282	3	78.96	HB-03-26
ss490552229	3	79.09	HB-03-26
ss490552234	3	79.26	HB-03-26
s3_21639696	3	79.32	HB-03-26
ss490552237	3	79.358	HB-03-26
scaffold_3:21654806	3	79.36	HB-03-26
scaffold_3:21690191	3	79.46	HB-03-26
ss490552240	3	79.4665	HB-03-26
scaffold_3:21692703	3	79.47	HB-03-26
ss490548294	3	79.5192	HB-03-26
ss490552243	3	79.5787	HB-03-26
ss490552246	3	79.6862	HB-03-26
ss490552249	3	79.8018	HB-03-26
scaffold_3:21966964	3	80.26	Chr3_E
S3_21970378	3	80.27	Chr3_E
scaffold_4:230336	4	0	Chr4_S
ss490552270	4	0.33	HB-04-1
S4_264438	4	2.43	HB-04-1
ss490552272	4	3.23	HB-04-1
scaffold_4:293669	4	3.42	HB-04-1
scaffold_4:301478	4	3.5	HB-04-1
scaffold_4:348058	4	3.99	HB-04-1
scaffold_4:372913	4	4.25	HB-04-1
scaffold_4:392227	4	4.46	HB-04-1
scaffold_4:402339	4	4.56	HB-04-1
scaffold_4:407565	4	4.62	HB-04-1
scaffold_4:425191	4	4.81	HB-04-1
scaffold_4:444659	4	5.01	HB-04-1
scaffold_4:454049	4	5.11	HB-04-1
scaffold_4:501961	4	5.61	HB-04-1
scaffold_4:538940	4	6	HB-04-1
scaffold_4:539617	4	6.01	HB-04-1
scaffold_4:548531	4	6.1	HB-04-1
ss490559194	4	6.33	HB-04-1
scaffold_4:595044	4	6.34	HB-04-1
scaffold_4:604766	4	6.35	HB-04-1
scaffold_4:614685	4	6.35	HB-04-1
scaffold_4:631750	4	6.36	HB-04-1
ss490552297	4	6.36	HB-04-1
ss490548330	4	6.4	HB-04-1
ss490552312	4	6.45	HB-04-1
ss490552318	4	6.49	HB-04-1
ss490552332	4	6.59	HB-04-1
ss490552335	4	6.61	HB-04-1
ss490552338	4	6.63	HB-04-1
scaffold_4:1543681	4	6.79	HB-04-1
s4_1899472	4	6.96	HB-04-1
ss490552394	4	7	HB-04-1
ss490552406	4	7.08	HB-04-1
ss490548393	4	7.09	HB-04-1
S4_2249401	4	7.13	HB-04-1
ss490552435	4	7.28	HB-04-1
s4_2613297	4	7.35	HB-04-1
s4_2613746	4	7.36	HB-04-1
scaffold_4:2614408	4	7.36	HB-04-1
scaffold_4:2623093	4	7.37	HB-04-1
ss490552446	4	7.45	HB-04-1
ss490548417	4	7.46	HB-04-1
ss490552449	4	7.49	HB-04-1
ss490548425	4	7.65	HB-04-1
ss490559087	4	7.68	HB-04-1
ss490548441	4	8.1	HB-04-2
ss490552483	4	8.24	HB-04-2
ss490552489	4	8.34	HB-04-2
scaffold_4:3333382	4	8.49	HB-04-2
scaffold_4:3337130	4	8.51	HB-04-2
scaffold_4:3337245	4	8.51	HB-04-2
scaffold_4:3337358	4	8.51	HB-04-2
scaffold_4:3337499	4	8.51	HB-04-2
scaffold_4:3341810	4	8.54	HB-04-2
scaffold_4:3367862	4	8.68	HB-04-2
ss490552495	4	8.88	HB-04-2
ss490552497	4	9.15	HB-04-2
scaffold_4:3441817	4	9.27	HB-04-2
scaffold_4:3445628	4	9.3	HB-04-2
scaffold_4:3447873	4	9.33	HB-04-2
ss490552500	4	9.44	HB-04-2
scaffold_4:3500668	4	9.83	HB-04-2
scaffold_4:3500763	4	9.83	HB-04-2
scaffold_4:3505993	4	9.88	HB-04-2
ss490548462	4	10.44	HB-04-2
scaffold_4:3575963	4	10.47	HB-04-2
ss490552509	4	10.51	HB-04-2
scaffold_4:3599643	4	10.54	HB-04-2
scaffold_4:3615700	4	10.59	HB-04-2
scaffold_4:3688917	4	10.8	HB-04-2
scaffold_4:3755165	4	10.99	HB-04-2
scaffold_4:3757774	4	11	HB-04-2
scaffold_4:3758064	4	11	HB-04-2
ss490552532	4	11.32	HB-04-2
scaffold_4:3892833	4	11.68	HB-04-2
ss490552535	4	12.05	HB-04-2
S4_3968804	4	12.42	gap-04-2_3
scaffold_4:3984845	4	12.54	gap-04-2_3
scaffold_4:4020188	4	12.8	gap-04-2_3
scaffold_4:4107756	4	13.44	gap-04-2_3
scaffold_4:4114459	4	13.49	gap-04-2_3
ss490552549	4	13.85	HB-04-3
ss490552552	4	14.09	HB-04-3
scaffold_4:4276774	4	14.68	gap-04-3_4
ss490559127	4	15.07	HB-04-4
ss490552562	4	15.07	HB-04-4
scaffold_4:4377505	4	15.12	HB-04-4
scaffold_4:4381828	4	15.13	HB-04-4
ss490552565	4	15.15	HB-04-4
ss490552570	4	15.32	HB-04-4
ss490552573	4	15.4	HB-04-4
ss490552576	4	15.49	HB-04-4
ss490548509	4	15.55	HB-04-4
ss490552583	4	15.82	HB-04-4
scaffold_4:4767715	4	15.94	gap-04-4_5
scaffold_4:4772342	4	15.95	gap-04-4_5
scaffold_4:4772739	4	15.95	gap-04-4_5
ss490552592	4	16.49	HB-04-5
scaffold_4:5064482	4	16.57	HB-04-5
ss490552597	4	16.64	HB-04-5
scaffold_4:5134573	4	16.72	HB-04-5
ss490552600	4	16.74	HB-04-5
ss490552606	4	16.92	HB-04-5
ss490552658	4	18.14	HB-04-5
ss490552649	4	18.74	HB-04-5
scaffold_4:5891644	4	18.81	HB-04-5
scaffold_4:5791075	4	19.18	HB-04-5
scaffold_4:5790439	4	19.18	HB-04-5
ss490552643	4	19.18	HB-04-5
scaffold_4:5786580	4	19.19	gap-04-5_6
scaffold_4:5786052	4	19.19	gap-04-5_6
scaffold_4:5785990	4	19.2	gap-04-5_6
scaffold_4:5785938	4	19.2	gap-04-5_6
scaffold_4:5784988	4	19.2	gap-04-5_6
scaffold_4:5544184	4	20.09	gap-04-5_6
ss490552629	4	20.21	HB-04-6
ss490552626	4	20.29	HB-04-7
ss490552620	4	20.73	HB-04-7
scaffold_4:5414550	4	20.73	HB-04-7
scaffold_4:5409991	4	20.73	HB-04-7
ss490552672	4	20.73	HB-04-7
scaffold_4:6345552	4	20.73	HB-04-7
scaffold_4:6346998	4	20.73	HB-04-7
scaffold_4:6348966	4	20.73	HB-04-7
ss490552675	4	20.73	HB-04-7
s4_6350127	4	20.73	HB-04-7
SUF4	4	20.73	HB-04-7
scaffold_4:6352669	4	20.73	HB-04-7
s4_6384995	4	20.73	HB-04-7
ss490558880	4	20.73	HB-04-7
ss490558877	4	20.73	HB-04-7
ss490558874	4	20.73	HB-04-7
ss490552693	4	20.73	HB-04-7
scaffold_4:6542594	4	20.73	HB-04-7
ss490552696	4	20.73	HB-04-7
scaffold_4:6564936	4	23.8	HB-04-7
scaffold_4:6572740	4	25.01	HB-04-7
ss490552699	4	26.18	HB-04-7
scaffold_4:6581236	4	26.18	HB-04-7
scaffold_4:6582723	4	26.18	HB-04-7
scaffold_4:6586339	4	26.18	HB-04-7
ss490552702	4	26.18	HB-04-7
scaffold_4:6689562	4	26.18	HB-04-7
ss490552705	4	26.18	HB-04-7
scaffold_4:6748280	4	26.18	HB-04-7
scaffold_4:6748618	4	26.18	HB-04-7
scaffold_4:6763346	4	26.18	HB-04-7
scaffold_4:6765273	4	26.18	HB-04-7
scaffold_4:6794306	4	26.18	HB-04-7
scaffold_4:6799341	4	26.18	HB-04-7
NUA	4	26.18	HB-04-7
NUA_2	4	26.18	HB-04-7
ss490552713	4	26.18	HB-04-7
scaffold_4:6832024	4	26.18	gap-04-7_8
scaffold_4:6902300	4	26.18	gap-04-7_8
scaffold_4:6905419	4	26.18	gap-04-7_8
ss490552727	4	26.18	HB-04-8
ss490548587	4	26.18	HB-04-8
ss490552730	4	27.08	HB-04-8
scaffold_4:7161505	4	27.09	HB-04-8
scaffold_4:7308195	4	27.21	HB-04-8
scaffold_4:7308923	4	27.21	HB-04-8
scaffold_4:7310035	4	27.21	HB-04-8
scaffold_4:7312846	4	27.21	HB-04-8
scaffold_4:7315617	4	27.21	HB-04-8
ss490552744	4	27.24	HB-04-8
ss490548603	4	27.44	HB-04-8
ss490552750	4	27.57	HB-04-8
ss490552753	4	27.68	HB-04-8
scaffold_4:7509401	4	27.9	gap-04-8_9
scaffold_4:7511243	4	27.91	gap-04-8_9
scaffold_4:7512426	4	27.91	gap-04-8_9
scaffold_4:7513267	4	27.92	gap-04-8_9
scaffold_4:7518060	4	27.94	gap-04-8_9
scaffold_4:7518886	4	27.94	gap-04-8_9
ss490552767	4	28.71	HB-04-9
ss490552770	4	28.81	HB-04-9
scaffold_4:7758765	4	28.92	HB-04-9
scaffold_4:7767194	4	28.96	HB-04-9
ss490552776	4	29.24	HB-04-9
scaffold_4:7838827	4	29.24	gap-04-9_10
scaffold_4:7845784	4	29.24	gap-04-9_10
scaffold_4:7847279	4	29.24	gap-04-9_10
scaffold_4:7847571	4	29.24	gap-04-9_10
scaffold_4:8072963	4	29.24	gap-04-9_10
scaffold_4:8073500	4	29.24	gap-04-9_10
scaffold_4:8075708	4	29.24	gap-04-9_10
ss490552788	4	29.24	HB-04-10
scaffold_4:8349152	4	30.05	HB-04-10
ss490552799	4	30.1	HB-04-10
scaffold_4:8483666	4	30.72	HB-04-10
scaffold_4:8484445	4	30.73	HB-04-10
scaffold_4:8488358	4	30.75	HB-04-10
scaffold_4:8493029	4	30.77	HB-04-10
ss490548650	4	30.78	HB-04-10
ss490552805	4	30.81	HB-04-10
ss490552808	4	30.81	HB-04-10
EMF2	4	30.81	HB-04-10
EMF2_2	4	30.81	HB-04-10
ss490552823	4	30.81	HB-04-10
ss490552832	4	30.81	HB-04-10
ss490552840	4	30.81	HB-04-10
ss490548662	4	30.81	HB-04-10
ss490552843	4	30.85	HB-04-10
ss490545355	4	31.04	HB-04-10
ss490552856	4	31.04	HB-04-10
scaffold_4:10010638	4	32.06	HB-04-10
ss490552877	4	32.13	HB-04-10
scaffold_4:10098906	4	32.16	gap-04-10_11
scaffold_4:10114675	4	32.18	gap-04-10_11
scaffold_4:10128398	4	32.2	gap-04-10_11
scaffold_4:10137183	4	32.21	gap-04-10_11
scaffold_4:10137326	4	32.21	gap-04-10_11
scaffold_4:10144136	4	32.22	gap-04-10_11
scaffold_4:10144828	4	32.22	gap-04-10_11
ss490552880	4	32.22	HB-04-11
ss490559401	4	33.86	HB-04-11
ss490559398	4	33.86	HB-04-11
ss490559396	4	33.86	HB-04-11
ss490559107	4	33.86	HB-04-11
ss490552883	4	33.86	HB-04-11
scaffold_4:10265941	4	33.87	HB-04-11
scaffold_4:10270256	4	33.87	HB-04-11
scaffold_4:10270629	4	33.87	HB-04-11
scaffold_4:10354012	4	33.89	HB-04-11
ss490559054	4	33.9	HB-04-11
ss490552906	4	34.01	HB-04-11
scaffold_4:10999420	4	34.04	HB-04-11
ss490552912	4	34.05	HB-04-11
scaffold_4:11069849	4	34.06	gap-04-11_12
scaffold_4:11346585	4	34.13	gap-04-11_12
scaffold_4:11355046	4	34.13	gap-04-11_12
scaffold_4:11355860	4	34.13	gap-04-11_12
ss490552928	4	34.16	HB-04-12
ss490552931	4	34.17	HB-04-12
ss490548726	4	34.2	HB-04-12
ss490552936	4	34.2	HB-04-12
ss490552942	4	34.27	HB-04-12
scaffold_4:12106554	4	34.31	gap-04-12_13
scaffold_4:12106681	4	34.31	gap-04-12_13
ss490552953	4	34.4	HB-04-13
FIE1	4	34.42	HB-04-13
FIE1_2	4	34.42	HB-04-13
ss490552959	4	34.42	HB-04-13
ss490552964	4	34.46	HB-04-13
scaffold_4:12779677	4	35.04	gap-04-13_14
scaffold_4:12787328	4	35.1	gap-04-13_14
scaffold_4:12787790	4	35.11	gap-04-13_14
scaffold_4:12789484	4	35.12	gap-04-13_14
scaffold_4:12789509	4	35.12	gap-04-13_14
ss490552970	4	35.8	HB-04-14
scaffold_4:12927997	4	35.8	HB-04-14
DDL_2	4	35.8	HB-04-14
ss490552973	4	35.8	HB-04-14
scaffold_4:12985784	4	36	HB-04-14
ss490559147	4	36.01	HB-04-14
scaffold_4:12987991	4	36.01	HB-04-14
ss490552976	4	36.62	HB-04-14
scaffold_4:13074007	4	37.36	HB-04-14
ss490558926	4	37.6	HB-04-14
ss490552979	4	37.6	HB-04-14
scaffold_4:13141974	4	37.68	HB-04-14
scaffold_4:13557231	4	38.32	HB-04-14
scaffold_4:13558253	4	38.32	HB-04-14
ss490553002	4	38.36	HB-04-14
ss490558846	4	38.39	HB-04-14
ss490558843	4	38.39	HB-04-14
ss490558840	4	38.39	HB-04-14
scaffold_4:13618670	4	38.41	HB-04-14
scaffold_4:13677637	4	38.5	HB-04-14
scaffold_4:13678211	4	38.5	HB-04-14
S4_13813494	4	38.71	HB-04-14
ss490553016	4	38.82	HB-04-14
scaffold_4:13913270	4	39.08	HB-04-14
scaffold_4:13982461	4	39.77	HB-04-14
scaffold_4:13982542	4	39.77	HB-04-14
scaffold_4:13982977	4	39.78	HB-04-14
scaffold_4:13984989	4	39.8	HB-04-14
scaffold_4:13988185	4	39.83	HB-04-14
ss490553022	4	40.21	HB-04-14
scaffold_4:14076873	4	40.71	gap-04-14_15
ss490553025	4	40.76	HB-04-15
s4_14119071	4	40.92	HB-04-15
scaffold_4:14255210	4	41.48	HB-04-15
S4_14375924	4	41.98	HB-04-15
scaffold_4:14465741	4	42.36	HB-04-15
ss490553036	4	42.57	HB-04-15
scaffold_4:14555029	4	43.22	HB-04-15
scaffold_4:14560294	4	43.31	HB-04-15
ss490553042	4	45.73	HB-04-15
scaffold_4:14733378	4	45.73	HB-04-15
scaffold_4:14734312	4	45.73	HB-04-15
scaffold_4:14760061	4	45.73	HB-04-15
scaffold_4:14762128	4	45.73	HB-04-15
ss490553048	4	45.73	HB-04-15
ss490553115	4	45.83	HB-04-15
scaffold_4:17073852	4	45.84	HB-04-15
scaffold_4:17074521	4	45.84	HB-04-15
scaffold_4:17079025	4	45.84	HB-04-15
scaffold_4:17082839	4	45.85	HB-04-15
ss490553120	4	45.85	HB-04-15
scaffold_4:17093424	4	45.85	gap-04-15_16
scaffold_4:17143963	4	45.87	gap-04-15_16
scaffold_4:17144953	4	45.87	gap-04-15_16
scaffold_4:17210618	4	45.89	gap-04-15_16
scaffold_4:17211575	4	45.89	gap-04-15_16
ss490553123	4	45.89	HB-04-16
scaffold_4:17750178	4	46.07	HB-04-16
ss490553135	4	46.07	HB-04-16
ss490558865	4	46.1	HB-04-16
ss490558868	4	46.1	HB-04-16
ss490558871	4	46.1	HB-04-16
scaffold_4:17877895	4	46.29	HB-04-16
scaffold_4:17880171	4	46.31	HB-04-16
scaffold_4:17881396	4	46.33	HB-04-16
scaffold_4:17881501	4	46.33	HB-04-16
ss490553144	4	46.98	HB-04-16
scaffold_4:17982618	4	47.21	HB-04-16
scaffold_4:17983491	4	47.21	HB-04-16
scaffold_4:17983749	4	47.21	HB-04-16
s4_17986946	4	47.23	HB-04-16
ss490553149	4	47.47	HB-04-16
ss490553160	4	48.61	HB-04-16
scaffold_4:18286175	4	48.96	HB-04-16
scaffold_4:18286410	4	48.96	HB-04-16
scaffold_4:18376425	4	49.48	HB-04-16
ss490553163	4	49.5	HB-04-16
ss490553166	4	49.66	HB-04-16
ss490553168	4	49.77	HB-04-16
scaffold_4:18584223	4	50.68	HB-04-16
scaffold_4:18584684	4	50.68	HB-04-16
ss490558990	4	50.68	HB-04-16
scaffold_4:18586290	4	50.68	HB-04-16
scaffold_4:18677260	4	50.79	HB-04-16
ss490553184	4	50.82	HB-04-16
scaffold_4:19355024	4	51.59	HB-04-16
ss490553198	4	51.66	HB-04-16
ss490553201	4	51.77	HB-04-16
ss490553204	4	51.83	HB-04-16
ss490553207	4	51.96	HB-04-16
scaffold_4:19602329	4	51.98	HB-04-16
scaffold_4:19649487	4	52.35	HB-04-16
ss490553209	4	52.41	HB-04-16
scaffold_4:19690802	4	52.74	gap-04-16_17
ss490553221	4	54.35	HB-04-17
ss490553223	4	54.6	HB-04-17
ss490553226	4	55.93	HB-04-17
ss490553236	4	55.93	HB-04-17
ss490553242	4	55.93	HB-04-17
scaffold_4:20408252	4	56.64	HB-04-17
ss490559295	4	56.71	HB-04-17
ss490559298	4	56.71	HB-04-17
ss490559139	4	56.71	HB-04-17
ss490559141	4	56.71	HB-04-17
ss490553256	4	56.71	HB-04-17
ss490553260	4	56.71	HB-04-17
ss490553331	4	56.71	HB-04-17
ss490553334	4	56.71	HB-04-17
ss490553343	4	57.36	HB-04-17
[truncated: 1,749 more rows]
